# Supplementary material for: Identification and profiling of conserved and novel microRNAs from Chinese Qinchuan bovine longissimus thoracis
Source: BMC Genomics. 2013 Jan 18;14:42. doi: 10.1186/1471-2164-14-42 (PMC3563516; doi:10.1186/1471-2164-14-42)
Supplement: Additional file 1 — Bovine conserved miRNAs. [file 1471-2164-14-42-S1.xls]

## Sheet: Sheet1
Additional file 1 Bovine conserved miRNAs
miR Name	miRNa sequence	Length	coordinates	Mature arm	gene family	This paper	Total reads
							Fetal bovine	Adult bovine
bta-let-7a	ugagguaguagguuguauaguu	22	8: 89743299-89743378 [+]/15: 31455126-31455197 [-]/5: 123307212-123307285 [+]	5p	let-7	+	1271763	300742
bta-let-7a*	cuauacaaucuacugucuuuc	21	5: 123307212-123307285 [+]	3p	let-7	+	6	0
bta-let-7b	ugagguaguagguugugugguu	23	5: 123308012-123308092 [+]	5p	let-7	+	498176	167621
bta-let-7c	ugagguaguagguuguaugguu	22	1: 20136237-20136320 [-]	5p	let-7	+	504590	80275
bta-let-7d	agagguaguagguugcauaguu	22	8: 89745858-89745944 [+]	5p	let-7	+	55935	8213
bta-let-7e	ugagguaggagguuguauagu	22	18: 57588165-57588243 [+]	5p	let-7	+	193129	10355
bta-let-7f	ugagguaguagauuguauaguu	23	8: 89743652-89743738 [+]/X: 58738526-58738608 [-]	5p	let-7	+	1434682	326934
bta-let-7g	ugagguaguaguuuguacaguu	22	22: 49631988-49632070 [+]	5p	let-7	+	132746	34666
bta-let-7i	ugagguaguaguuugugcuguu	22	5: 55133072-55133155 [-]	5p	let-7	+	150286	7630
bta-miR-1	uggaauguaaagaaguauguau	22	13: 55460036-55460111 [-]/24: 35579228-35579312 [+]	3p	miR-1	+	2081364	9799576
bta-miR-9	ucuuugguuaucuagcuguaug	22	21: 20602252-20602341 [+]/7: 89436733-89436819 [-]	5p	miR-9	+	78	2
bta-miR-9*	auaaagcuagauaaccg	18	21: 20602252-20602341 [+]/7: 89436733-89436819 [-]	3p	miR-9	+	19	0
bta-miR-10a	uacccuguagauccgaauuugug	23	19: 39116883-39116991 [+]	5p	miR-10	+	4836	398
bta-miR-10b	uacccuguagaaccgaauuugug	23	2: 21426193-21426291 [-]	5p	miR-10	+	6701	544
bta-miR-15a	uagcagcacauaaugguuugu	21	12: 18887743-18887825 [-]	5p	miR-15	+	246	235
bta-miR-15b	uagcagcacaucaugguuuaca	22	1: 108876544-108876641 [-]	5p	miR-15	+	276	32
bta-miR-16a	uagcagcacguaaauauuggug	23	12: 18887597-18887685 [-]	5p	miR-16	+	561	565
bta-miR-16b	uagcagcacguaaauauuggc	21	1: 108876401-108876493 [-]	5p	miR-16	+	440	139
bta-miR-17-3p	acugcagugaaggcacuugu	20	12: 64665102-64665185 [+]	3p	miR-17	+	149	2
bta-miR-17-5p	caaagugcuuacagugcagguagu	24	12: 64665102-64665185 [+]	5p	miR-17	+	265	19
bta-miR-18a	uaaggugcaucuagugcagaua	22	12: 64665245-64665315 [+]	5p	miR-18	+	95	0
bta-miR-18b	uaaggugcaucuagugcaguua	22	un.004.53: 181499-181573 [-]	5p	miR-18	+	17	0
bta-miR-19a	ugugcaaaucuaugcaaaacuga	24	12: 64665384-64665465 [+]	3p	miR-19	+	8	1
bta-miR-19b	ugugcaaauccaugcaaaacuga	23	12: 64665681-64665767 [+]	3p	miR-19	+	460	10
bta-miR-20a	uaaagugcuuauagugcagguag	23	12: 64665553-64665623 [+]	5p	miR-20	+	124	20
bta-miR-20b	caaagugcucacagugcaggua	22	un.004.53: 181264-181332 [-]	5p	miR-20	+	38	1
bta-miR-21	uagcuuaucagacugauguugacu	24	19: 10049133-10049204 [+]	5p	miR-21	+	7529	1739
bta-miR-21*	aacagcagucgaugggcugucu	23	19: 10049133-10049204 [+]	3p	miR-21	+	6	1
bta-miR-22-3p	aagcugccaguugaagaacug	21	19: 22901894-22901978 [-]	3p	miR-22	+	599	4563
bta-miR-22-5p	aguucuucaguggcaagcuuua	22	19: 22901894-22901978 [-]	5p	miR-22	+	94	241
bta-miR-23a	aucacauugccagggauuucca	23	7: 10102128-10102200 [+]	3p	miR-23	+	2499	1105
bta-miR-23b-3p	aucacauugccagggauuaccac	24	8: 85962044-85962103 [+]	3p	miR-23	+	1669	707
bta-miR-23b-5p	ggguuccuggcaugcugauuu	21	8: 85962044-85962103 [+]	5p	miR-23	+	47	66
bta-miR-24	gugccuacugagcugauaucagu	23	8: 85962806-85962873 [+]	5p	miR-24	+	3	6
bta-miR-24-3p	uggcucaguucagcaggaacag	22	7: 10102457-10102528 [+]	3p	miR-24	+	2520	681
bta-miR-25	cauugcacuugucucggucuga	22	25: 38455975-38456058 [+]	3p	miR-25	+	16870	1705
bta-miR-26a	uucaaguaauccaggauaggcu	22	22: 11464097-11464186 [+]/5: 60085852-60085935 [+]	5p	miR-26	+	8544	3336
bta-miR-26b	uucaaguaauucaggauagguu	22	2: 110812687-110812771 [+]	5p	miR-26	+	7900	2299
bta-miR-26c	agccuauccuggauuacuugaa	22	22: 11464097-11464186 [-]	3p	miR-26	-	0	0
bta-miR-27a-3p	uucacaguggcuaaguuccg	22	7: 10102302-10102379 [+]	3p	miR-27	+	3106	1865
bta-miR-27a-5p	agggcuuagcugcuugugagca	23	7: 10102302-10102379 [+]	5p	miR-27	+	1	0
bta-miR-27b	uucacaguggcuaaguucugc	21	8: 85962252-85962348 [+]	3p	miR-27	+	3652	2185
bta-miR-28	aaggagcucacagucuauugag	22	1: 80395799-80395884 [-]	5p	miR-28	+	100	25
bta-miR-29a	cuagcaccaucugaaaucgguua	24	4: 97826811-97826874 [-]	3p	miR-29	+	575	12184
bta-miR-29b	uagcaccauuugaaaucaguguu	23	4: 97827186-97827266 [-]/16: 73886657-73886737 [+]	3p	miR-29	+	21	119
bta-miR-29c	uagcaccauuugaaaucgguua	22	16: 73887217-73887304 [+]	3p	miR-29	+	109	3886
bta-miR-29d	uagcaccauuugaaaucgauua	22	16: 73970390-73970477 [+]	3p	miR-29	+	0	7
bta-miR-29e	uagcaucauuugaaaucaguguuu	24	16: 73969851-73969931 [+]	3p	miR-29	-	0	0
bta-miR-30a-5p	uguaaacauccucgacuggaagcu	24	9: 9888794-9888860 [-]	5p	miR-30	+	12681	1536
bta-miR-30b-3p	cugggagguggauguuuacuu	22	14: 6477866-6477953 [+]	3p	miR-30	+	34	40
bta-miR-30b-5p	uguaaacauccuacacucagcu	23	14: 6477866-6477953 [+]	5p	miR-30	+	197	190
bta-miR-30c	uguaaacauccuacacucucagc	23	3: 112437430-112437534 [-]	5p	miR-30	+	636	523
bta-miR-30d	uguaaacauccccgacuggaagcu	24	14: 6473522-6473591 [+]	5p	miR-30	+	4810	2811
bta-miR-30e-5p	uguaaacauccuugacuggaagcu	24	3: 112440564-112440655 [-]	5p	miR-30	+	684	530
bta-miR-30f	uguaaacacccuacacucucagcu	24	9: 9851442-9851525 [-]	5p	miR-30	+	467	52
bta-miR-31	aggcaagaugcuggcauagcu	22	unknow	5p	miR-31	+	7	2
bta-miR-32	uauugcacaugacuaaguugcau	24	8: 103684285-103684354 [-]	5p	miR-32	+	23	8
bta-miR-33a	gugcauuguaguugcauugca	21	5: 120037611-120037679 [+]	5p	miR-33	+	857	38
bta-miR-33b	gugcauugcuguugcauugc	20	19: 35685568-35685661 [+]	5p	miR-33	+	0	1
bta-miR-34a	uggcagugucuuagcugguugu	23	16: 41392736-41392842 [+]	5p	miR-34	+	5	2
bta-miR-34b	aggcaguguaauuagcugauug	22	15: 20035921-20036004 [+]	5p	miR-34	+	2	0
bta-miR-34c	aggcaguguaguuagcugauug	22	15: 20036622-20036698 [+]	5p	miR-34	+	214	27
bta-miR-92a	uauugcacuugucccggccugu	22	12: 64665803-64665880 [+]/un.004.53: 180988-181055 [-]	3p	miR-92	+	8367	789
bta-miR-92b	uauugcacucgucccggccucc	22	3: 16805639-16805734 [-]	3p	miR-92	+	426	11
bta-miR-93	caaagugcuguucgugcaggua	22	25: 38455775-38455851 [+]	5p	miR-93	+	825	187
bta-miR-95	uucaacggguauuuauugagca	22	6: 122474331-122474411 [-]	3p	miR-95	+	347	280
bta-miR-96	uuuggcacuagcacauuuuugcu	24	4: 96835689-96835791 [-]	5p	miR-96	+	1	0
bta-miR-98	ugagguaguaaguuguauuguu	23	X: 58737622-58737740 [-]	5p	miR-98	+	2929	345
bta-miR-99a	aacccguagauccgaucuugu	21	1: 20136963-20137043 [-]	5p	miR-99	+	4176	1161
bta-miR-99a*	caagcucgcuucuaugggu	19	1: 20136963-20137043 [-]	3p	miR-99	+	301	62
bta-miR-99b	cacccguagaaccgaccuugcg	22	18: 57587997-57588066 [+]	5p	miR-99	+	4094	279
bta-miR-100	aacccguagauccgaacuugug	22	15: 31460951-31461026 [-]	5p	miR-100	+	1711	272
bta-miR-101	uacaguacugugauaacugaa	21	8: 41898819-41898897 [-]	3p	miR-101	+	19658	11838
bta-miR-103	agcagcauuguacagggcuauga	23	20: 2864127-2864198 [+]/13: 51838778-51838853 [-]	3p	miR-103	+	55675	6091
bta-miR-105a	ucaaaugcucagacuccuguggu	24	X: 22160084-22160164 [-]	5p	miR-105	+	13	0
bta-miR-105b	ucaaaugcucagacuccuuggu	23	X: 22162538-22162617 [-]	5p	miR-105	+	13	0
bta-miR-106	aaaagugcuuacagugcaggua	22	un.004.53: 181658-181738 [-]	5p	miR-106	+	13	1
bta-miR-106b	uaaagugcugacagugcagau	21	25: 38455572-38455651 [+]	5p	miR-106	+	608	53
bta-miR-107	agcagcauuguacagggcuauc	22	26: 11661289-11661369 [-]	3p	miR-107	+	46398	4158
bta-miR-122	uggagugugacaaugguguuug	22	24: 59932223-59932307 [+]	5p	miR-122	+	593	1
bta-miR-124a	uaaggcacgcggugaaugccaag	23	8: 9359005-9359089 [+]/14: 29053691-29053801 [+]	3p	miR-124	+	11	0
bta-miR-124b	uaaggcacgcggugaaugccaag	23	13: 55037785-55037871 [-]	3p	miR-124	+	11	0
bta-miR-125a	ucccugagacccuuuaaccugug	23	18: 57588664-57588749 [+]	5p	miR-125	+	3711	372
bta-miR-125b	ucccugagacccuaacuuguga	22	15: 31406340-31406427 [-]/1: 20087113-20087197 [-]	5p	miR-125	+	5729	1069
bta-miR-126	cguaccgugaguaauaaugcg	21	11: 108009392-108009464 [+]	5p	miR-126	+	60	27
bta-miR-126*	cauuauuacuuuugguacgcg	21	11: 108009392-108009464 [+]	3p	miR-126	+	243	119
bta-miR-127	ucggauccgucugagcuuggcu	22	21: 65868433-65868527 [+]	3p	miR-127	+	36917	153
bta-miR-128	ucacagugaaccggucucuuu	21	2: 64640134-64640215 [-]/22: 9722970-9723053 [+]	3p	miR-128	+	42227	6424
bta-miR-129	cuuuuugcggucugggcuugcu	22	4: 95648391-95648462 [+]/15: 73770152-73770245 [+]	5p	miR-129	+	5	0
bta-miR-129-3p	aagcccuuaccccaaaaagcau	22	15: 73770152-73770245 [+]	3p	miR-129	+	143	0
bta-miR-129-5p	cuuuuugcggucugggcuugcu	23	15: 73770152-73770245 [+]	5p	miR-129	+	5	0
bta-miR-130a	cagugcaauguuaaaagggcau	22	15: 81392289-81392377 [+]	3p	miR-130	+	3050	59
bta-miR-130b	cagugcaaugaugaaagggcau	23	17: 75481463-75481544 [+]/17: 75467528-75467609 [-]	3p	miR-130	+	711	5
bta-miR-132	uaacagucuacagccauggucg	22	19: 23161083-23161183 [-]	3p	miR-132	+	12	1
bta-miR-133a	uuugguccccuucaaccagcug	22	13: 55449781-55449875 [-]/24: 35582547-35582633 [+]	3p	miR-133	+	9691	18927
bta-miR-133b	uuugguccccuucaaccagcua	22	23: 25083929-25084012 [+]	3p	miR-133	+	6095	4149
bta-miR-134	ugugacugguugaccagagugg	23	21: 66032126-66032198 [+]	5p	miR-134	+	19	0
bta-miR-135a	uauggcuuuuuauuccuauguga	23	22: 49584590-49584679 [+]/5: 66525406-66525505 [+]	5p	miR-135	+	15	0
bta-miR-135b	uauggcuuuucauuccuauguga	23	16: 2212374-2212468 [-]	5p	miR-135	-	0	0
bta-miR-136	acuccauuuguuuugaugaugga	23	21: 65870107-65870198 [+]	5p	miR-136	+	1046	4
bta-miR-137	uuauugcuuaagaauacgcguag	23	3: 48211601-48211702 [+]	3p	miR-137	+	2	0
bta-miR-138	agcugguguugugaaucaggccg	23	22: 16421446-16421542 [+]/un.004.5037: 7051-7147 [+]/18: 24486250-24486332 [+]	5p	miR-138	+	24	1
bta-miR-139	ucuacagugcacgugucuccagu	23	15: 51684276-51684343 [-]	5p	miR-139	+	442	80
bta-miR-140	uaccacaggguagaaccacgga	22	18: 35987036-35987129 [+]	3p	miR-140	+	45836	13248
bta-miR-141	uaacacugucugguaaagaugg	22	5: 10482928-10483017 [-]	3p	miR-141	-	0	0
bta-miR-142	cauaaaguagaaagcacuac	20	19: 8516953-8517039 [-]	5p	miR-142	+	176	47
bta-miR-142*	aguguuuccuacuuuauggaug	22	19: 8516953-8517039 [-]	3p	miR-142	+	10	2
bta-miR-143	ugagaugaagcacuguagcucg	22	7: 60268802-60268902 [+]	3p	miR-143	+	10038	4815
bta-miR-144	uacaguauagaugauguacuag	22	19: 20148035-20148118 [-]	3p	miR-144	+	135	0
bta-miR-145	guccaguuuucccaggaaucccu	23	7: 60270231-60270318 [+]	5p	miR-145	+	1053	489
bta-miR-146a	ugagaacugaauuccauagguugu	24	7: 71934149-71934247 [+]	5p	miR-146	+	1	0
bta-miR-146b	ugagaacugaauuccauaggcugu	25	26: 23509753-23509858 [+]	5p	miR-146	+	160	26
bta-miR-147	gugugcggaaaugcuucugcua	22	10: 66634241-66634320 [-]	3p	miR-147	-	0	0
bta-miR-148a	ucagugcacuacagaacuuugu	22	4: 72669200-72669267 [+]	3p	miR-148	+	2210	155
bta-miR-148b	ucagugcaucacagaacuuugu	22	5: 28577700-28577789 [-]	3p	miR-148	+	1030	82
bta-miR-150	ucucccaacccuuguaccagugu	23	18: 55905298-55905397 [-]	5p	miR-150	+	9	23
bta-miR-151	cuagacugaagcuccuugagg	21	14: 2275085-2275153 [+]	5p	miR-151	+	447	123
bta-miR-151*	ucgaggagcucacagucuagu	21	14: 2275085-2275153 [+]	3p	miR-151	+	680	168
bta-miR-152	ucagugcaugacagaacuuggg	22	19: 39650347-39650432 [+]	3p	miR-152	+	13048	1324
bta-miR-153	uugcauagucacaaaagugauc	22	2: 111642403-111642492 [-]/4: 123025181-123025267 [-]	3p	miR-153	-	0	0
bta-miR-154	uagguuauccguguagccuucg	22	21: 66036908-66036991 [+]	5p	miR-154	+	88	1
bta-miR-155	uuaaugcuaaucgugauaggggu	23	1: 10199629-10199691 [-]	5p	miR-155	+	167	9
bta-miR-181a	aacauucaacgcugucggugaguu	24	16: 76125598-76125707 [-]/11: 99136761-99136870 [+]	5p	miR-181	+	20258	2378
bta-miR-181b	aacauucauugcugucgguggguu	24	16: 76125426-76125535 [-]/11: 99137976-99138064 [+]	5p	miR-181	+	9766	529
bta-miR-181c	aacauucaaccugucggugaguuu	24	7: 10020276-10020372 [-]	5p	miR-181	+	376	22
bta-miR-181d	aacauucauuguugucggugggu	23	7: 10020094-10020206 [-]	5p	miR-181	+	2747	173
bta-miR-182	uuuggcaaugguagaacucacacu	24	4: 96831184-96831294 [-]	5p	miR-182	+	3	0
bta-miR-183	uauggcacugguagaauucacug	23	4: 96835927-96835996 [-]	5p	miR-183	-	0	0
bta-miR-184	uggacggagaacugauaagggu	22	21: 25184435-25184517 [+]	3p	miR-184	+	7	1
bta-miR-185	uggagagaaaggcaguuccuga	22	17: 76422702-76422780 [+]	5p	miR-185	+	5050	1226
bta-miR-186	caaagaauucuccuuuugggcu	22	3: 79661860-79661945 [+]	5p	miR-186	+	690	131
bta-miR-187	ucgugucuuguguugcagccgg	22	24: 22320849-22320957 [+]	3p	miR-187	+	2	1
bta-miR-188	caucccuugcaugguggagggu	23	X: 54782811-54782896 [-]	5p	miR-188	+	131	3
bta-miR-190a	ugauauguuugauauauuaggu	22	10: 47649323-47649407 [-]	5p	miR-190	+	8	1
bta-miR-190b	ugauauguuugauauuggguu	22	3: 17700109-17700187 [+]	5p	miR-190	+	26	1
bta-miR-191	caacggaaucccaaaagcagcug	23	22: 51902736-51902826 [+]	5p	miR-191	+	8757	1503
bta-miR-192	cugaccuaugaauugacagccag	23	29: 44934706-44934811 [-]	5p	miR-192	+	3636	1257
bta-miR-193a-3p	aacuggccuacaaagucccagu	22	19: 18311025-18311105 [-]	3p	miR-193	+	239	83
bta-miR-193a-5p	ugggucuuugcgggcgagauga	22	19: 18311025-18311105 [-]	5p	miR-193	+	123	289
bta-miR-193b	aacuggcccacaaagucccgcuuu	24	25: 14328086-14328168 [+]	3p	miR-193	+	255	1168
bta-miR-194	uguaacagcaacuccaugugga	22	un.004.2: 1796071-1796167 [+]/29: 44934929-44935011 [-]	5p	miR-194	+	33	13
bta-miR-195	uagcagcacagaaauauuggca	22	19: 27179312-27179398 [-]	5p	miR-195	+	22	129
bta-miR-196a	uagguaguuucauguuguuggg	22	19: 39066680-39066781 [+]/5: 28892094-28892178 [-]	5p	miR-196	+	381	250
bta-miR-196b	uagguaguuuccuguuguuggga	23	4: 71605730-71605814 [+]	5p	miR-196	+	101	30
bta-miR-197	uucaccaccuucuccacccagc	22	3: 36533536-36533616 [-]	3p	miR-197	+	84	8
bta-miR-199a-3p	acaguagucugcacauugguua	23	16: 36247788-36247891 [-]/7: 13733560-13733630 [-]	3p	miR-199	+	246919	7158
bta-miR-199a-5p	cccaguguucagacuaccuguu	22	16: 36247788-36247891 [-]/7: 13733560-13733630 [-]	5p	miR-199	+	2263	32
bta-miR-199b	cccaguguuuagacuaucuguuc	23	11: 102419001-102419100 [-]	5p	miR-199	+	1656	127
bta-miR-199c	uacaguagucugcacauugg	21	19: 26439960-26440035 [+]	3p	miR-199	+	812	31
bta-miR-200a	uaacacugucugguaacgauguu	23	16: 48594359-48594444 [-]	3p	miR-200	+	1	0
bta-miR-200b	uaauacugccugguaaugaug	21	16: 48595027-48595085 [-]	3p	miR-200	-	0	0
bta-miR-200c	uaauacugccggguaaugaugga	23	5: 10483359-10483423 [-]	3p	miR-200	+	1	0
bta-miR-202	uuccuaugcauauacuucuuu	22	26: 51566615-51566713 [-]	5p	miR-202	+	2	2
bta-miR-204	uucccuuugucauccuaugccu	22	8: 49279772-49279867 [-]	5p	miR-204	+	36	10
bta-miR-205	uccuucauuccaccggagucug	22	16: 72083257-72083325 [-]	5p	miR-205	+	9	0
bta-miR-206	uggaauguaaggaagugugugg	22	23: 25079829-25079914 [+]	3p	miR-206	+	1589195	788710
bta-miR-208a	auaagacgagcaaaaagcuugu	23	10: 21824720-21824790 [+]	3p	miR-208	-	0	0
bta-miR-208b	auaagacgaacaaaagguuugu	22	10: 21810349-21810425 [-]	3p	miR-208	+	94	11
bta-miR-210	acugugcgugugacagcggcuga	23	unknow	3p	miR-210	+	153	14
bta-miR-211	uucccuuugucauccuuugcc	21	un.004.8326: 870-979 [-]/21: 27312625-27312734 [-]	5p	miR-211	-	0	0
bta-miR-212	accuuggcucuagacugcuuacu	24	19: 23161513-23161623 [-]	5p	miR-212	+	9	1
bta-miR-214	acagcaggcacagacaggcagu	22	16: 36241995-36242104 [-]	3p	miR-214	+	1792	19
bta-miR-215	augaccuaugaauugacagaca	22	un.004.2: 1796376-1796454 [+]	5p	miR-215	+	138	11
bta-miR-216a	uaaucucagcuggcaacuguga	22	11: 40146876-40146984 [-]		miR-216	-	0	0
bta-miR-216b	aaaucucugcaggcaaauguga	23	11: 40163266-40163347 [-]	5p	miR-216	+	13	3
bta-miR-217	uacugcaucaggaacugauuggau	24	11: 40134638-40134747 [-]	5p	miR-217	+	17	2
bta-miR-218	uugugcuugaucuaaccaugug	22	6: 41257092-41257201 [+]/20: 2621242-2621303 [+]	5p	miR-218	+	12	1
bta-miR-219-3p	agaauuguggcuggacaucug	21	11: 102549645-102549740 [-]/11: 102619129-102619216 [+]	3p	miR-219	+	3	0
bta-miR-219-5p	ugauuguccaaacgcaauucuu	23	11: 102549645-102549740 [-]/11: 102619129-102619216 [+]	5p	miR-219	+	9	0
bta-miR-221	agcuacauugucugcuggguuu	22	X: 61412746-61412855 [+]	3p	miR-221	+	1939	355
bta-miR-222	agcuacaucuggcuacugggu	21	X: 61412052-61412161 [+]	3p	miR-222	+	1833	486
bta-miR-223	ugucaguuugucaaauacccca	23	X: 56723506-56723613 [-]	3p	miR-223	+	18	7
bta-miR-224	caagucacuagugguuccguuua	24	X: 21831350-21831430 [-]	5p	miR-224	+	742	4
bta-miR-292	aagugccgccauguuuugagugu	23	18: 61126593-61126671 [+]	3p	miR-292	-	0	0
bta-miR-296	gaggguugggcggaggcuuucc	23	13: 58301120-58301197 [+]	3p	miR-296	+	6774	108
bta-miR-299	ugguuuaccgucccacauacau	22	21: 66002437-66002499 [+]	5p	miR-299	+	4465	8
bta-miR-301a	cagugcaauaguauugucaaagcau	26	19: 9367738-9367822 [-]	3p	miR-301	+	67	0
bta-miR-301b	cagugcaaugauauugucaaagcau	26	17: 75467839-75467933 [-]	3p	miR-301	+	22	0
bta-miR-302a	aagugcuuccauguuuuaguga	22	6: 14129903-14129972 [+]	3p	miR-302	-	0	0
bta-miR-302b	uaagugcuuccauguuuuaguag	23	6: 14129346-14129420 [+]	3p	miR-302	-	0	0
bta-miR-302c	uaagugcuuccauguuucagugg	23	6: 14129489-14129556 [+]	3p	miR-302	+	1	0
bta-miR-302d	uaagugcuuccauguuuuagu	21	6: 14130080-14130149 [+]	3p	miR-302	-	0	0
bta-miR-320	aaaagcuggguugagagggcga	23	20: 16455494-16455575 [+]	3p	miR-320	+	125705	5832
bta-miR-320b	agcuggguugagaggguggu	20	4: 98829729-98829800 [-]	3p	miR-320	-	0	0
bta-miR-323	gcacauuacacggucgaccucu	22	21: 66004335-66004420 [+]	3p	miR-323	+	6040	10
bta-miR-324	cgcauccccuagggcauuggugu	24	19: 27316364-27316452 [-]	5p	miR-324	+	90	2
bta-miR-326	ccucugggcccuuccuccag	21	15: 54104559-54104653 [-]	3p	miR-326	+	3	1
bta-miR-328	cuggcccucucugcccuuccgu	22	18: 33853547-33853638 [-]	3p	miR-328	+	13	2
bta-miR-329a	aacacaccugguuaaccuuuuu	22	21: 66005684-66005766 [+]	3p	miR-329	+	133	1
bta-miR-329b	agagguuuucuggguuucuguuu	23	21: 66005374-66005456 [+]	5p	miR-329	+	15	0
bta-miR-330	gcaaagcacacggccugcagaga	23	18: 53011220-53011313 [-]	3p	miR-330	+	61	5
bta-miR-331	gccccugggccuauccuagaa	21	5: 27849198-27849287 [+]	3p	miR-331	+	138	66
bta-miR-335	ucaagagcaauaacgaaaaaugu	23	4: 97493656-97493747 [+]	5p	miR-335	+	3326	8
bta-miR-338	uccagcaucagugauuuuguuga	23	19: 53057553-53057644 [+]	3p	miR-338	+	23	8
bta-miR-339	ucccuguccuccaggagcucac	23	25: 43648256-43648333 [+]	5p	miR-339	+	338	103
bta-miR-339b	ucccuguccuccaggagcuc	21	7: 15613887-15613944 [-]	5p	miR-339	+	133	38
bta-miR-340	uccgucucaguuacuuuauagcc	23	7: 1208875-1208969 [+]	3p	miR-340	-	0	0
bta-miR-342	ucucacacagaaaucgcacccaucu	26	21: 65160823-65160916 [+]	3p	miR-342	+	18065	1485
bta-miR-345-3p	ccugaacuaggggucuggag	21	21: 65320259-65320349 [+]	3p	miR-345	+	669	167
bta-miR-345-5p	gcugacuccuaguccagugcu	21	21: 65320259-65320349 [+]	5p	miR-345	+	156	62
bta-miR-346	ugucugcccgcaugccugccucu	24	28: 40932048-40932142 [-]	5p	miR-346	+	15	1
bta-miR-361	uuaucagaaucuccagggguac	23	X: 42524578-42524648 [+]	5p	miR-361	+	171	25
bta-miR-362-3p	aacacaccuauucaaggauuc	22	X: 54771217-54771281 [-]	3p	miR-362	+	478	79
bta-miR-362-5p	aauccuuggaaccuaggugugagu	25	X: 54771217-54771281 [-]	5p	miR-362	+	534	28
bta-miR-363	auugcacgguauccaucugcg	22	un.004.53: 180833-180906 [-]	3p	miR-363	+	218	2
bta-miR-365-3p	uaaugccccuaaaaauccuuau	23	25: 14332837-14332923 [+]	3p	miR-365	+	196	513
bta-miR-365-5p	agggacuuuugggggcagaugug	24	25: 14332837-14332923 [+]	5p	miR-365	+	25	244
bta-miR-367	gaauugcacuuuagcaaugguga	23	6: 14130206-14130273 [+]	3p	miR-367	-	0	0
bta-miR-369-3p	aauaauacaugguugaucuuu	22	21: 66042411-66042479 [+]	3p	miR-369	+	2549	6
bta-miR-369-5p	aucgaccguguuauauucgc	21	21: 66042411-66042479 [+]	5p	miR-369	+	630	4
bta-miR-370	gccugcugggguggaaccuggu	23	21: 65895988-65896062 [+]	3p	miR-370	+	51	0
bta-miR-374a	uuauaauacaaccugauaagug	22	X: 46871549-46871620 [+]	5p	miR-374	+	388	57
bta-miR-374b	auauaauacaaccugcuaagug	23	X: 46943042-46943136 [+]	5p	miR-374	+	1013	113
bta-miR-375	uuuuguucguucggcucgcguga	24	2: 111347583-111347646 [-]	3p	miR-375	+	12	0
bta-miR-376a	aucauagaggaaaauccacgu	22	21: 66018291-66018389 [+]	3p	miR-376	+	117	0
bta-miR-376b	aucauagaggaaaauccauguu	23	21: 66017932-66018024 [+]	3p	miR-376	+	1954	3
bta-miR-376c	guggauauuccuucuauguuua	23	21: 66017182-66017267 [+]	5p	miR-376	+	484	2
bta-miR-376d	aucauagaggaaaauccacau	22	21: 66017556-66017637 [+]	3p	miR-376	+	145	2
bta-miR-377	aucacacaaaggcaacuuuugu	23	21: 66039360-66039428 [+]	3p	miR-377	+	58	2
bta-miR-378	acuggacuuggagucagaaggc	23	7: 60536470-60536535 [+]	3p	miR-378	+	41572	24882
bta-miR-379	ugguagacuauggaacguagg	22	21: 66000737-66000822 [+]	5p	miR-379	+	4794	50
bta-miR-380-3p	uauguaaugugguccacgucu	22	21: 66003670-66003730 [+]	3p	miR-380	+	4071	12
bta-miR-380-5p	ugguugaccauagaacaugcgc	22	21: 66003670-66003730 [+]	5p	miR-380	+	10	0
bta-miR-381	uauacaagggcaagcucucugu	23	21: 66021942-66022016 [+]	3p	miR-381	+	997	0
bta-miR-382	gaaguuguucgugguggauucg	23	21: 66031747-66031822 [+]	5p	miR-382	+	22707	134
bta-miR-383	agaucagaaggugauuguggcu	22	27: 24263528-24263600 [+]	5p	miR-383	+	356	13
bta-miR-409a	agguuacccgagcaacuuugcau	24	21: 66042116-66042194 [+]	5p	miR-409	+	1657	9
bta-miR-409b	gggguucaccgagcaacauuc	21	21: 66042116-66042194 [-]	5p	miR-409	-	0	0
bta-miR-410	aauauaacacagauggccugu	22	21: 66042735-66042815 [+]	3p	miR-410	+	908	2
bta-miR-411	auaguagaccguauagcguacg	23	21: 66001965-66002046 [+]	5p	miR-411	+	22786	179
bta-miR-412	acuucaccugguccacuagcugu	24	21: 66042258-66042347 [+]	3p	miR-412	+	19	0
bta-miR-421	aucaacagacauuaauugggcgc	24	X: 46943210-46943294 [+]	3p	miR-421	+	98	8
bta-miR-423-3p	aagcucggucugaggccccucagu	25	19: 21234483-21234576 [+]	3p	miR-423	+	815	191
bta-miR-423-5p	ugaggggcagagagcgagacuuu	24	19: 21234483-21234576 [+]	5p	miR-423	+	94633	25630
bta-miR-424	cagcagcaauucauguuuuga	22	un.004.53: 446856-446951 [-]	5p	miR-424	+	1366	25
bta-miR-424*	caaaacgugaggcgcugcuau	22	un.004.53: 446856-446951 [-]	3p	miR-424	+	3580	12
bta-miR-425-3p	aucgggaaugucguguccgccc	23	22: 51903218-51903304 [+]	3p	miR-425	+	57	4
bta-miR-425-5p	augacacgaucacucccguuga	23	22: 51903218-51903304 [+]	5p	miR-425	+	104	11
bta-miR-429	uaauacugucugguaaugccgu	23	16: 48593123-48593206 [-]	3p	miR-429	+	2	0
bta-miR-431	ugucuugcaggccgucaugcagg	23	21: 65866459-65866572 [+]	5p	miR-431	+	145	0
bta-miR-432	ucuuggaguaggucauugggugg	24	21: 65869923-65870012 [+]	5p	miR-432	+	152450	244
bta-miR-433	aucaugaugggcuccucggugu	23	21: 65867335-65867458 [+]	3p	miR-433	+	13185	16
bta-miR-448	uugcauauguaggaugucccau	22	X: 40668011-40668121 [+]	3p	miR-448	-	0	0
bta-miR-449a	uggcaguguauuguuagcuggu	23	20: 25597468-25597555 [+]	5p	miR-449	+	20	1
bta-miR-449b	aggcaguguauuguuagcuggc	23	20: 25597344-25597441 [+]	5p	miR-449	+	2	0
bta-miR-449c	aggcagugcaucucuagcugg	22	20: 25595834-25595939 [+]	5p	miR-449	+	2	0
bta-miR-449d	gaaggcugugugcuguggag	20	29: 26149888-26149962 [-]	5p	miR-449	-	0	0
bta-miR-450	uuuugcgauguguuccuaauau	23	un.004.53: 440638-440729 [-]	5p	miR-450	+	939	3
bta-miR-451	aaaccguuaccauuacugaguuu	24	19: 20147873-20147943 [-]	5p	miR-451	+	4073	279
bta-miR-452	uguuugcagaggaaacugagac	23	X: 21832384-21832468 [-]	5p	miR-452	+	5232	13
bta-miR-453	agguuguccguggugaguucgca	23	21: 66033555-66033634 [+]	3p	miR-453	+	1	0
bta-miR-454	uagugcaauauugcuuauagggu	24	19: 9358077-9358190 [-]	3p	miR-454	+	2	1
bta-miR-455	uaugugccuuuggacuacauc	22	8: 108764289-108764377 [+]	5p	miR-455	+	186	2
bta-miR-455*	gcaguccaugggcauauacacu	23	8: 108764289-108764377 [+]	3p	miR-455	+	314	29
bta-miR-483	ucacuccucuccucccgucuu	22	29: 51272420-51272487 [+]	3p	miR-483	+	264	0
bta-miR-484	ucaggcucaguccccucccgau	23	25: 14994311-14994373 [+]	5p	miR-484	+	223	13
bta-miR-485	agaggcuggccgugaugaauucg	24	21: 66032824-66032896 [+]	5p	miR-485	+	4513	52
bta-miR-486	uccuguacugagcugccccgag	23	27: 38990844-38990967 [-]	5p	miR-486	+	7361	7971
bta-miR-487a	aaucauacagggacauccagu	22	21: 66028733-66028812 [+]	3p	miR-487	+	195	0
bta-miR-487b	aaucguacagggucauccacuu	23	21: 66022427-66022510 [+]	3p	miR-487	+	10420	21
bta-miR-488	uugaaaggcuguuucuugguc	22	16: 55942923-55943018 [-]	3p	miR-488	+	1	0
bta-miR-489	gugacaucacauauauggcgac	22	4: 11055889-11055970 [-]	3p	miR-489	-	0	0
bta-miR-490	caaccuggaggacuccaugcug	23	4: 104248331-104248457 [+]	3p	miR-490	+	29	0
bta-miR-491	aguggggaacccuuccaugagg	23	8: 25175955-25176038 [-]	5p	miR-491	+	1	1
bta-miR-493	ugaaggucuacugugugccagg	23	21: 65852824-65852912 [+]	3p	miR-493	+	1112	1
bta-miR-494	ugaaacauacacgggaaaccuc	23	21: 66008543-66008627 [+]	3p	miR-494	+	6880	65
bta-miR-495	aaacaaacauggugcacuucuu	23	21: 66012106-66012186 [+]	3p	miR-495	+	33627	48
bta-miR-496	ugaguauuacauggccaaucuc	23	21: 66037738-66037839 [+]	3p	miR-496	+	517	0
bta-miR-497	cagcagcacacugugguuugua	23	19: 27179621-27179732 [-]	5p	miR-497	+	29	160
bta-miR-499	uuaagacuugcagugauguuu	22	13: 64874840-64874942 [+]	5p	miR-499	+	58539	1271
bta-miR-500	uaauccuugcuaccugggugaga	24	X: 54769942-54770025 [-]	5p	miR-500	+	136	6
bta-miR-502a	aaugcaccugggcaaggauuca	23	X: 54765843-54765927 [-]/X: 54775816-54775905 [-]	3p	miR-502	+	1886	285
bta-miR-502b	aauccaccugggcaaggauuc	21	X: 54771689-54771771 [-]	3p	miR-502	+	125	11
bta-miR-504	agacccuggucugcacucuguc	23	X: 12002353-12002435 [-]	5p	miR-504	+	480	229
bta-miR-505	cgucaacacuugcugguuuccu	23	X: 13241304-13241393 [+]	3p	miR-505	+	20	1
bta-miR-532	caugccuugaguguaggaccgu	23	X: 54783137-54783222 [-]	5p	miR-532	+	6851	315
bta-miR-539	ggagaaauuauccuuggugugu	23	21: 66023241-66023318 [+]	5p	miR-539	+	56	0
bta-miR-541	uggugggcacagaauccggccu	23	21: 66041214-66041297 [+]	3p	miR-541	+	428	0
bta-miR-542-5p	ucggggaucaucaugucacgag	23	un.004.53: 441550-441646 [-]	5p	miR-542	+	1496	1
bta-miR-543	aaacauucgcggugcacuucuu	23	21: 66010696-66010775 [+]	3p	miR-543	+	35164	57
bta-miR-544a	auucugcauuuuuagcaaguuc	23	21: 66025227-66025317 [+]	3p	miR-544	+	3	0
bta-miR-544b	auucugcauuucuaacaaguuc	22	13: 70753422-70753506 [+]/24: 36345244-36345335 [-]	3p	miR-544	-	0	0
bta-miR-545	aucaacaaacauuuauugugug	22	X: 46871699-46871804 [+]	5p	miR-545	+	1	0
bta-miR-545*	ucaguaaauguuuauuggaug	22	X: 46871699-46871804 [+]	3p	miR-545	+	2	1
bta-miR-551a	gcgacccaaucuugguuucca	21	16: 46819245-46819339 [+]	3p	miR-551	-	0	0
bta-miR-551b	ggcgacccauacuugguuucag	23	1: 101235421-101235515 [-]	3p	miR-551	+	3	0
bta-miR-562	aaagcagcuguaccauuuac	21	25: 14779893-14779974 [-]	3p	miR-562	+	1	0
bta-miR-568	auguauaaauguauacacac	20	1: 59787762-59787855 [-]	5p	miR-568	-	0	0
bta-miR-582	uuacaguuguucaaccaguuacu	23	20: 21086837-21086934 [+]	5p	miR-582	-	0	0
bta-miR-584	ugguuugccugggacugag	19	14: 65203544-65203619 [+]/19: 37414950-37415038 [+]/28: 30054350-30054434 [+]/22: 36332657-36332732 [+]/4: 9978832-9978926 [-]/20: 6421606-6421681 [-]/29: 38485680-38485746 [+]/un.004.9: 1004901-1004988 [-]	5p	miR-584	+	0	0
bta-miR-592	auugugucaauaugcgaugaugu	24	4: 94505277-94505372 [-]	5p	miR-592	+	1	0
bta-miR-599	guugugucaguuuaucaaac	20	14: 62892614-62892708 [+]	3p	miR-599	-	0	0
bta-miR-615	ggggguccccggugcucggauc	23	5: 28850122-28850214 [-]	5p	miR-615	+	22	0
bta-miR-628	augcugacauauuuacuagagg	23	10: 55831464-55831558 [+]	5p	miR-628	+	7	9
bta-miR-631	agaccuggcuuagaccucagc	21	21: 33462542-33462616 [+]	5p	miR-631	-	0	0
bta-miR-653	guguugaaacaaucucuguug	22	4: 11055220-11055309 [-]	5p	miR-653	+	1	0
bta-miR-654	uaugucugcugaccaucaccuu	22	21: 66017709-66017789 [+]	3p	miR-654	+	33	0
bta-miR-655	auaauacaugguuaaccucucu	23	21: 66026184-66026280 [+]	3p	miR-655	+	3639	4
bta-miR-656	aauauuauacagucaaccucu	22	21: 66043558-66043636 [+]	3p	miR-656	+	29	0
bta-miR-658	ggcggagggaagcggguccguuggu	25	2: 85641260-85641359 [-]/5: 116720587-116720686 [-]	3p	miR-658	-	0	0
bta-miR-660	uacccauugcauaucggagcug	23	X: 54767794-54767873 [-]	5p	miR-660	+	13783	891
bta-miR-664	caggcugggguguguguggaug	23	un.004.16: 281939-282020 [+]	5p	miR-664	+	1	0
bta-miR-665	accaguaggccgaggccccu	21	21: 65862137-65862208 [+]	3p	miR-665	+	1287	8
bta-miR-669	ugugggugugugcaugugcgug	22	16: 59370641-59370704 [-]	5p	miR-669	-	0	0
bta-miR-670	ucccugaguauauguggugaa	21	15: 73744253-73744351 [+]	5p	miR-670	-	0	0
bta-miR-671	aggaagcccuggaggggcuggag	24	4: 118104981-118105098 [+]	5p	miR-671	+	4	0
bta-miR-677	cucacugaugagcagcuucugac	24	5: 61357599-61357664 [+]	5p	miR-677	+	4	0
bta-miR-7	uggaagacuagugauuuuguuguu	24	7: 17936705-17936786 [-]	5p	miR-7	+	69	8
bta-miR-708	aaggagcuuacaaucuagcuggg	24	29: 17503322-17503430 [+]	5p	miR-708	+	295	7
bta-miR-744	ugcggggcuagggcuaacagca	23	19: 31440583-31440682 [+]	5p	miR-744	+	437	16
bta-miR-758	uuugugaccugguccacuaacc	23	21: 66004633-66004720 [+]	3p	miR-758	+	4	0
bta-miR-759	gcagacugcaaacaauuuugac	23	12: 9596081-9596176 [-]	5p	miR-759	-	0	0
bta-miR-760	ccccucaguccaccagagcccg	22	3: 52947812-52947928 [-]	5p	miR-760	-	0	0
bta-miR-761	gcagcagggugaaacugacaca	22	3: 101218816-101218891 [+]	5p	miR-761	-	0	0
bta-miR-763	ccagcugggaggaaccaguggc	22	5: 51853870-51853989 [-]	5p	miR-763	-	0	0
bta-miR-764	ggugcucacucguccuucu	19	X: 40485669-40485763 [+]	5p	miR-764	-	0	0
bta-miR-767	ugcaccaugguugucugagcaug	24	X: 22161601-22161705 [-]	5p	miR-767	+	284	15
bta-miR-769	ugagaccuccggguucugagcu	23	18: 53308744-53308862 [+]	5p	miR-769	+	7	4
bta-miR-873	gcaggaacuugugagucuccu	21	8: 15484769-15484845 [+]	5p	miR-873	-	0	0
bta-miR-874	cugcccuggcccgagggaccga	23	7: 48336722-48336797 [-]	3p	miR-874	+	51	9
bta-miR-875	uauaccucaguuuuaucaggug	22	14: 62892482-62892558 [+]	5p	miR-875	-	0	0
bta-miR-876	uggauuucuuugugaaucacca	23	8: 15508403-15508483 [+]	5p	miR-876	+	23	0
bta-miR-877	guagaggagauggcgcaggg	21	23: 28321737-28321838 [-]	5p	miR-877	+	85	7
bta-miR-885	uccauuacacuacccugccucu	23	22: 55829275-55829348 [-]	5p	miR-885	+	1	90
bta-miR-935	ccaguuaccgcuuccgcuaccgc	24	18: 62026034-62026124 [+]	3p	miR-935	+	20	7
bta-miR-940	aaggcugggcccccgcuccgc	21	25: 2299999-2300091 [+]	3p	miR-940	-	0	0
bta-miR-1179	aagcauucuuucauugguugg	21	21: 19206077-19206166 [+]	5p	miR-1179	-	0	0
bta-miR-1185	agaggauacccuuuguauguu	22	21: 66020239-66020324 [+]	5p	miR-1185	+	452	5
bta-miR-1193	uaggucacccguuugacuauc	22	21: 66008875-66008979 [+]	3p	miR-1193	-	0	0
bta-miR-1197	uaggacacauggucuacuucu	22	21: 66004166-66004262 [+]	3p	miR-1197	+	45	0
bta-miR-1224	gugaggacucgggagguggag	22	1: 84809206-84809291 [-]	5p	miR-1224	+	15	1
bta-miR-1225-3p	ccgagccccugugccgcccccag	23	25: 2137420-2137512 [-]	3p	miR-1225	-	0	0
bta-miR-1248	accuucuuguauaagcacugugcuaaa	28	1: 82287561-82287665 [-]/10: 59173227-59173331 [+]	5p	miR-1248	+	8	0
bta-miR-1249	acgcccuucccccccuucuuca	23	5: 122416962-122417026 [-]	3p	miR-1249	+	8	5
bta-miR-1251	acucuagcugccaaaggcgcu	21	5: 66450840-66450909 [+]	5p	miR-1251	-	0	0
bta-miR-1256	aggcauugacuucucucuagau	22	12: 57679215-57679296 [-]	5p	miR-1256	-	0	0
bta-miR-1271	cuuggcaccuaguaaguacuca	23	7: 37163625-37163710 [+]	5p	miR-1271	+	113	10
bta-miR-1281	ucgccuccuccucuccc	17	5: 119437517-119437570 [+]	3p	miR-1281	-	0	0
bta-miR-1282	ucguuugccuuuuucugcuu	20	21: 55885040-55885140 [-]	5p	miR-1282	-	0	0
bta-miR-1284	ucugcacagacccuggcuuuuc	22	22: 30815732-30815849 [+]	5p	miR-1284	-	0	0
bta-miR-1287	ugcuggaucagugguuugaguc	22	26: 19813467-19813557 [+]	5p	miR-1287	-	0	0
bta-miR-1291	uggcccugacugaagaccugcagu	25	5: 34153700-34153773 [+]	5p	miR-1291	+	2	0
bta-miR-1296	uuagggcccuggcuccaucucc	23	28: 18380763-18380853 [-]	5p	miR-1296	+	4	2
bta-miR-1298	uucauucggcuguccagaugua	23	X: 40585227-40585334 [+]	5p	miR-1298	+	14	0
bta-miR-1301	uugcagcugccuaggagugauuuc	24	11: 76123586-76123665 [+]	5p	miR-1301	-	0	0
bta-miR-1306	ccaccuccccugcaaacgucc	22	17: 76443949-76444006 [+]	5p	miR-1306	+	179	15
bta-miR-1307	acucggcguggcgucggucgug	22	26: 24439257-24439405 [-]	3p	miR-1307	+	2246	299
bta-miR-1343	uggggagcggcccccgggcggg	23	15: 65174947-65175024 [+]	5p	miR-1343	+	0	1
bta-miR-1343*	cuccuggggcccgcacucuc	21	15: 65174947-65175024 [+]	3p	miR-1343	+	8	1
bta-miR-1388-3p	aucucagguuugucagcccgca	23	13: 54580810-54580901 [+]	3p	miR-1388	+	6	5
bta-miR-1388-5p	aggacuguccaaccugagaau	22	13: 54580810-54580901 [+]	5p	miR-1388	+	3	0
bta-miR-1434	gaagaaaucuaaggucugagg	22	7: 18628728-18628800 [+]	5p	miR-1434	+	2	2
bta-miR-1434*	guacaugaugacuaaaauuucu	23	7: 18628728-18628800 [+]	3p	miR-1434	-	0	0
bta-miR-1468	cuccguuugccuguuuugcuga	23	X: 58411908-58412004 [+]	5p	miR-1468	+	105	35
bta-miR-1584	uuggggcugggcugggggca	20	3: 10736926-10736998 [+]	5p	miR-1584	-	0	0
bta-miR-1584*	cucucuccgcagaccucagccg	22	3: 10736926-10736998 [+]	3p	miR-1584	-	0	0
bta-miR-1603	gugguuuguuuuguguuuuu	20	un.004.1: 2535522-2535592 [-]	5p	miR-1603	-	0	0
bta-miR-1721	cacagaugaugugauucugaga	22	17: 54627041-54627106 [-]	5p	miR-1721	-	0	0
bta-miR-1777a	ugggggcgguggggggcggg	20	6: 120390010-120390085 [+]	5p	miR-1777	-	0	0
bta-miR-1777b	gggggcgguggggggcgggg	20	7: 60971894-60971973 [-]	3p	miR-1777	-	0	0
bta-miR-1814a	agguuuuuugguuuuguuuu	20	19: 38983137-38983208 [+]	5p	miR-1814	-	0	0
bta-miR-1814b	agauuguuuaguuuuguuug	20	22: 4893674-4893751 [+]	5p	miR-1814	-	0	0
bta-miR-1814c	guuuuguuuggguuuguuuu	21	4: 65524088-65524162 [+]	5p	miR-1814	+	3	2
bta-miR-1835	ugcacccugagagcuggggcug	22	5: 81313179-81313241 [-]	5p	miR-1835	-	0	0
bta-miR-1839	aagguagauagaacaggucuug	23	21: 22773186-22773257 [+]	5p	miR-1839	+	16048	1937
bta-miR-1843	aagcuucguggucucugucuugcc	24	4: 96226467-96226535 [-]	5p	miR-1843	-	0	0
bta-miR-1940	cuggaggacuaagaaggcugagucu	26	3: 16178668-16178727 [+]	5p	miR-1940	+	15	0
bta-miR-2284a	aaaaguucguugggguuuuu	21	21: 60017709-60017782 [+]	5p	miR-2284	+	1	1
bta-miR-2284b	aaaaguucguuugguuuuuuc	21	4: 49007583-49007653 [-]	5p	miR-2284	-	0	0
bta-miR-2284c	aaaaaguucguuuugguuuu	21	23: 36161293-36161372 [+]	5p	miR-2284	-	0	0
bta-miR-2284d	aaaaaguucguuaggguuuuuc	22	15: 41974661-41974738 [-]	5p	miR-2284	+	2	0
bta-miR-2284e	aaguucguucggauuuuucc	20	X: 34504824-34504887 [-]	5p	miR-2284	-	0	0
bta-miR-2284f	aaaguucguucggauuuuuc	20	21: 57749997-57750058 [+]	5p	miR-2284	-	0	0
bta-miR-2284g	aaaaguucguucggcuuuuu	21	17: 13698247-13698317 [+]	5p	miR-2284	+	1	0
bta-miR-2284h	cccaaaaguucguucggguuu	22	5: 124162581-124162647 [+]	5p	miR-2284	+	44	12
bta-miR-2284h*	accccaaugagcuuuugacc	20	5: 124162581-124162647 [+]	3p	miR-2284	-	0	0
bta-miR-2284i	gagaaguucguucugguguuu	22	1: 3446516-3446592 [+]	5p	miR-2284	-	0	0
bta-miR-2284j	gaaaaguucguucagguuuu	21	15: 30005861-30005935 [-]	5p	miR-2284	-	0	0
bta-miR-2284k	gaaaaguucggucggguuuuu	21	21: 68761049-68761122 [-]	5p	miR-2284	+	8	2
bta-miR-2284l	aaaaguugguucggguuuuu	20	un.004.1: 1781573-1781645 [-]	5p	miR-2284	-	0	0
bta-miR-2284m	gaaaaguuuguucggguuuu	21	2: 121606373-121606439 [-]/3: 77475975-77476041 [+]	5p	miR-2284	+	1	2
bta-miR-2284n	aaaaaguuuauucggguuuuu	21	16: 74734983-74735052 [-]	5p	miR-2284	-	0	0
bta-miR-2284o	aaaguucguucgggguuuuc	20	9: 26160635-26160695 [+]	5p	miR-2284	-	0	0
bta-miR-2284p	ugaaaguuuguucgggauuuu	22	19: 64559736-64559812 [+]	5p	miR-2284	+	1	0
bta-miR-2284q	ggccaaaaaguucguucgga	20	27: 37630057-37630121 [-]	5p	miR-2284	-	0	0
bta-miR-2284r	uuggcccaaaaguucguucggau	23	5: 108484886-108484948 [-]	5p	miR-2284	-	0	0
bta-miR-2284s	uggcccaaaaguuuguucggau	22	12: 53400119-53400186 [+]	5p	miR-2284	-	0	0
bta-miR-2284t	aaacucgaaugaauguuuuggc	23	15: 37413453-37413525 [-]	5p	miR-2284	+	1	0
bta-miR-2284t*	gaaacauucacucggguuuuu	22	15: 37413453-37413525 [-]	3p	miR-2284	-	0	0
bta-miR-2284u	aaaaguucguucgguuuuucu	22	2: 134784371-134784446 [+]	3p	miR-2284	+	2	1
bta-miR-2284v	aaaaaguucguuugggguuu	21	25: 24770830-24770889 [-]	3p	miR-2284	+	1	0
bta-miR-2284w	aagaguuuguucggguuucuc	22	un.004.13: 739760-739855 [+]	5p	miR-2284	+	299	21
bta-miR-2284x	ugaaaaguucguucggguuuu	21	1: 3473974-3474069 [-]	5p	miR-2284	+	46548	11654
bta-miR-2285a	aaaaacugaaugaaauucuugg	22	1: 150203609-150203680 [-]	3p	miR-2285	-	0	0
bta-miR-2285b	aaaaucugagugaacuuuuugg	22	15: 37846485-37846556 [-]/un.004.4928: 4699-4770 [-]	3p	miR-2285	+	3	2
bta-miR-2285c	aaaccugaacaaacuuuuuggc	22	26: 47602456-47602520 [-]	3p	miR-2285	-	0	0
bta-miR-2285d	aaaccugaacgaaauuuuuggc	22	13: 22061392-22061461 [-]	3p	miR-2285	-	0	0
bta-miR-2286	gaagcagggcggaacgaugugu	22	1: 52331376-52331449 [-]	3p	miR-2286	-	0	0
bta-miR-2287	cugggacugguggcagcacuu	21	1: 74316891-74316964 [-]/1: 74130540-74130613 [+]	3p	miR-2287	-	0	0
bta-miR-2288	agguaguaggugugugguuu	20	1: 140020296-140020372 [-]	3p	miR-2288	-	0	0
bta-miR-2289	ucguguucgagcucgcgucc	20	1: 149294913-149294986 [-]	3p	miR-2289	-	0	0
bta-miR-2290	gccucugguggucgguuugu	20	10: 12568464-12568543 [-]	3p	miR-2290	-	0	0
bta-miR-2291	gcugauagugagcgacuggggcag	25	10: 66855803-66855876 [-]	3p	miR-2291	+	1	0
bta-miR-2292	gagucugagauugaggaaggca	22	10: 68840602-68840671 [+]	3p	miR-2292	-	0	0
bta-miR-2293	ugauuuuguuguuuuguauu	20	10: 98986706-98986777 [-]	5p	miR-2293	-	0	0
bta-miR-2294	gaggcuguagagggcaucugcu	22	11: 11793441-11793503 [+]	5p	miR-2294	-	0	0
bta-miR-2295	ucggggugggaggaagguucu	22	11: 11283736-11283802 [-]	3p	miR-2295	+	2	0
bta-miR-2296	uggacaacugagguuccugcu	21	11: 38776584-38776653 [-]	3p	miR-2296	-	0	0
bta-miR-2297	cacucuuuuuucuuauuccu	20	11: 38813843-38813915 [-]	5p	miR-2297	-	0	0
bta-miR-2298	gacugauguuguuguuugca	20	11: 91121961-91122029 [+]	3p	miR-2298	-	0	0
bta-miR-2299-3p	uccggggaauggauccagcgu	22	12: 29435243-29435321 [-]	3p	miR-2299	+	41	3
bta-miR-2299-5p	acuggauucauuucucugaaa	22	12: 29435243-29435321 [-]	5p	miR-2299	+	2	0
bta-miR-2300a-5p	uccucagcuaguuuugucuccc	22	12: 31722917-31722994 [-]	5p	miR-2300	-	0	0
bta-miR-2300b-3p	gggagacaaaacuagcugagga	22	12: 31722919-31722992 [+]	3p	miR-2300	+	24	0
bta-miR-2301	gugguuuugguuucccucuu	20	12: 80849387-80849447 [+]	3p	miR-2301	-	0	0
bta-miR-2302	ggagcgggugcaggaccccgg	21	12: 84810723-84810798 [-]	3p	miR-2302	-	0	0
bta-miR-2303	ucugaaugaugucgacugaug	21	12: 85231999-85232077 [+]	5p	miR-2303	-	0	0
bta-miR-2304	gguugugugguugugugugu	20	13: 28152301-28152374 [-]	3p	miR-2304	-	0	0
bta-miR-2305	cggggguggcggggaggggg	20	13: 39508063-39508128 [+]	5p	miR-2305	-	0	0
bta-miR-2306	caggccugcccaucuaggacac	22	13: 55596385-55596463 [+	3p	miR-2306	-	0	0
bta-miR-2307	agugaugaugaacccucugagc	22	13: 59721168-59721236 [+]	3p	miR-2307	-	0	0
bta-miR-2308	uugggcuugcagcagagaguaa	23	14: 152314-152382 [+]	3p	miR-2308	+	11	0
bta-miR-2309	ugugagggugguggacggcaggg	25	14: 696340-696414 [+]	5p	miR-2309	-	0	0
bta-miR-2310	guuuuguuuggguuuguuucu	22	un.004.840: 10064-10127 [+]	5p	miR-2310	+	3	2
bta-miR-2311	uacugaaacugugcucguggugu	24	14: 75494398-75494452 [-]	5p	miR-2311	+	5	0
bta-miR-2312	aaaaccugaacgaacuuuuc	22	15: 30005862-30005934 [+]	3p	miR-2312	-	0	0
bta-miR-2313	agugcagcugaggaccaaggca	23	15: 32789445-32789518 [+]	5p	miR-2313	+	14	1
bta-miR-2313*	agugcagcugaggaccaaggca	23	15: 32789445-32789518 [+]	3p	miR-2313	-	0	0
bta-miR-2314	ugcccaugaugacugcugacc	23	15: 38654588-38654648 [-]	5p	miR-2314	-	0	0
bta-miR-2315	agcagaauuuuuggauacugg	22	15: 41197036-41197115 [+]	3p	miR-2315	+	1	0
bta-miR-2316	acuccggccuggacugcggcggg	23	15: 45749056-45749130 [+]	5p	miR-2316	+	3	0
bta-miR-2317	cucugugaugacaauaccugaua	25	15: 51042955-51043026 [-]	5p	miR-2317	-	0	0
bta-miR-2318	guguaugaugaauuaucugacc	24	15: 77505318-77505396 [+]	5p	miR-2318	-	0	0
bta-miR-2319a	cuacucuguauuaggcacuuag	24	15: 77119157-77119231 [-]	3p	miR-2319	-	0	0
bta-miR-2319b	uacucuguauuaggcacuuag	23	15: 77119159-77119229 [+]	3p	miR-2319	-	0	0
bta-miR-2320	uggcacaggguccagcugucggc	24	16: 46581526-46581600 [+]	5p	miR-2320	+	6	0
bta-miR-2320*	ucgaugauggucccuguguuuu	22	16: 46581526-46581600 [+]	3p	miR-2320	+	3	1
bta-miR-2321	ugucgguugguuuuuguuug	22	17: 44064460-44064525 [+]	5p	miR-2321	-	0	0
bta-miR-2322	aagaaagcgaaguccauccucau	25	un.004.492: 27861-27930 [-]	5p	miR-2322	-	0	0
bta-miR-2322*	augaggauggacuuagcuuucg	24	un.004.492: 27861-27930 [-]	3p	miR-2322	-	0	0
bta-miR-2323	ugaccugaucaugcuuacugagc	24	17: 74885199-74885274 [-]	5p	miR-2323	+	3	0
bta-miR-2324	ugggguuggggcaguguggcugu	24	18: 933617-933687 [-]	3p	miR-2324	+	1	0
bta-miR-2325a	guuuuguuuggguuuuuuuc	22	18: 11146000-11146074 [-]	3p	miR-2325	-	0	0
bta-miR-2325b	agguuguuugguuuuguguu	22	23: 40582216-40582281 [+]	3p	miR-2325	-	0	0
bta-miR-2325c	gguuguuuuuuuucuuuuuc	22	25: 28236883-28236948 [-]	3p	miR-2325	-	0	0
bta-miR-2326	ccccccuuccucuggaaaaa	22	18: 11182373-11182446 [-]	3p	miR-2326	-	0	0
bta-miR-2327	agggggcgagacucaagcacuggc	26	18: 12956214-12956283 [-]	3p	miR-2327	-	0	0
bta-miR-2328	gcccccucccuuggucgccgg	22	18: 38310583-38310660 [+]	5p	miR-2328	+	1	0
bta-miR-2328*	cugcgucuggggagggggcca	22	18: 38310583-38310660 [+]	3p	miR-2328	-	0	0
bta-miR-2329-3p	ucugugaugugagcugauaagu	24	18: 47837416-47837481 [-]	3p	miR-2329	-	0	0
bta-miR-2329-5p	acuuaucagcucacaucacaga	24	18: 47837416-47837481 [+]	5p	miR-2329	-	0	0
bta-miR-2330	ugggcuugggcagugaggacugg	23	18: 55782046-55782123 [-]	5p	miR-2330	+	7	0
bta-miR-2330*	acuccuuaccccuggccguc	21	18: 55782046-55782123 [-]	3p	miR-2330	+	1	0
bta-miR-2331	ggcuuccgugccugcagaugucu	24	19: 14449695-14449765 [+]	5p	miR-2331	+	14	0
bta-miR-2331*	acccugcagccaaagaagcua	21	19: 14449695-14449765 [+]	3p	miR-2331	+	3	0
bta-miR-2332	cgguuuaaggucuuggagacaaag	24	19: 18069460-18069528 [+]	3p	miR-2332	+	5	0
bta-miR-2333	gcaaugcagacuccagggccc	23	19: 18300359-18300421 [-]	5p	miR-2333	-	0	0
bta-miR-2334	acagcagccuguguucucaccu	24	19: 20843132-20843203 [-]	3p	miR-2334	-	0	0
bta-miR-2335	agauaaugaugacuaacugaau	24	19: 22090109-22090177 [+]	5p	miR-2335	-	0	0
bta-miR-2336	cuaaccguaacuuugaagugcu	23	19: 22276029-22276104 [+]	3p	miR-2336	+	0	1
bta-miR-2337	gugguuucuuauuccuuuuu	22	19: 23182875-23182954 [+]	5p	miR-2337	-	0	0
bta-miR-2338	aggcugaggacaggggcugacgu	24	19: 27031909-27031981 [+]	5p	miR-2338	+	1	0
bta-miR-2339	ucacuggaccuagcagagcu	21	19: 32087697-32087768 [-]	3p	miR-2339	+	1	1
bta-miR-2340	ggacuucccugguggucuugug	24	19: 39468391-39468466 [+]	3p	miR-2340	-	0	0
bta-miR-2341	caguagguagaaagaaggcuga	24	19: 40695013-40695071 [+]	5p	miR-2341	-	0	0
bta-miR-2342	cucugcggaaguuggcgcuuu	22	19: 41127254-41127327 [+]	3p	miR-2342	+	1	1
bta-miR-2343	aaggggagacgguggaacuuau	23	19: 46012359-46012432 [-]	5p	miR-2343	+	0	1
bta-miR-2344	gcacgaugauggcggaucugaguu	24	19: 51269695-51269755 [-]	3p	miR-2344	+	17	3
bta-miR-2345	guuguguguuuucuuauuuc	22	19: 51836197-51836259 [+]/un.004.1138: 39342-39404 [-]	3p	miR-2345	-	0	0
bta-miR-2346	acugaugugaaggugguuuggc	23	19: 52392004-52392082 [-]	5p	miR-2346	+	8	0
bta-miR-2347	ugcagaggaacaaggcugaac	23	19: 52469339-52469397 [+]	5p	miR-2347	-	0	0
bta-miR-2348	uucgggugguguggagcggcc	23	19: 55616736-55616814 [+]	5p	miR-2348	-	0	0
bta-miR-2349	uggcacuucuggucucagacuca	24	19: 55153877-55153941 [-]	3p	miR-2349	+	1	0
bta-miR-2350	cagcuccuguuucucuccucag	24	2: 5643711-5643786 [+]	5p	miR-2350	-	0	0
bta-miR-2351	auaguuauuguauuguguuu	22	2: 10263371-10263446 [-]	5p	miR-2351	-	0	0
bta-miR-2352	aaacugaaagaacaggauugcug	25	2: 24988430-24988505 [+]	5p	miR-2352	-	0	0
bta-miR-2353	uagccugcaguacagaggacugg	25	2: 28578347-28578421 [-]	3p	miR-2353	-	0	0
bta-miR-2354	uaguagguuguguuguuuagu	23	2: 49567871-49567945 [+]	5p	miR-2354	-	0	0
bta-miR-2355	auuguccuugcuguuuggagau	24	2: 100487609-100487688 [-]	3p	miR-2355	-	0	0
bta-miR-2355*	cccagauacaauggacaauaugc	25	2: 100487609-100487688 [-]	5p	miR-2355	-	0	0
bta-miR-2356	ucuugugaugagggagucugagg	25	2: 110418862-110418934 [-]	5p	miR-2356	-	0	0
bta-miR-2357	uuggucuggcacagagcaugugag	26	2: 124872029-124872107 [-]	5p	miR-2357	-	0	0
bta-miR-2358	ccaaauaguugggaucgugga	23	2: 139894709-139894772 [+]	3p	miR-2358	-	0	0
bta-miR-2359	gauuguguuguuuucuuuuu	22	20: 24806320-24806398 [+]	5p	miR-2359	-	0	0
bta-miR-2360	cgggcaggaggcuggaggcguu	24	20: 39285911-39285980 [-]	3p	miR-2360	-	0	0
bta-miR-2361	guuguguuguuuuuuuuugu	22	20: 56578987-56579062 [+]/20: 56704529-56704604 [+]	5p	miR-2361	-	0	0
bta-miR-2362	cacugugauggagcguucugacc	25	21: 4137113-4137179 [-]	3p	miR-2362	-	0	0
bta-miR-2363	ucaacuuggucaaggaauauuu	24	21: 20509651-20509724 [+]/21: 20509652-20509723 [-]	3p	miR-2363	-	0	0
bta-miR-2364	ucucuguggauggaugugggcag	25	21: 22175992-22176065 [+]	5p	miR-2364	-	0	0
bta-miR-2365	aguuuuugcuguuucuuauc	22	21: 50877361-50877439 [+]	3p	miR-2365	-	0	0
bta-miR-2366	ugggucacagaagagggucugg	24	21: 55735301-55735369 [+]	3p	miR-2366	+	5	0
bta-miR-2367	acccuguaacucagccaucagag	25	22: 11412589-11412667 [+]	5p	miR-2367	-	0	0
bta-miR-2367*	uugaaaggcacuuacaggaag	23	22: 11412589-11412667 [+]	3p	miR-2367	-	0	0
bta-miR-2368	agaggguggccugguaucug	22	22: 15668316-15668396 [+]	5p	miR-2368	+	1	0
bta-miR-2368*	acugucagaccaccucugcc	22	22: 15668316-15668396 [+]	3p	miR-2368	-	0	0
bta-miR-2369	guagguuguggguuuuuguuu	23	22: 40597455-40597524 [-]	3p	miR-2369	-	0	0
bta-miR-2370	ugggaaaaugaaaguugguuau	24	22: 44049182-44049260 [-]	5p	miR-2370	-	0	0
bta-miR-2370*	uaagcaacuuuccuuucucca	23	22: 44049182-44049260 [-]	3p	miR-2370	-	0	0
bta-miR-2371	uauaguuuugugugguuuuu	22	22: 45446066-45446137 [+]	3p	miR-2371	-	0	0
bta-miR-2372	gaaugaugaaaggauuggguca	24	22: 57544689-57544765 [+]	3p	miR-2372	-	0	0
bta-miR-2373	cuuccccggucagggcucggc	23	22: 58437953-58438030 [+]	5p	miR-2373	-	0	0
bta-miR-2373*	cgagcccggcacguggaagagcc	25	22: 58437953-58438030 [+]	3p	miR-2373	-	0	0
bta-miR-2374	uuggggcuggggagaggcggg	23	22: 60954477-60954553 [+]	3p	miR-2374	-	0	0
bta-miR-2375	cccagugauggagaggucugauc	25	23: 3284969-3285042 [-]/23: 3285128-3285201 [-]	3p	miR-2375	-	0	0
bta-miR-2376	ccucugagaucuugcuaggcgcu	25	23: 7775476-7775543 [-]	3p	miR-2376	+	1	1
bta-miR-2377	acugcacagaccuaggcucu	22	23: 13583268-13583336 [-]	3p	miR-2377	-	0	0
bta-miR-2378	uguggguugucugagcaaggg	23	23: 28321364-28321441 [-]	3p	miR-2378	-	0	0
bta-miR-2379	aggcugcuggagaagauauuuu	24	23: 31084618-31084695 [-]	3p	miR-2379	-	0	0
bta-miR-2380	gugacuguacuuuaaaagguua	24	24: 31800215-31800286 [+]	3p	miR-2380	-	0	0
bta-miR-2381	caggcugcucugugcuuggcu	23	24: 51002338-51002407 [+]	3p	miR-2381	-	0	0
bta-miR-2382	aggggagugccugggaagcugu	25	25: 2252090-2252166 [-]	5p	miR-2382	+	8	2
bta-miR-2382*	cuacuuccuggugccucgccccac	26	25: 2252090-2252166 [-]	3p	miR-2382	+	2	0
bta-miR-2383	cugagugaugacugcugacc	21	25: 3560922-3560997 [+]	3p	miR-2383	-	0	0
bta-miR-2384	aacuguacuggaaggauggaugg	25	25: 19626795-19626867 [+]/25: 19733049-19733121 [-]	5p	miR-2384	-	0	0
bta-miR-2385-3p	aaguacucgcccugucucagua	24	25: 28248427-28248501 [-]	3p	miR-2385	-	0	0
bta-miR-2385-5p	cuggggcaaguggaguacguu	23	25: 28248427-28248501 [-]	5p	miR-2385	-	0	0
bta-miR-2386	uguuugguuuuucguuuucc	22	25: 31026647-31026721 [+]	5p	miR-2386	-	0	0
bta-miR-2387	uggaaggccuggcuuugcagcg	22	25: 35000092-35000169 [-]	5p	miR-2387	+	245	3
bta-miR-2388	gcucgaggaagcuggagauga	21	25: 36924245-36924323 [-]	3p	miR-2388	+	8	2
bta-miR-2388*	agcucccgucuccucugugcuga	25	25: 36924245-36924323 [-]	5p	miR-2388	-	0	0
bta-miR-2389	gaggggacucgggagucggag	23	25: 43637000-43637081 [+]	5p	miR-2389	-	0	0
bta-miR-2390	guuguguguuuuuguuuucc	22	25: 41932297-41932368 [+]	5p	miR-2390	-	0	0
bta-miR-2391	aaaaaaaaaaacuccccccc	22	26: 11323546-11323608 [+]	3p	miR-2391	-	0	0
bta-miR-2392	auggaugggggugaggggugca	24	26: 24251646-24251716 [+]	3p	miR-2392	-	0	0
bta-miR-2393	uagauuuuuuguuuucuuuu	22	26: 25376691-25376744 [+]	3p	miR-2393	-	0	0
bta-miR-2394	uucuccccucaaucucaggacu	22	26: 31333627-31333694 [-]	5p	miR-2394	-	0	0
bta-miR-2395	ucggggugggaggaagguucu	22	chr11: 11283736-11283802 [-]	3p	miR-2395	-	0	0
bta-miR-2396	ucaugcacuggggucuugaugg	23	26: 42723918-42723986 [+]/un.004.6308: 1073-1141 [+]	3p	miR-2396	+	5	6
bta-miR-2397	cagagcaguggcaagaacgcau	22	26: 50182724-50182797 [+]	3p	miR-2397	+	7	1
bta-miR-2397*	ugcguucuuaccacuggccugua	25	26: 50182724-50182797 [+]	5p	miR-2397	+	2	0
bta-miR-2398	aucuagggacgcgucggcaacu	24	27: 20996354-20996432 [-]	5p	miR-2398	+	19	2
bta-miR-2399	cuuucuguagcuguuggaacua	22	27: 28650451-28650528 [+]	5p	miR-2399	+	1	0
bta-miR-2399*	uucuaacaacuacagaaagugu	22	27: 28650451-28650528 [+]	3p	miR-2399	-	0	0
bta-miR-2400	ccagcacaggcagcucggacuga	23	27: 35688961-35689034 [-]	3p	miR-2400	+	6	1
bta-miR-2401	agagcuugugucuagggcug	20	27: 48443604-48443678 [-]	5p	miR-2401	-	0	0
bta-miR-2402	auaccugccacucugccagca	21	28:6315410-6315477 [+]	3p	miR-2402	-	0	0
bta-miR-2403	cucgggaagcuagcuggccuu	21	28:14092696-14092770 [+]/un.004.111: 142412-142486 [+]	3p	miR-2403	+	3	0
bta-miR-2404	uugcacugcaugguaucugc	22	17: 6680044-6680108 [-]/29: 663487-663551 [+]/8: 77332931-77332997 [-]	5P	miR-2404	+	2	0
bta-miR-2405	ugugugguuuguuuggccuc	20	29:41608126-41608195 [-]	3p	miR-2405	-	0	0
bta-miR-2406	aagggaagaaggaagcuggauu	22	29:43986782-43986854 [+]	5p	miR-2406	-	0	0
bta-miR-2407	cugggcggaugggaagggcugg	22	29:45240279-45240351 [+]	3p	miR-2407	-	0	0
bta-miR-2408	cacgugugugagcucagccgg	21	29:46787091-46787151 [-]	3p	miR-2408	+	1	0
bta-miR-2409	ucucacauggacgcugcccu	20	un.004.171: 39232-39295 [-]	3p	miR-2409	-	0	0
bta-miR-2410	cugagcugaggaggaccuguga	22	un.004.171: 232649-232724 [+]	5p	miR-2410	+	12	0
bta-miR-2411	uggagugacugucagaugcagcca	24	3:17653012-17653088 [-]	5p	miR-2411	+	18	11
bta-miR-2411*	gcugaacugucuuacucccacaucc	25	3:17653012-17653088 [-]	3p	miR-2411	+	6	0
bta-miR-2412	uuggggcuggguggggagaggg	22	3:20317878-20317955 [-]	5p	miR-2412	-	0	0
bta-miR-2413	ucggacccagggggacugcggu	22	3: 36265500-36265578 [-]	3p	miR-2413	-	0	0
bta-miR-2414	uguguuagugcggaugguguua	22	3: 108596991-108597064 [+]	5p	miR-2414	-	0	0
bta-miR-2415	gggagucgguccugccggcca	22	3: 109262174-109262240 [+]	5p	miR-2415	+	1	0
bta-miR-2415*	ccaggccugcuggaccgacgc	22	3: 109262174-109262240 [+]	3p	miR-2415	-	0	0
bta-miR-2416	ugcagugcccacuguggaagaug	23	3:113685171-113685252 [-]	3p	miR-2416	+	5	0
bta-miR-2417	agauggaggcacugaaaauuu	21	4: 52061360-52061434 [-]	5p	miR-2417	+	1	0
bta-miR-2418	ugggaugaguguggcguggucg	22	4: 51049028-51049103 [-]	5p	miR-2418	-	0	0
bta-miR-2419	aucgcaucaacacucgucuguu	22	4:68649829-68649904 [-]	5p	miR-2419	+	4	0
bta-miR-2419*	caggcgggugcugauacgauca	22	4:68649829-68649904 [-]	3p	miR-2419	+	6	2
bta-miR-2420	agguuguguguuuauucuuu	20	4: 78780832-78780909 [-]	3p	miR-2420	-	0	0
bta-miR-2421	uauuuuuuuguuucguguuu	20	4:81224835-81224912 [-]	5p	miR-2421	-	0	0
bta-miR-2422	uugaggggacugaggugcggag	22	4: 96046190-96046257 [+]	5p	miR-2422	+	333	279
bta-miR-2423	uugugugguuguuguuuuccu	21	4: 100689422-100689494 [+]	3p	miR-2423	-	0	0
bta-miR-2424	agaucuuugguaaucugauggcu	23	5: 10876539-10876618 [-]/5: 110682441-110682520 [-]	3p	miR-2424	+	16	0
bta-miR-2425	ccagggcacggauccaugaacu	22	5: 33112496-33112576 [+]	5p	miR-2425	+	5	0
bta-miR-2425*	uucguagacccugcccuccu	21	5: 33112496-33112576 [+]	3p	miR-2425	-	0	0
bta-miR-2426	aaggaaguggcuuggggaaag	21	5:33822899-33822972 [+]	5p	miR-2426	-	0	0
bta-miR-2427	aggucauuucaaagagggcug	21	5:47391963-47392037 [+]	5p	miR-2427	+	1	0
bta-miR-2428	uggcuggagugcggcggaggu	21	5: 45205131-45205195 [+]	5p	miR-2428	-	0	0
bta-miR-2429	aaaaacuuuucccuuuuuuu	20	5: 52654883-52654957 [-]	3p	miR-2429	-	0	0
bta-miR-2430	ucugggucggcagggguuuccgg	23	5: 60423524-60423596 [-]	5p	miR-2430	+	1	0
bta-miR-2431	cacccccacuugcaugacccuga	24	5: 60834348-60834415 [-]	3p	miR-2431	+	9	10
bta-miR-2431*	caggucauauaaguguggaguu	23	5: 60834348-60834415 [-]	5p	miR-2431	+	0	1
bta-miR-2432	ucaggauucuaggcuuagaggu	22	5:61578775-61578845 [-]	3p	miR-2432	+	1	0
bta-miR-2433	ugggggcgcugcagacacggaug	23	5:61640707-61640783 [-]	5p	miR-2433	+	1	2
bta-miR-2434	uuguugggguuuuuuuguau	20	5: 69547311-69547384 [-]	5p	miR-2434	-	0	0
bta-miR-2435	aaacucgaaugaacucuuuggc	22	5: 72878035-72878104 [+]	5p	miR-2435	-	0	0
bta-miR-2436-3p	cccgcccgaccgccucgcccaa	22	5:90148367-90148441 [-]	3p	miR-2436	-	0	0
bta-miR-2436-5p	cggcgcagcugucgggagggcg	22	5:90148367-90148441 [-]	5p	miR-2436	+	0	1
bta-miR-2437	ugugguuuuuuguuuuccuuu	21	5: 114462944-114463004 [-]	3p	miR-2437	-	0	0
bta-miR-2438	uggggugugugcuggagccugcu	23	5: 116541310-116541376 [+]	5p	miR-2438	-	0	0
bta-miR-2439	uaucagaagacagguaggcaga	23	5: 118997144-118997221 [-]	3p	miR-2439	+	1	0
bta-miR-2439*	ucuggccuggcugaugaucuca	22	5: 118997144-118997221 [-]	5p	miR-2439	+	2	0
bta-miR-2440	ugcagugaugagacccugga	21	5: 117901201-117901276 [-]	3p	miR-2440	+	1	0
bta-miR-2441	acaggacaggacagugggag	21	5: 119531961-119532030 [+]	3p	miR-2441	+	2	0
bta-miR-2442	agagcaggggcugugggcugca	22	5:120260660-120260735 [-]	5p	miR-2442	-	0	0
bta-miR-2443	ugagggcaggaccguaugaggugu	24	5:123307467-123307539 [+]	5p	miR-2443	+	37	3
bta-miR-2444	uuuguguuguuuuuuguuuu	20	6: 15687696-15687770 [-]	3p	miR-2444	-	0	0
bta-miR-2445	ggcuuuucucuuuuuucuuu	20	6: 71008542-71008613 [+]	5p	miR-2445	-	0	0
bta-miR-2446	uaaaauauauuugaaaucgggcc	23	6: 101983182-101983252 [-]	5p	miR-2446	+	1	0
bta-miR-2447	ucugggaaccgguuuggcugcu	22	6: 101595195-101595271 [-]	5p	miR-2447	+	6	0
bta-miR-2448	gugguugauuggauccgugggu	23	6: 115367431-115367503 [-]	5p	miR-2448	+	9	0
bta-miR-2448*	cugcggauacaaccaaacacgg	22	6: 115367431-115367503 [-]	3p	miR-2448	+	3	0
bta-miR-2449	ugggcaggagacagcagggc	20	6:118184830-118184901 [+]	3p	miR-2449	-	0	0
bta-miR-2450a	ugggcaguagaggugcaugug	21	6: 120137271-120137343 [+]	3p	miR-2450	+	20	2
bta-miR-2450b	cauggucaguagaggugcaugug	25	6: 120137001-120137073 [+]	3p	miR-2450	-	0	0
bta-miR-2450c	caugucaguagaggcgcgugug	24	6: 120136359-120136430 [+]	3p	miR-2450	+	1	0
bta-miR-2451	augaggugcucuggagagugga	24	6: 120201649-120201715 [+]	3p	miR-2451	-	0	0
bta-miR-2452	gugcuguuuguuuuccuuuuuu	22	6: 122170547-122170624 [+]	5p	miR-2452	-	0	0
bta-miR-2453	uccucagggcaggaagugcgcag	23	6: 121590276-121590354 [+]	5p	miR-2453	-	0	0
bta-miR-2454	cugggggcugccaggcaggaggc	25	7: 13154956-13155027 [-]	5p	miR-2454	+	3	0
bta-miR-2454*	ucuccucuggccgcucuccu	22	7: 13154956-13155027 [-]	3p	miR-2454	-	0	0
bta-miR-2455	ucugugcucggggaggcaggga	22	7: 15162225-15162300 [-]	3p	miR-2455	-	0	0
bta-miR-2456	acgcacuguccugggaagugg	23	7: 18645271-18645342 [+]	3p	miR-2456	-	0	0
bta-miR-2457	uugccaacugcagagccgcgcu	24	7: 20813862-20813932 [-]	3p	miR-2457	+	1	1
bta-miR-2458	auuggaaagaguaagcuggugu	24	7: 26303241-26303307 [-]	3p	miR-2458	-	0	0
bta-miR-2459	gccagaugaugggagcugauu	23	7: 49053559-49053628 [+]	3p	miR-2459	-	0	0
bta-miR-2460	uggagcucuugaggccuggcau	24	7: 53124827-53124894 [-]	5p	miR-2460	+	1	0
bta-miR-2461-3p	ucagacugagagcagugugccu	24	7: 61354363-61354444 [+]	3p	miR-2461	-	0	0
bta-miR-2461-5p	ccacucugucucggauccuggca	23	7: 61354363-61354444 [+]	5p	miR-2461	-	0	0
bta-miR-2462	aaaggauuggcugaauuguag	23	7: 81272963-81273031 [+]	3p	miR-2462	-	0	0
bta-miR-2463	cugcaugugguggaaaugucug	24	7: 83912135-83912205 [-]	5p	miR-2463	+	3	0
bta-miR-2464-3p	cuccagagcugagcagaacug	23	7: 91572682-91572751 [+]	3p	miR-2464	-	0	0
bta-miR-2464-5p	acuucugcugcagaccuggaagac	26	7: 91572682-91572751 [+]	5p	miR-2464	-	0	0
bta-miR-2465	ugagccacaguagagccuuggau	24	7: 109383360-109383439 [-]	5p	miR-2465	+	3	1
bta-miR-2466-3p	gcagccccuccgucugacucag	22	8: 759080-759137 [+]	3p	miR-2466	+	2	0
bta-miR-2466-5p	cugaguccgguggggcagugugu	24	8: 759080-759137 [+]	5p	miR-2466	-	0	0
bta-miR-2467	gagggcagugaggcucagggcug	24	8: 1033360-1033438 [-]	5p	miR-2467	-	0	0
bta-miR-2467*	accccaagccuggcugcuaccu	23	8: 1033360-1033438 [-]	3p	miR-2467	+	0	1
bta-miR-2468	auaggaacauggaagauuguca	24	8: 5686692-5686764 [+]	5p	miR-2468	+	6	4
bta-miR-2469	uuacuguagggccugcggcuu	23	8: 11611414-11611480 [-]	5p	miR-2469	+	0	1
bta-miR-2470	uugugugguuuuggaugucug	23	8: 42887291-42887364 [+]	3p	miR-2470	-	0	0
bta-miR-2471	gaggaucugucuaaucucagagg	25	8: 42516598-42516667 [+]	5p	miR-2471	-	0	0
bta-miR-2471*	ucugaugaagacagcccugcu	23	8: 42516598-42516667 [+]	3p	miR-2471	-	0	0
bta-miR-2472	ucaggguuugggauucaggugc	24	8: 64877916-64877986 [-]	3p	miR-2472	-	0	0
bta-miR-2473	aaauuggcagagcuuccucuu	23	8: 64893909-64893980 [-]	3p	miR-2473	-	0	0
bta-miR-2474	uaccgggccagcuggaaggaga	23	8: 64927380-64927438 [-]	3p	miR-2474	+	0	1
bta-miR-2475	ugaagugugugaaacugcagcgg	23	8: 85961383-85961453 [+]	3p	miR-2475	+	1	0
bta-miR-2476	cccuguggucuagugguuag	20	9: 5636345-5636423 [-]	5p	miR-2476	+	51	10
bta-miR-2477	guggaaugaugauaagucugacg	25	9: 27012633-27012704 [+]	3p	miR-2477	+	1	2
bta-miR-2478	guaucccacuucugacacca	22	9: 28787337-28787413 [-]	3p	miR-2478	+	182	13
bta-miR-2479	aguuuguauuguuucuuuug	22	9: 38861715-38861787 [+]	5p	miR-2479	-	0	0
bta-miR-2480	auuguauuguuucuuaugac	22	9: 93650771-93650838 [-]	5p	miR-2480	-	0	0
bta-miR-2481	uacguugucugcuggguuuu	22	9: 97604713-97604776 [+]	5p	miR-2481	-	0	0
bta-miR-2482	guaguuuucuuugucguuuu	22	9: 102147572-102147648 [-]	3p	miR-2482	-	0	0
bta-miR-2483	aaacaucugguugguugagaga	22	X: 3009828-3009907 [-]	3p	miR-2483	+	5	0
bta-miR-2483*	cgucaaccauccagcuguuuga	24	X: 3009828-3009907 [-]	5p	miR-2483	+	3	0
bta-miR-2484	gagcuaugaugacuuugauugcau	26	X: 10305961-10306036 [-]	3p	miR-2484	+	19	3
bta-miR-2485	uuucuagaaucugcagguagu	23	X: 23441113-23441174 [-]	3p	miR-2485	-	0	0
bta-miR-2486	ggagaagcacgguguaggguggg	25	X: 55318820-55318898 [+]	5p	miR-2486	-	0	0
bta-miR-2486*	aaaugaggggcaaaaucuguguu	25	X: 55318820-55318898 [+]	3p	miR-2486	-	0	0
bta-miR-2487	cucuaagggcugggccggucgg	24	X: 58075952-58076025 [+]	3p	miR-2487	+	4	1
bta-miR-2488	auguugauccuauucccucu	22	X: 65000724-65000796 [+]	5p	miR-2488	-	0	0
bta-miR-2489	aaaugacaggggacaugaguuu	24	14: 43221983-43222060 [+]	5p	miR-2489	-	0	0
bta-miR-2881	ggggcgggggggcgggug	20	7: 10905950-10906020 [+]	5p	miR-2881	-	0	0
bta-miR-2882	agcccgggccccuccccug	21	7: 13891717-13891774 [+]	5p	miR-2882	-	0	0
bta-miR-2883	cuucccguguguugagcc	20	18: 7202568-7202632 [+]	3p	miR-2883	-	0	0
bta-miR-2885	cggcggcagcgccggggcg	21	29: 41706131-41706188 [-]	3p	miR-2885	-	0	0
bta-miR-2886	agcgccgccggccgcacc	18	19: 39110468-39110542 [+]	3p	miR-2886	-	0	0
bta-miR-2887	cgggaccgggguccggugcg	22	18: 59928730-59928786 [+]/21: 52041884-52041940 [-]	5p	miR-2887	+	517	49
bta-miR-2888	ggugggguggggggguugg	19	21: 35870333-35870397 [+]/22: 59347353-59347420 [+]	3p	miR-2888	-	0	0
bta-miR-2889	guccccggggcucccgccggc	23	20: 19373708-19373768 [-]	5p	miR-2889	-	0	0
bta-miR-2890	gccccggccgcucccggccu	22	25: 41129445-41129520 [+]	3p	miR-2890	-	0	0
bta-miR-2891	aucuuugggcuagguuaguu	22	28: 27885032-27885119 [+]	5p	miR-2891	-	0	0
bta-miR-2892	ggcgacggaggcgcgacccccc	24	12: 75101950-75102053 [-]	5p	miR-2892	-	0	0
bta-miR-2893	guggaggagaaugcccgggg	22	un.004.1059: 20638-20698 [+]	5p	miR-2893	-	0	0
bta-miR-2894	agcccuggcccugccaucgug	23	un.004.152: 123132-123213 [+]	3p	miR-2894	-	0	0
bta-miR-2895	ccugcugaucucacauuaauuca	25	26: 12405822-12405907 [+]	5p	miR-2895	-	0	0
bta-miR-2896	cggcagaugaaguccauc	20	16: 47801303-47801359 [+]	3p	miR-2896	-	0	0
bta-miR-2897	ggugggagggucccaccgag	22	18: 53584142-53584210 [+]	5p	miR-2897	-	0	0
bta-miR-2898	ugguggagaugccgggga	20	8: 77307612-77307688 [+]	3p	miR-2898	-	0	0
bta-miR-2899	aggcgggccgggguugga	20	18: 41190497-41190564 [+]	3p	miR-2899	-	0	0
bta-miR-2900	agggcgggcggcgacuggaa	22	18: 64360999-64361052 [-]	3p	miR-2900	+	1	0
bta-miR-2901	ccgagugcucccgcgagcgcu	23	18: 39424877-39424959 [+]	3p	miR-2901	-	0	0
bta-miR-2902	guggcugucccuggagguggg	21	3: 124987968-124988032 [+]/un.004.4799: 1295-1359 [+]	3p	miR-2902	-	0	0
bta-miR-2903	uuccgcgcucuacgccagc	21	9: 63475787-63475874 [+]	5p	miR-2903	-	0	0
bta-miR-2904	gggagccucgguuggccuc	21	18: 59928617-59928686 [+]/21: 52041984-52042053 [-]/un.004.1473: 21423-21492 [+]	5p	miR-2904	+	2052	216
bta-miR-2917	augacugacauggacu	18	2: 7608829-7608908 [+]	5p	miR-2917	-	0	0
bta-miR-2957	ccaaguucugucaugcacuga	23	19: 39650354-39650424 [-]	5p	miR-2957	-	0	0
bta-miR-3431	ccucagucagccuuguggaugu	24	X: 21829420-21829516 [-]	5p	miR-3431	+	337	1
bta-miR-3432	ugcgggaucuuuaguuguggug	24	21: 55700328-55700424 [-]/25: 35972410-35972506 [-]	5p	miR-3432	+	3227	329
bta-miR-3578	gaauccaccacgaacaacuuc	23	21: 66031742-66031827 [-]	3p	miR-3578	-	0	0
bta-miR-3596	aaccacacaaccuacuaccuca	24	5: 123308015-123308097 [-]	3p	miR-3596	-	0	0
bta-miR-3600	acaguucuucaacuggcagcuu	24	19: 22901896-22901976 [+]	5p	miR-3600	-	0	0
bta-miR-3601	ucucgugacaugaugauccccga	25	un.004.53: 441560-441637 [+]	3p	miR-3601	-	0	0
bta-miR-3602	guguugggaucaccgcgguaa	23	unknow	5p	miR-3602	-	0	0
bta-miR-3604	uaaccaaugugcagacuacugu	24	7: 13733556-13733633 [+]/11: 102419020-102419092 [+]	5p	miR-3604	-	0	0
Note:“+”present in our dataset,“-”absent in our dataset.
