# Supplementary material for: Identification and profiling of conserved and novel microRNAs from Chinese Qinchuan bovine longissimus thoracis
Source: BMC Genomics. 2013 Jan 18;14:42. doi: 10.1186/1471-2164-14-42 (PMC3563516; doi:10.1186/1471-2164-14-42)
Supplement: Additional file 2 — The annotated miRNA and its miRNA* in the fetal bovine library. [file 1471-2164-14-42-S2.xls]

## Sheet: Sheet1
Additional file 2 The annotated miRNA and its miRNA* in fetal bovine library
>bta-let-7a-1	Total reads
TGGGATGAGGTAGTAGGTTGTATAGTTTTAGGGTCACACCCACCACTGGGAGATAACTATACAATCTACTGTCTTTCCTA bta-let-7a-1
(((((.(((..((((((((((((((((...(((.....))).((....))....))))))))))))))))..)))))))) structure
*****TGAGGTAGTAGGTTGTATAGTT***************************************************** bta-let-7a	1271763
********************************************************CTATACAATCTACTGTCTTTC*** bta-let-7a*	6
>bta-mir-126
TGACGGGACATTATTACTTTTGGTACGCGCTGTGACACTTCAAACTCGTACCGTGAGTAATAATGCGCTGTCA bta-mir-126
.((((((.(((((((((((.(((((((.(...(((....)))..).))))))).)))))))))))).))))). structure
**********************************************CGTACCGTGAGTAATAATGCG****** bta-miR-126	60
********CATTATTACTTTTGGTACGCG******************************************** bta-miR-126*	242
>bta-mir-129-2
CTGCCCTTCGCGAATCTTTTTGCGGTCTGGGCTTGCTGTACATAACTCAATAGCCGGAAGCCCTTACCCCAAAAAGCATTCGCGGAGGGCGCAC bta-mir-129-2
..((((((((((((((((((((.(((..(((((((((((..........)))))...))))))..))).))))))).))))))))))))).... structure
*********************************************************AAGCCCTTACCCCAAAAAGCAT*************** bta-miR-129-3p	143
***************CTTTTTGCGGTCTGGGCTTGCT********************************************************* bta-miR-129-5p	5
>bta-mir-1343
GGCTTCGGTGCTGGGGAGCGGCCCCCGGGCGGGCCTCTGCTCTGGCCCCTCCTGGGGCCCGCACTCTCGCTCCGGGCC bta-mir-1343
((((.(((.((.((((.((((.(((((((.(((((........)))))..))))))).)))).)))).)).))))))) structure
***********TGGGGAGCGGCCCCCGGGCGGG********************************************* bta-miR-1343
************************************************CTCCTGGGGCCCGCACTCTC********** bta-miR-1343*
>bta-mir-1388
CCTGGGCGGTGCCTTCAGGACTGTCCAACCTGAGAATGGTGAGCATCCAGGGACAATCTCAGGTTTGTCAGCCCGCAAGGTGCCGTCCCCTC bta-mir-1388
...((((((..(((((.((.(((.(.(((((((((.((...............)).))))))))).).))))).).))))..)))))).... structure
*******************************************************ATCTCAGGTTTGTCAGCCCGCA*************** bta-miR-1388-3p	6
****************AGGACTGTCCAACCTGAGAAT******************************************************* bta-miR-1388-5p	3
>bta-mir-142
GACAGTGCAGTCACCCATAAAGTAGAAAGCACTACTAACAGCACTGGAGGGTGTAGTGTTTCCTACTTTATGGATGAGTGTACTGTG bta-mir-142
.((((((((.(((.(((((((((((.(((((((((...(..(....)..)..))))))))).))))))))))).))).)))))))). structure
***************CATAAAGTAGAAAGCACTAC**************************************************** bta-miR-142	175
******************************************************AGTGTTTCCTACTTTATGGATG*********** bta-miR-142*	10
>bta-mir-1434
CACCTTGTACATGATGACTAAAATTTCTTCACTTTGACCTGATGGCTATTGAAGAAATCTAAGGTCTGAGGTG bta-mir-1434
(((((((........((((...(((((((((....(.((....)))...)))))))))....))))))))))) structure
**************************************************GAAGAAATCTAAGGTCTGAGG** bta-miR-1434	3
******GTACATGATGACTAAAATTTCT********************************************* bta-miR-1434*	0
>bta-mir-151
CCTGCCCTCGAGGAGCTCACAGTCTAGTACGTCTCATCCCCTACTAGACTGAAGCTCCTTGAGGACAGG bta-mir-151
((((.((((((((((((..((((((((((.(........).)))))))))).)))))))))))).)))) structure	447
*******************************************CTAGACTGAAGCTCCTTGAGG***** bta-miR-151	360
*******TCGAGGAGCTCACAGTCTAGT***************************************** bta-miR-151*
>bta-mir-17
GTCAGAATAATGTCAAAGTGCTTACAGTGCAGGTAGTGATATGTGCATCTACTGCAGTGAAGGCACTTGTAGCATTATGGTGAC bta-mir-17
((((..(((((((..((((((((.((.(((((.(((((.......)).)))))))).)).))))))))...)))))))..)))) structure
**************************************************ACTGCAGTGAAGGCACTTGT************** bta-miR-17-3p	149
*************CAAAGTGCTTACAGTGCAGGTAGT*********************************************** bta-miR-17-5p	265
>bta-mir-193a
TGGGAGCTGAGAGCTGGGTCTTTGCGGGCGAGATGAAGGTGTCGGTTCAACTGGCCTACAAAGTCCCAGTCCTCGGCCCCC bta-mir-193a
.(((.((((((..(((((.(((((..(((.((.((((........)))).)).)))..))))).)))))..))))))))). structure
************************************************AACTGGCCTACAAAGTCCCAGT*********** bta-miR-193a-3p	239
**************TGGGTCTTTGCGGGCGAGATGA********************************************* bta-miR-193a-5p	123
>bta-mir-199a-1
TGGAAGCTTCTGGAGATCCTGCTCCGTCGCCCCAGTGTTCAGACTACCTGTTCAGGACAATGCCGTTGTACAGTAGTCTGCACATTGGTTAGACTGGGCAAGGG bta-mir-199a-1
.................(((((((.(((...(((((((.((((((((.(((...((......)).....))))))))))).)))))))...))).)))).))). structure
*********************************************************************ACAGTAGTCTGCACATTGGTTA************* bta-miR-199a-3p	246920
******************************CCCAGTGTTCAGACTACCTGTT**************************************************** bta-miR-199a-5p	2264
>bta-mir-21
TGTCGGGTAGCTTATCAGACTGATGTTGACTGTTGAATCTCATGGCAACAGCAGTCGATGGGCTGTCTGACA bta-mir-21
.(((((..((((((((.(((((.(((((.((((.(.....)))))))))).)))))))))))))..))))). structure
*******TAGCTTATCAGACTGATGTTGACT***************************************** bta-miR-21	7529
**********************************************AACAGCAGTCGATGGGCTGTCT**** bta-miR-21*	6
>bta-mir-219-1
ACTCAGGAGCTTCGCCACTGATTGTCCAAACGCAATTCTTGTACGAGTCTGCGGCCAACCGAGAATTGTGGCTGGACATCTGTGGCTGAGCTCTGG bta-mir-219-1
.....(((((((.(((((.(((.(((((..(((((((((((...(.((.....)))...)))))))))))..)))))))).))))).))))))).. structure
*************************************************************AGAATTGTGGCTGGACATCTG************** bta-miR-219-3p	3
******************TGATTGTCCAAACGCAATTCTT******************************************************** bta-miR-219-5p	8
>bta-mir-22
GGCTGAGCCGCAGTAGTTCTTCAGTGGCAAGCTTTATGTCCTGACCCAGCTAAAGCTGCCAGTTGAAGAACTGTTGCCCTCTGCC bta-mir-22
(((.(((..((((((((((((((((((((.((((((.((.........))))))))))))).))))))))))))))).))).))) structure
****************************************************AAGCTGCCAGTTGAAGAACTG************ bta-miR-22-3p	599
**************AGTTCTTCAGTGGCAAGCTTTA************************************************* bta-miR-22-5p	94
>bta-mir-2284h
GTTGGCCCAAAAGTTCGTTCGGGTTTCCTGTATGTGACGGAAAAACCCCAATGAGCTTTTGACCAAC bta-mir-2284h
(((((..((((((((((((.((((((.((((.....))))..)))))).)))))))))))).))))) structure
*****CCCAAAAGTTCGTTCGGGTTT***************************************** bta-miR-2284h	44
********************************************ACCCCAATGAGCTTTTGACC*** bta-miR-2284h*	0
>bta-mir-2284t
GTTGGCCGAAACATTCACTCGGGTTTTTCCATAGCATCTTAACAGAAAAACTCGAATGAATGTTTTGGCCAAC bta-mir-2284t
(((((((((((((((((.(((((((((((...............))))))))))).))))))))))))))))) structure
***********************************************AAACTCGAATGAATGTTTTGGC**** bta-miR-2284t	1
*******GAAACATTCACTCGGGTTTTT********************************************* bta-miR-2284t*	0
>bta-mir-2299
TAACTGAACACACTGGATTCATTTCTCTGAAAGTGGATTTTGTGGTCTGTCCGGGGAATGGATCCAGCGTGATCGGTTG bta-mir-2299
(((((((.(((.(((((((((((((((.((....(((((....))))).)).))))))))))))))).))).))))))) structure
*************************************************TCCGGGGAATGGATCCAGCGT********* bta-miR-2299-3p	41
***********ACTGGATTCATTTCTCTGAAA*********************************************** bta-miR-2299-5p	2
>bta-mir-2313
GGGCTGGAGTGCAGCTGAGGACCAAGGCAGGGCTGCATGCATTCACATGCCAGTTCCACGCTGCATGCCGGCCT bta-mir-2313
(((((((.(((((((((.((((...((((.(..((....))..)...)))).)))))).))))))).))))))) structure	14
*******AGTGCAGCTGAGGACCAAGGCA********************************************* bta-miR-2313	0
*************************************************CCAGTTCCACGCTGCATGCC***** bta-miR-2313*
>bta-mir-2320
TGTCCCCATGGCACAGGGTCCAGCTGTCGGCCGTGATACCCGATGGGTCGATGATGGTCCCTGTGTTTTGGGGCG bta-mir-2320
.(.(((((..((((((((.(((..((((((((.((.....))...)))))))).))).))))))))..)))))). structure	6
********TGGCACAGGGTCCAGCTGTCGGC******************************************** bta-miR-2320	3
***********************************************TCGATGATGGTCCCTGTGTTTT****** bta-miR-2320*
>bta-mir-2328
GGGCTCCTCGCCCCCTCCCTTGGTCGCCGGCTGTTGGTCCTTTTGTCAGTCTGCGTCTGGGGAGGGGGCCAGGGGCTC bta-mir-2328
((((((((.(((((((((((.((.(((.(((((.............))))).))))).))))))))))).)))))))) structure
*********GCCCCCTCCCTTGGTCGCCGG************************************************ bta-miR-2328	1
**************************************************CTGCGTCTGGGGAGGGGGCCA******* bta-miR-2328*	0
>bta-mir-2330
GAGTGAGGGATGGGCTTGGGCAGTGAGGACTGGGGGTCCAGCCCATCTCCCACTCCTTACCCCTGGCCGTCCCTCCTT bta-mir-2330
(((.(((((((((.(..(((..(((((((.((((((..........)))))).)))))))))).).)))))))))))) structure
**********TGGGCTTGGGCAGTGAGGACTGG********************************************* bta-miR-2330	7
***************************************************ACTCCTTACCCCTGGCCGTC******* bta-miR-2330*	1
>bta-mir-2331
GGGTGGCTTCCGTGCCTGCAGATGTCTGTGAATTCCTCAAGGCTGAGACCCTGCAGCCAAAGAAGCTACCC bta-mir-2331
((((((((((..((.((((((..((((.(((.....)))......)))).)))))).))..)))))))))) structure
****GGCTTCCGTGCCTGCAGATGTCT******************************************** bta-miR-2331	14
***********************************************ACCCTGCAGCCAAAGAAGCTA*** bta-miR-2331*	3
>bta-mir-2368
GTGGGGGAGGAGCAGAGGGTGGCCTGGTATCTGGTCTTAGTATTTGACAGACTGTCAGACCACCTCTGCCCCTGTGCCCAC bta-mir-2368
(((((.((((.(((((((.(((.(((..(((((.((.........)))))).)..))).)))))))))).))).).))))) structure
*************AGAGGGTGGCCTGGTATCTG************************************************ bta-miR-2368	1
**************************************************ACTGTCAGACCACCTCTGCC*********** bta-miR-2368*	0
>bta-mir-2382
GCTGCACTTGTAGGGGAGTGCCTGGGAAGCTGTTCCTTTTGGCCGACTACTTCCTGGTGCCTCGCCCCACACCCAGC bta-mir-2382
((((....(((.((((((.(((..(((((..(((((....))..)))..)))))..).))))).))).)))..)))) structure
***********AGGGGAGTGCCTGGGAAGCTGT******************************************** bta-miR-2382	8
**********************************************CTACTTCCTGGTGCCTCGCCCCAC******* bta-miR-2382*	2
>bta-mir-2388
CATAAGGAGTCAGCTCCCGTCTCCTCTGTGCTGAGTCACAAGGATCGCAGCTCGAGGAAGCTGGAGATGACTTGTGATG bta-mir-2388
(((.(.((((((.((((.(..(((((.(.((((.(((.....)))..)))).))))))..).)))).)))))).).))) structure
*************************************************GCTCGAGGAAGCTGGAGATGA********* bta-miR-2388	8
***********AGCTCCCGTCTCCTCTGTGCTGA********************************************* bta-miR-2388*	0
>bta-mir-2397
TTTGGATGCGTTCTTACCACTGGCCTGTAGGTGACATGATCCAAGTACAGAGCAGTGGCAAGAACGCATCCAAA bta-mir-2397
.((((((((((((((.((((((..(((((..((........))..)))))..)))))).)))))))))))))). structure
***********************************************CAGAGCAGTGGCAAGAACGCAT***** bta-miR-2397	7
******TGCGTTCTTACCACTGGCCTGTA********************************************* bta-miR-2397*	2
>bta-mir-2399
GTAATCCTCACACTTTCTGTAGCTGTTGGAACTATGGTGCATTGTGGTTCTAACAACTACAGAAAGTGTGAAAATCAC bta-mir-2399
.......(((((((((((((((.(((((((((((..(....)..))))))))))).)))))))))))))))....... structure
************CTTTCTGTAGCTGTTGGAACTA******************************************** bta-miR-2399	1
***********************************************TTCTAACAACTACAGAAAGTGT********* bta-miR-2399*	0
>bta-mir-23b
GGGTTCCTGGCATGCTGATTTGTGACTTAAGATTAAAATCACATTGCCAGGGATTACCAC bta-mir-23b
((((((((((((((.((((((..............)))))))).))))))))))..)).. structure
*************************************ATCACATTGCCAGGGATTACCAC bta-miR-23b-3p	1669
GGGTTCCTGGCATGCTGATTT*************************************** bta-miR-23b-5p	47
>bta-mir-24-1
CTCCGGTGCCTACTGAGCTGATATCAGTTCTCATTTTACACACTGGCTCAGTTCAGCAGGAACAGGAG bta-mir-24-1
((((.((.(((.(((((((((..(((((.............))))).))))))))).))).)).)))) structure
*****GTGCCTACTGAGCTGATATCAGT**************************************** bta-miR-24	3
*******************************************TGGCTCAGTTCAGCAGGAACAG*** bta-miR-24-3p	2520
>bta-mir-2411
GAGGAAATGTGGAGTGACTGTCAGATGCAGCCAGCAGAATAAGTGGTTTGGCTGAACTGTCTTACTCCCACATCCTC bta-mir-2411
(((((..((.(((((((..(.(((...((((((((..........).)))))))..))).))))))))))..))))) structure	18
*********TGGAGTGACTGTCAGATGCAGCCA******************************************** bta-miR-2411	7
**************************************************GCTGAACTGTCTTACTCCCACATCC** bta-miR-2411*
>bta-mir-2415
GGGAGTCGGTCCTGCCGGCCAGGCCTGCTGGACACTCCTGCCGGCCAGGCCTGCTGGACCGACGCCC bta-mir-2415
(((.((((((((.((.((((.((((.((.((.....)).)).)))).)))).)).)))))))).))) structure
********************************************CCAGGCCTGCTGGACCGACGC** bta-miR-2415	1
GGGAGTCGGTCCTGCCGGCCA********************************************** bta-miR-2415*	0
>bta-mir-2419
CCTCTATGATCGCATCAACACTCGTCTGTTCTTAAATAACATTGAGAACAGGCGGGTGCTGATACGATCATAGAGG bta-mir-2419
((((((((((((.((((.(((((((((((((((((......))))))))))))))))).)))).)))))))))))) structure
********ATCGCATCAACACTCGTCTGTT********************************************** bta-miR-2419	4
************************************************CAGGCGGGTGCTGATACGATCA****** bta-miR-2419*	6
>bta-mir-2425
AGGCATTGAGGGACCAGGGCACGGATCCATGAACTAGGCTACTTACCACGTTCGTAGACCCTGCCCTCCTCCCTCCAGCCT bta-mir-2425
((((...((((((..((((((.((.((.((((((..((.......))..)))))).)))).))))))..))))))..)))) structure
*************CCAGGGCACGGATCCATGAACT********************************************** bta-miR-2425	5
**************************************************TTCGTAGACCCTGCCCTCCT*********** bta-miR-2425*	0
>bta-mir-2431
TTCAGGTCATATAAGTGTGGAGTTGGCTAGACTACTGGTAATGACACCCCCACTTGCATGACCCTGAG bta-mir-2431
.(((((((((.((((((.((.(((.(((((....)))))...))).))..)))))).)))).))))). structure
********************************************CACCCCCACTTGCATGACCCTGA* bta-miR-2431	9
**CAGGTCATATAAGTGTGGAGTT******************************************** bta-miR-2431*	0
>bta-mir-2439
GTCTTGCCGTCTCTGGCCTGGCTGATGATCTCATACCTTGATGGTGATATCAGAAGACAGGTAGGCAGACGGACCGAC bta-mir-2439
(((...((((((((.(((((.((..((((.((..(((.....))))).))))..)).))))).)).))))))...))) structure
***********************************************TATCAGAAGACAGGTAGGCAGA********* bta-miR-2439	1
***********TCTGGCCTGGCTGATGATCTCA********************************************* bta-miR-2439*	2
...........TCTGGCCTGGCTGATGATCT............................................... 2
>bta-mir-2483
GAGTGAAAAGTTCCGTCAACCATCCAGCTGTTTGAGGTGATGCAAACAAACATCTGGTTGGTTGAGAGAATTTTTTACTT bta-mir-2483
(((((((((((((..(((((((.((((.((((((..(.....)...)))))).)))).)))))))..))))))))))))) structure
***********************************************AAACATCTGGTTGGTTGAGAGA*********** bta-miR-2483	5
*************CGTCAACCATCCAGCTGTTTGA********************************************* bta-miR-2483*	3
>bta-mir-27a
TGGCCTGGGGAGCAGGGCTTAGCTGCTTGTGAGCAGGTCCACATCAAATCGTGTTCACAGTGGCTAAGTTCCGCCCCC bta-mir-27a
......((((.((.(((((((((..((.(((((((.(............).)))))))))..))))))))).)))))) structure
*****************************************************TTCACAGTGGCTAAGTTCCG***** bta-miR-27a-3p	3106
*************AGGGCTTAGCTGCTTGTGAGCA******************************************* bta-miR-27a-5p	1
>bta-mir-30b
CCAAGTTTTCAGTTCATGTAAACATCCTACACTCAGCTGTAACACACGAGTCGGCTGGGAGGTGGATGTTTACTTCAGCTGACTTGGA bta-mir-30b
(((((...((((((...((((((((((.((.((((((((..((......))))))))))..))))))))))))...))))))))))). structure
******************************************************CTGGGAGGTGGATGTTTACTT************* bta-miR-30b-3p	34
****************TGTAAACATCCTACACTCAGCT************************************************** bta-miR-30b-5p	197
>bta-mir-345
ACCCAAACCCAGGTCTGCTGACTCCTAGTCCAGTGCTTGTGATGGCTGGTGGGCCCTGAACTAGGGGTCTGGAGGCCTGGGTTTGAATATC bta-mir-345
...(((((((((((((.(.((((((((((.(((.(((..(.(....).)..))).))).)))))))))).).)))))))))))))...... structure
******************************************************CCTGAACTAGGGGTCTGGAG***************** bta-miR-345-3p	669
****************GCTGACTCCTAGTCCAGTGCT****************************************************** bta-miR-345-5p	156
>bta-mir-362
CTCGAATCCTTGGAACCTAGGTGTGAGTGCTGTTCTAGTGCAACACACCTATTCAAGGATTCAAA bta-mir-362
...(((((((((((...((((((((.(..(((...)))..)..)))))))))))))))))))... structure
*****************************************AACACACCTATTCAAGGATTC*** bta-miR-362-3p	478
****AATCCTTGGAACCTAGGTGTGAGT************************************* bta-miR-362-5p	534
>bta-mir-365
ACCGCAGGGAAAATGAGGGACTTTTGGGGGCAGATGTGTTTGCATTCCACTATCATAATGCCCCTAAAAATCCTTATTGCTCTTGCA bta-mir-365
...((((((..((((((((..(((((((((((((((((.........))).)))....))))))))))).))))))))..)))))). structure
*******************************************************TAATGCCCCTAAAAATCCTTAT********** bta-miR-365-3p	196
***************AGGGACTTTTGGGGGCAGATGTG************************************************* bta-miR-365-5p	25
>bta-mir-369
TGAAGGGAGATCGACCGTGTTATATTCGCTTTATTGACTTCGAATAATACATGGTTGATCTTTTCTCAG bta-mir-369
(((..(((((((((((((((..((((((............))))))..)))))))))))))))..))). structure
******************************************AATAATACATGGTTGATCTTT****** bta-miR-369-3p	2549
*********ATCGACCGTGTTATATTCGC**************************************** bta-miR-369-5p	630
>bta-mir-380
AAGATGGTTGACCATAGAACATGCGCTGTCTCTATGTCGTATGTAATGTGGTCCACGTCTT bta-mir-380
((((((...(((((((..((((((((.........).)))))))..)))))))..)))))) structure
***************************************TATGTAATGTGGTCCACGTCT* bta-miR-380-3p	4071
****TGGTTGACCATAGAACATGCGC*********************************** bta-miR-380-5p	10
>bta-mir-423
ATAAAGGAAGTTAGGCTGAGGGGCAGAGAGCGAGACTTTTCTATTTTCCAAAAGCTCGGTCTGAGGCCCCTCAGTCTTGCTTCCTACCCCGCGC bta-mir-423
....(((((((.((((((((((((..(((.((((.(((((.........))))))))).)))...)))))))))))).)))))))......... structure
***************************************************AAGCTCGGTCTGAGGCCCCTCAGT******************* bta-miR-423-3p	815
****************TGAGGGGCAGAGAGCGAGACTTT******************************************************* bta-miR-423-5p	94633
>bta-mir-424
TCGTTGACTCCGAGGGGATGCAGCAGCAATTCATGTTTTGAAGTGCTTTAAACGGTTCAAAACGTGAGGCGCTGCTATACCCCCTTGCGAGGAAGT bta-mir-424
.......((((((((((.((.((((((..(((((((((((((.((.......)).)))))))))))))..)))))).)).))))))).)))..... structure
********************CAGCAGCAATTCATGTTTTGA******************************************************* bta-miR-424	1366
*********************************************************CAAAACGTGAGGCGCTGCTAT****************** bta-miR-424*	3508
>bta-mir-425
GAAAGCGCTTTGGAATGACACGATCACTCCCGTTGAGTGGGCACCCAAGAAGCCATCGGGAATGTCGTGTCCGCCCAGTGCTCTTTC bta-mir-425
(((((.((.((((...(((((((.((.(((((.((..(((....)))......)).))))).)))))))))...)))).)).))))) structure
******************************************************ATCGGGAATGTCGTGTCCGCCC*********** bta-miR-425-3p	57
**************ATGACACGATCACTCCCGTTGA*************************************************** bta-miR-425-5p	104
>bta-mir-455
TCCCTGGCGTGAGGGTATGTGCCTTTGGACTACATCGTGGAAGCCAGCACCATGCAGTCCATGGGCATATACACTTGCCTCAAGGCCTA bta-mir-455
.....(((.(((((((((((((((.((((((.(((.(((........))).))).)))))).)))))))))).....)))))..))).. Structure
***************TATGTGCCTTTGGACTACATC***************************************************** bta-miR-455	186
*****************************************************GCAGTCCATGGGCATATACACT************** bta-miR-455*	314
>bta-mir-545
CCCAGCCTGGCACATTCGTAGGCCTCAGTAAATGTTTATTGGATGAATAAATGAATGGCTCATCAACAAACATTTATTGTGTGCCTGCTAACGTGATCTCCACAGG bta-mir-545
.....((((.(((.((.(((((((.((((((((((((....(((((.((......))..)))))...)))))))))))).).)))))).)).))).......)))) structure
*************************************************************ATCAACAAACATTTATTGTGTG*********************** bta-miR-545	1
************************TCAGTAAATGTTTATTGGATG************************************************************* bta-miR-545*	2
>bta-mir-9-1
GGAGGCCCGTTTCTCTCTTTGGTTATCTAGCTGTATGAGTGCCACAGAGCCGTCATAAAGCTAGATAACCGAAAGTAGAAATGACTCTCA bta-mir-9-1
.((((..(((((((((.(((((((((((((((.(((((..((......))..))))).))))))))))))))))).)))))))..)))). structure
***************TCTTTGGTTATCTAGCTGTATG***************************************************** bta-miR-9	78
******************************************************ATAAAGCTAGATAACCG******************* bta-miR-9*	16
>bta-mir-99a
CCCATTGGCATAAACCCGTAGATCCGATCTTGTGGTGAAGTGGACCGCACAAGCTCGCTTCTATGGGTCTGTGTCAGTGTG bta-mir-99a
..((((((((((.(((((((((..(((.((((((.((........)))))))).)))..))))))))).)))))))))).. structure
************AACCCGTAGATCCGATCTTGT************************************************ bta-miR-99a	4176
*************************************************CAAGCTCGCTTCTATGGGT************* bta-miR-99a*	301
Note:the loci and sequences abundance of miRNAs and miRNA*s in the precursors are shown , respectively.
