# Supplementary material for: Identification and profiling of conserved and novel microRNAs from Chinese Qinchuan bovine longissimus thoracis
Source: BMC Genomics. 2013 Jan 18;14:42. doi: 10.1186/1471-2164-14-42 (PMC3563516; doi:10.1186/1471-2164-14-42)
Supplement: Additional file 3 — The known miRNAs expression profiles between two libraries. [file 1471-2164-14-42-S3.xls]

## Sheet: Sheet1
Additional file 3 The known miRNAs expression profiles between two libraries
miR name	FM expressed	AM expressed	FM std	AM std	Fold change (log2 FM/AM)	P-value	sig-lable
bta-let-7a	1271763	300742	82292.5	22181.6	1.8914	0	**
bta-let-7b	498176	167621	32235.7	12363.1	1.38262	0	**
bta-let-7c	504590	80275	32650.7	5920.79	2.46325	0	**
bta-let-7d	55935	8213	3619.41	605.76	2.57893	0	**
bta-let-7e	193129	10355	12496.9	763.746	4.03233	0	**
bta-let-7f	1434682	326934	92834.5	24113.4	1.94482	0	**
bta-let-7g	132746	34666	8589.65	2556.84	1.74824	0	**
bta-let-7i	150286	7630	9724.62	562.761	4.11105	0	**
bta-miR-1	2081364	9799576	134680	722780	-2.42403	0	**
bta-miR-100	1711	272	110.714	20.0617	2.46433	1.01323e-215	**
bta-miR-101	19658	11838	1272.02	873.127	0.542856	2.19026e-235
bta-miR-103	55675	6091	3602.58	449.25	3.00344	0	**
bta-miR-106b	608	53	39.3421	3.9091	3.33117	1.57647e-105	**
bta-miR-107	46398	4158	3002.29	306.679	3.29127	0	**
bta-miR-10a	4836	398	312.925	29.355	3.41414	0	**
bta-miR-10b	6701	544	433.604	40.1234	3.43386	0	**
bta-miR-1185	452	5	29.2477	0.3688	6.30934	9.0791e-115	**
bta-miR-1197	45	0	2.9118	0.01	8.18577	5.22801e-13	**
bta-miR-122	593	1	38.3715	0.0738	9.0222	1.84129e-160	**
bta-miR-125a	3711	372	240.129	27.4373	3.1296	0	**
bta-miR-125b	5729	1069	370.709	78.8455	2.23319	0	**
bta-miR-126	60	27	3.8824	1.9914	0.963166	0.00316703
bta-miR-126*	243	119	15.7239	8.777	0.841159	9.27203e-08
bta-miR-127	36917	153	2388.8	11.2847	7.72578	0	**
bta-miR-1271	113	10	7.3119	0.7376	3.30934	1.17884e-20	**
bta-miR-128	42227	6424	2732.4	473.81	2.52779	0	**
bta-miR-129-3p	143	0	9.2532	0.01	9.85381	8.16069e-40	**
bta-miR-1306	179	15	11.5826	1.1063	3.38814	1.39823e-32	**
bta-miR-1307	2246	299	145.333	22.0531	2.72031	2.39166586384301e-315	**
bta-miR-130a	3050	59	197.358	4.3516	5.50312	0	**
bta-miR-130b	711	5	46.007	0.3688	6.96287	1.22103e-184	**
bta-miR-133a	9691	18927	627.08	1395.99	-1.15456	0	**
bta-miR-133b	6095	4149	394.392	306.015	0.366027	6.77852e-37
bta-miR-134	19	0	1.2294	0.01	6.94181	6.7654e-06	**
bta-miR-136	1046	4	67.6839	0.295	7.84195	1.95909e-277	**
bta-miR-138	24	1	1.553	0.0738	4.39529	3.67989e-06	**
bta-miR-139	442	80	28.6007	5.9005	2.27714	4.47052e-52	**
bta-miR-140	45836	13248	2965.93	977.124	1.60187	0	**
bta-miR-142	176	47	11.3885	3.4665	1.71603	2.00155e-15	**
bta-miR-143	10038	4815	649.533	355.137	0.871029	3.58315e-275
bta-miR-144	135	0	8.7355	0.01	9.77075	1.25899e-37	**
bta-miR-145	1053	489	68.1369	36.0668	0.917765	4.00602e-33
bta-miR-1468	105	35	6.7943	2.5815	1.39612	1.39594e-07	**
bta-miR-146b	160	26	10.3532	1.9177	2.43263	2.6859e-21	**
bta-miR-148a	2210	155	143.003	11.4322	3.64487	0	**
bta-miR-148b	1030	82	66.6486	6.048	3.46204	1.09974e-183	**
bta-miR-150	9	23	0.5824	1.6964	-1.54239	0.0044667	**
bta-miR-151	447	123	28.9242	9.072	1.67278	1.25278e-35	**
bta-miR-151*	680	168	44.001	12.3911	1.82823	4.11464e-60	**
bta-miR-152	13048	1324	844.302	97.6533	3.11202	0	**
bta-miR-154	88	1	5.6943	0.0738	6.26975	3.85105e-23	**
bta-miR-155	167	9	10.8061	0.6638	4.02495	9.60751e-35	**
bta-miR-15a	246	235	15.918	17.3327	-0.122837	0.349355
bta-miR-15b	276	32	17.8592	2.3602	2.91969	3.5996e-43	**
bta-miR-16a	561	565	36.3009	41.6723	-0.199083	0.0205614
bta-miR-16b	440	139	28.4713	10.2521	1.47359	1.73818e-29	**
bta-miR-17-3p	149	2	9.6414	0.1475	6.03046	4.74339e-38	**
bta-miR-17-5p	265	19	17.1475	1.4014	3.61306	3.89116e-50	**
bta-miR-181a	20258	2378	1310.84	175.393	2.90184	0	**
bta-miR-181b	9766	529	631.933	39.0171	4.01759	0	**
bta-miR-181c	376	22	24.33	1.6226	3.90636	7.13694e-75	**
bta-miR-181d	2747	173	177.751	12.7598	3.80018	0	**
bta-miR-1839	16048	1937	1038.42	142.866	2.86166	0	**
bta-miR-185	5050	1226	326.772	90.4252	1.85349	0	**
bta-miR-186	690	131	44.6481	9.6621	2.20819	1.88262e-77	**
bta-miR-188	131	3	8.4767	0.2213	5.25943	6.5671e-32	**
bta-miR-18a	95	0	6.1472	0.01	9.26379	1.10026e-26	**
bta-miR-18b	17	0	1.1	0.01	6.78136	2.38433e-05	**
bta-miR-190b	26	1	1.6824	0.0738	4.51076	1.12109e-06	**
bta-miR-191	8757	1503	566.643	110.856	2.35376	0	**
bta-miR-192	3636	1257	235.276	92.7117	1.34353	2.61798e-201	**
bta-miR-193a-3p	239	83	15.4651	6.1218	1.33699	1.22406e-14	**
bta-miR-193a-5p	123	289	7.959	21.3156	-1.42125	8.1431e-22	**
bta-miR-193b	255	1168	16.5004	86.1474	-2.38431	3.3138e-167	**
bta-miR-194	33	13	2.1353	0.9588	1.15514	0.0118659	*
bta-miR-195	22	129	1.4236	9.5146	-2.7406	4.55379e-23	**
bta-miR-196a	381	250	24.6535	18.4391	0.419024	0.000328595
bta-miR-196b	101	30	6.5354	2.2127	1.56247	2.00322e-08	**
bta-miR-197	84	8	5.4354	0.5901	3.20335	2.90504e-15	**
bta-miR-199a-3p	246919	7158	15977.5	527.948	4.9195	0	**
bta-miR-199a-5p	2263	32	146.433	2.3602	5.95519	0	**
bta-miR-199b	1656	127	107.156	9.367	3.51598	3.84012e-298	**
bta-miR-199c	812	31	52.5424	2.2864	4.52233	1.78805e-176	**
bta-miR-19b	460	10	29.7654	0.7376	5.33465	1.08699e-109	**
bta-miR-204	36	10	2.3295	0.7376	1.65911	0.0005457	**
bta-miR-206	1589195	788710	102833	58172.3	0.821894	0
bta-miR-208b	94	11	6.0825	0.8113	2.90636	1.53004e-15	**
bta-miR-20a	124	20	8.0237	1.4751	2.44345	6.78534e-17	**
bta-miR-20b	38	1	2.4589	0.0738	5.05825	8.25989e-10	**
bta-miR-21	7529	1739	487.182	128.262	1.92536	0	**
bta-miR-210	153	14	9.9002	1.0326	3.26118	3.71428e-27	**
bta-miR-214	1792	19	115.956	1.4014	6.37056	0	**
bta-miR-215	138	11	8.9296	0.8113	3.46029	7.21628e-26	**
bta-miR-217	17	2	1.1	0.1475	2.89872	0.00111484	**
bta-miR-221	1939	355	125.468	26.1835	2.26059	1.40429e-220	**
bta-miR-222	1833	486	118.609	35.8456	1.72634	4.85068e-147	**
bta-miR-223	18	7	1.1647	0.5163	1.17368	0.0638582
bta-miR-22-3p	599	4563	38.7597	336.55	-3.11819	0	**
bta-miR-224	742	4	48.0129	0.295	7.34656	7.14305e-195	**
bta-miR-22-5p	94	241	6.0825	17.7753	-1.54714	9.82607e-21	**
bta-miR-2284h	44	12	2.8471	0.8851	1.68558	0.000105465	**
bta-miR-2284w	299	21	19.3475	1.5489	3.64283	9.45541e-57	**
bta-miR-2284x	46548	11654	3012	859.556	1.80906	0	**
bta-miR-2299-3p	41	3	2.653	0.2213	3.58355	1.01917e-08	**
bta-miR-2300b-3p	24	0	1.553	0.01	7.27891	2.90141e-07	**
bta-miR-2344	17	3	1.1	0.2213	2.31343	0.00388896	**
bta-miR-2387	245	3	15.8533	0.2213	6.16264	2.69804e-62	**
bta-miR-2398	19	2	1.2294	0.1475	3.05917	0.000380275	**
bta-miR-23a	2499	1105	161.704	81.5007	0.988469	5.3373e-86
bta-miR-23b-3p	1669	707	107.997	52.1457	1.05037	6.27707e-64	**
bta-miR-23b-5p	47	66	3.0412	4.8679	-0.678659	0.0130864
bta-miR-2411	18	11	1.1647	0.8113	0.521651	0.357096
bta-miR-2422	333	279	21.5476	20.578	0.0664244	0.573061
bta-miR-2424	16	0	1.0353	0.01	6.69391	4.47614e-05	**
bta-miR-24-3p	2520	681	163.063	50.228	1.69886	5.50987e-197	**
bta-miR-2443	37	3	2.3942	0.2213	3.43547	9.58935e-08	**
bta-miR-2450a	20	2	1.2941	0.1475	3.13316	0.000220775	**
bta-miR-2476	51	10	3.3001	0.7376	2.1616	8.06222e-07	**
bta-miR-2478	182	13	11.7767	0.9588	3.61856	6.50791e-35	**
bta-miR-2484	19	3	1.2294	0.2213	2.47388	0.00144361	**
bta-miR-25	16870	1705	1091.61	125.754	3.11778	0	**
bta-miR-26a	8544	3336	552.86	246.051	1.16796	0	**
bta-miR-26b	7900	2299	511.188	169.566	1.59201	0	**
bta-miR-27a-3p	3106	1865	200.981	137.555	0.547047	2.87329e-39
bta-miR-27b	3652	2185	236.311	161.157	0.552218	1.2708e-46
bta-miR-28	100	25	6.4707	1.8439	1.81116	5.80354e-10	**
bta-miR-2887	517	49	33.4537	3.6141	3.21046	4.82404e-87	**
bta-miR-2904	2052	216	132.78	15.9314	3.05909	0	**
bta-miR-296	6774	108	438.328	7.9657	5.78207	0	**
bta-miR-299	4465	8	288.919	0.5901	8.93549	0	**
bta-miR-29a	575	12184	37.2068	898.647	-4.59412	0	**
bta-miR-29b	21	119	1.3589	8.777	-2.69129	5.32713e-21	**
bta-miR-29c	109	3886	7.0531	286.617	-5.34472	0	**
bta-miR-301a	67	0	4.3354	0.01	8.76002	5.01794e-19	**
bta-miR-301b	22	0	1.4236	0.01	7.1534	1.02255e-06	**
bta-miR-30a-5p	12681	1536	820.555	113.29	2.85658	0	**
bta-miR-30b-3p	34	40	2.2001	2.9503	-0.423293	0.207376
bta-miR-30b-5p	197	190	12.7474	14.0137	-0.136635	0.350288
bta-miR-30c	636	523	41.1539	38.5745	0.0933817	0.273752
bta-miR-30d	4810	2811	311.243	207.329	0.586118	1.62366e-67
bta-miR-30e-5p	684	530	44.2599	39.0908	0.179171	0.0317547
bta-miR-30f	467	52	30.2184	3.8353	2.97802	2.20804e-73	**
bta-miR-32	23	8	1.4883	0.5901	1.33463	0.0197033	*
bta-miR-320	125705	5832	8134.04	430.147	4.24107	0	**
bta-miR-323	6040	10	390.833	0.7376	9.0495	0	**
bta-miR-324	90	2	5.8237	0.1475	5.30315	2.45705e-22	**
bta-miR-329a	133	1	8.6061	0.0738	6.86559	2.82292e-35	**
bta-miR-330	61	5	3.9472	0.3688	3.41992	5.18821e-12	**
bta-miR-331	138	66	8.9296	4.8679	0.875296	3.25784e-05
bta-miR-335	3326	8	215.217	0.5901	8.51062	0	**
bta-miR-338	23	8	1.4883	0.5901	1.33463	0.0197033	*
bta-miR-339	338	103	21.8711	7.5969	1.52554	3.92297e-24	**
bta-miR-339b	133	38	8.6061	2.8027	1.61854	3.70533e-11	**
bta-miR-33a	857	38	55.4542	2.8027	4.30641	1.57738e-180	**
bta-miR-342	18065	1485	1168.94	109.528	3.41583	0	**
bta-miR-3431	337	1	21.8064	0.0738	8.20692	1.11393e-90	**
bta-miR-3432	3227	329	208.811	24.2658	3.1052	0	**
bta-miR-345-3p	669	167	43.2893	12.3173	1.81332	1.57417e-58	**
bta-miR-345-5p	156	62	10.0944	4.5729	1.14237	3.73888e-08	**
bta-miR-34c	214	27	13.8474	1.9914	2.79776	2.03401e-32	**
bta-miR-361	171	25	11.065	1.8439	2.58517	3.55591e-24	**
bta-miR-362-3p	478	79	30.9301	5.8267	2.40826	6.02582e-60	**
bta-miR-362-5p	534	28	34.5538	2.0652	4.06449	9.29759e-109	**
bta-miR-363	218	2	14.1062	0.1475	6.57947	1.33655e-56	**
bta-miR-365-3p	196	513	12.6827	37.837	-1.57694	1.77051e-43	**
bta-miR-365-5p	25	244	1.6177	17.9965	-3.4757	4.51863e-53	**
bta-miR-369-3p	2549	6	164.939	0.4425	8.54204	0	**
bta-miR-369-5p	630	4	40.7657	0.295	7.1105	1.61316e-164	**
bta-miR-370	51	0	3.3001	0.01	8.36637	1.1943e-14	**
bta-miR-374a	388	57	25.1065	4.2041	2.57819	8.36247e-53	**
bta-miR-374b	1013	113	65.5486	8.3345	2.9754	4.52132e-157	**
bta-miR-376a	117	0	7.5708	0.01	9.5643	1.05605e-32	**
bta-miR-376b	1954	3	126.438	0.2213	9.15821	0	**
bta-miR-376c	484	2	31.3184	0.1475	7.73015	1.12222e-128	**
bta-miR-376d	145	2	9.3826	0.1475	5.9912	5.58693e-37	**
bta-miR-377	58	2	3.753	0.1475	4.66926	6.03304e-14	**
bta-miR-378	41572	24882	2690.02	1835.2	0.551674	0
bta-miR-379	4794	50	310.207	3.6878	6.39433	0	**
bta-miR-380-3p	4071	12	263.424	0.8851	8.21733	0	**
bta-miR-381	997	0	64.5133	0.01	12.6554	2.04775e-273	**
bta-miR-382	22707	134	1469.31	9.8833	7.21593	0	**
bta-miR-383	356	13	23.0358	0.9588	4.5865	7.43792e-79	**
bta-miR-409a	1657	9	107.22	0.6638	7.33561	0	**
bta-miR-410	908	2	58.7543	0.1475	8.63784	4.11064e-244	**
bta-miR-411	22786	179	1474.42	13.2024	6.80321	0	**
bta-miR-412	19	0	1.2294	0.01	6.94181	6.7654e-06	**
bta-miR-421	98	8	6.3413	0.5901	3.42575	1.355e-18	**
bta-miR-423-3p	815	191	52.7365	14.0875	1.90439	1.16478e-75	**
bta-miR-423-5p	94633	25630	6123.46	1890.37	1.69567	0	**
bta-miR-424	1366	25	88.3903	1.8439	5.58306	0	**
bta-miR-424*	3580	12	231.653	0.8851	8.03191	0	**
bta-miR-425-3p	57	4	3.6883	0.295	3.64417	7.8532e-12	**
bta-miR-425-5p	104	11	6.7296	0.8113	3.05221	7.84943e-18	**
bta-miR-431	145	0	9.3826	0.01	9.87384	2.31555e-40	**
bta-miR-432	152450	244	9864.64	17.9965	9.09841	0	**
bta-miR-433	13185	16	853.167	1.1801	9.49778	0	**
bta-miR-449a	20	1	1.2941	0.0738	4.13218	3.89704e-05	**
bta-miR-450	939	3	60.7603	0.2213	8.10098	2.14214e-250	**
bta-miR-451	4073	279	263.553	20.578	3.67892	0	**
bta-miR-452	5232	13	338.549	0.9588	8.46392	0	**
bta-miR-455	186	2	12.0356	0.1475	6.35045	5.54288e-48	**
bta-miR-455*	314	29	20.3181	2.1389	3.24782	4.89704e-54	**
bta-miR-483	264	0	17.0828	0.01	10.7383	6.51285e-73	**
bta-miR-484	223	13	14.4298	0.9588	3.91168	4.95638e-45	**
bta-miR-485	4513	52	292.024	3.8353	6.25061	0	**
bta-miR-486	7361	7971	476.311	587.912	-0.303695	8.40551e-39
bta-miR-487a	195	0	12.6179	0.01	10.3013	4.87318e-54	**
bta-miR-487b	10420	21	674.251	1.5489	8.7659	0	**
bta-miR-490	29	0	1.8765	0.01	7.5519	1.2443e-08	**
bta-miR-493	1112	1	71.9546	0.0738	9.92925	3.72812e-302	**
bta-miR-494	6880	65	445.187	4.7942	6.53698	0	**
bta-miR-495	33627	48	2175.92	3.5403	9.26354	0	**
bta-miR-496	517	0	33.4537	0.01	11.708	4.06401e-142	**
bta-miR-497	29	160	1.8765	11.801	-2.65279	2.56824e-27	**
bta-miR-499	58539	1271	3787.91	93.7443	5.33653	0	**
bta-miR-500	136	6	8.8002	0.4425	4.31379	7.84514e-30	**
bta-miR-502a	1886	285	122.038	21.0205	2.53746	1.29175e-245	**
bta-miR-502b	125	11	8.0884	0.8113	3.31755	9.32437e-23	**
bta-miR-504	480	229	31.0596	16.8902	0.878853	6.19433e-15
bta-miR-505	20	1	1.2941	0.0738	4.13218	3.89704e-05	**
bta-miR-532	6851	315	443.31	23.2332	4.25406	0	**
bta-miR-539	56	0	3.6236	0.01	8.50128	5.1219e-16	**
bta-miR-541	428	0	27.6948	0.01	11.4354	8.98942e-118	**
bta-miR-542-5p	1496	1	96.8023	0.0738	10.3572	0	**
bta-miR-543	35164	57	2275.37	4.2041	9.08009	0	**
bta-miR-615	22	0	1.4236	0.01	7.1534	1.02255e-06	**
bta-miR-654	33	0	2.1353	0.01	7.73829	1.00179e-09	**
bta-miR-655	3639	4	235.47	0.295	9.64061	0	**
bta-miR-656	29	0	1.8765	0.01	7.5519	1.2443e-08	**
bta-miR-660	13783	891	891.862	65.7169	3.76248	0	**
bta-miR-665	1287	8	83.2784	0.5901	7.14084	0	**
bta-miR-7	69	8	4.4648	0.5901	2.91956	8.68858e-12	**
bta-miR-708	295	7	19.0887	0.5163	5.20837	4.68366e-70	**
bta-miR-744	437	16	28.2771	1.1801	4.58265	1.99672e-96	**
bta-miR-767	284	15	18.3769	1.1063	4.05408	1.99417e-58	**
bta-miR-874	51	9	3.3001	0.6638	2.31369	2.71175e-07	**
bta-miR-876	23	0	1.4883	0.01	7.21752	5.44686e-07	**
bta-miR-877	85	7	5.5001	0.5163	3.41318	3.0327e-16	**
bta-miR-885	1	90	0.0647	6.6381	-6.68086	8.52401e-29	**
bta-miR-9	78	2	5.0472	0.1475	5.0967	3.5791e-19	**
bta-miR-9*	19	0	1.2294	0.01	6.94181	6.7654e-06	**
bta-miR-92	8112	770	524.907	56.7924	3.20829	0	**
bta-miR-92a	8367	789	541.407	58.1937	3.21778	0	**
bta-miR-92b	426	11	27.5654	0.8113	5.08648	1.90355e-99	**
bta-miR-93	825	187	53.3836	13.7924	1.95252	4.3537e-79	**
bta-miR-935	20	7	1.2941	0.5163	1.32567	0.0311864	*
bta-miR-95	347	280	22.4535	20.6518	0.120673	0.299191
bta-miR-98	2929	345	189.528	25.4459	2.89691	0	**
bta-miR-99a	4176	1161	270.218	85.6311	1.65792	3.77540023054872e-314	**
bta-miR-99a*	301	62	19.4769	4.5729	2.09058	1.65569e-32	**
bta-miR-99b	4094	279	264.912	20.578	3.68634	0	**
Note: (1) FM-std: The result of Solexa sequencing exhibited, presented the normalized expression level of miRNA in fetal bovine library. (2) AM-std: The result of Solexa
sequencing exhibited, presented the normalized expression level of miRNA in adult bovine library. (3) fold-change(log2 FM-std/AM-std): Fold change of miRNAs in both
samples. (4) p-value: p value manifests the significance of miRNA differential between two samples. Less p value indicates more significance of difference of miRNA. (5)
sig-lable: significance label.
*: ∣fold change(log2)∣＞1, and 0.01≤p-value＜0.05.
**: ∣fold change(log2)∣＞1,p-value＜0.01.None: Other.
