# Supplementary material for: Identification and profiling of conserved and novel microRNAs from Chinese Qinchuan bovine longissimus thoracis
Source: BMC Genomics. 2013 Jan 18;14:42. doi: 10.1186/1471-2164-14-42 (PMC3563516; doi:10.1186/1471-2164-14-42)
Supplement: Additional file 5 — Summary of base edit in adult bovine library. [file 1471-2164-14-42-S5.xls]

## Sheet: Sheet1
Additional file 5 Summary of base edit in adult bovine library
miR name	Edit type	Position	Snp count	Total	Rate
bta-let-7a	A->C	10	105	1378247	7.6e-05
bta-let-7a	A->C	17	42	1378247	3e-05
bta-let-7a	A->C	7	13	1378247	9e-06
bta-let-7a	A->G	10	233	1378247	0.000169
bta-let-7a	A->G	17	566	1378247	0.000411
bta-let-7a	A->G	19	17542	1378247	0.012728
bta-let-7a	A->G	7	269	1378247	0.000195
bta-let-7a	A->T	10	93	1378247	6.7e-05
bta-let-7a	A->T	17	96	1378247	7e-05
bta-let-7a	A->T	19	22	1378247	1.6e-05
bta-let-7a	A->T	7	18	1378247	1.3e-05
bta-let-7a	G->A	11	56	1378247	4.1e-05
bta-let-7a	G->A	12	326434	1378247	0.236847
bta-let-7a	G->A	15	45	1378247	3.3e-05
bta-let-7a	G->A	5	90	1378247	6.5e-05
bta-let-7a	G->A	8	84	1378247	6.1e-05
bta-let-7a	G->C	11	32	1378247	2.3e-05
bta-let-7a	G->C	12	102	1378247	7.4e-05
bta-let-7a	G->C	15	110	1378247	8e-05
bta-let-7a	G->C	5	29	1378247	2.1e-05
bta-let-7a	G->C	8	74	1378247	5.4e-05
bta-let-7a	G->T	11	60	1378247	4.4e-05
bta-let-7a	G->T	12	303	1378247	0.00022
bta-let-7a	G->T	15	79	1378247	5.7e-05
bta-let-7a	G->T	5	56	1378247	4.1e-05
bta-let-7a	G->T	8	94	1378247	6.8e-05
bta-let-7a	T->A	13	51	1378247	3.7e-05
bta-let-7a	T->A	14	17	1378247	1.2e-05
bta-let-7a	T->A	16	68	1378247	4.9e-05
bta-let-7a	T->A	18	24	1378247	1.7e-05
bta-let-7a	T->A	6	384	1378247	0.000279
bta-let-7a	T->A	9	173	1378247	0.000126
bta-let-7a	T->C	13	71	1378247	5.2e-05
bta-let-7a	T->C	14	62	1378247	4.5e-05
bta-let-7a	T->C	16	108	1378247	7.8e-05
bta-let-7a	T->C	18	114	1378247	8.3e-05
bta-let-7a	T->C	6	349	1378247	0.000253
bta-let-7a	T->C	9	114	1378247	8.3e-05
bta-let-7a	T->G	13	93	1378247	6.7e-05
bta-let-7a	T->G	14	109	1378247	7.9e-05
bta-let-7a	T->G	16	193	1378247	0.00014
bta-let-7a	T->G	18	6	1378247	4e-06
bta-let-7a	T->G	6	828	1378247	0.000601
bta-let-7a	T->G	9	11271	1378247	0.008178
bta-let-7a	A->C	10	104	1378247	7.5e-05
bta-let-7a	A->C	17	41	1378247	3e-05
bta-let-7a	A->C	7	12	1378247	9e-06
bta-let-7a	A->G	10	233	1378247	0.000169
bta-let-7a	A->G	17	561	1378247	0.000407
bta-let-7a	A->G	19	16037	1378247	0.011636
bta-let-7a	A->G	7	265	1378247	0.000192
bta-let-7a	A->T	10	91	1378247	6.6e-05
bta-let-7a	A->T	17	96	1378247	7e-05
bta-let-7a	A->T	19	19	1378247	1.4e-05
bta-let-7a	A->T	7	17	1378247	1.2e-05
bta-let-7a	G->A	11	55	1378247	4e-05
bta-let-7a	G->A	12	326040	1378247	0.236561
bta-let-7a	G->A	15	44	1378247	3.2e-05
bta-let-7a	G->A	5	90	1378247	6.5e-05
bta-let-7a	G->A	8	84	1378247	6.1e-05
bta-let-7a	G->C	11	32	1378247	2.3e-05
bta-let-7a	G->C	12	101	1378247	7.3e-05
bta-let-7a	G->C	15	110	1378247	8e-05
bta-let-7a	G->C	5	29	1378247	2.1e-05
bta-let-7a	G->C	8	74	1378247	5.4e-05
bta-let-7a	G->T	11	60	1378247	4.4e-05
bta-let-7a	G->T	12	304	1378247	0.000221
bta-let-7a	G->T	15	79	1378247	5.7e-05
bta-let-7a	G->T	5	56	1378247	4.1e-05
bta-let-7a	G->T	8	94	1378247	6.8e-05
bta-let-7a	T->A	13	51	1378247	3.7e-05
bta-let-7a	T->A	14	17	1378247	1.2e-05
bta-let-7a	T->A	16	68	1378247	4.9e-05
bta-let-7a	T->A	18	24	1378247	1.7e-05
bta-let-7a	T->A	6	381	1378247	0.000276
bta-let-7a	T->A	9	174	1378247	0.000126
bta-let-7a	T->C	13	71	1378247	5.2e-05
bta-let-7a	T->C	14	62	1378247	4.5e-05
bta-let-7a	T->C	16	108	1378247	7.8e-05
bta-let-7a	T->C	18	114	1378247	8.3e-05
bta-let-7a	T->C	6	346	1378247	0.000251
bta-let-7a	T->C	9	115	1378247	8.3e-05
bta-let-7a	T->G	13	93	1378247	6.7e-05
bta-let-7a	T->G	14	108	1378247	7.8e-05
bta-let-7a	T->G	16	193	1378247	0.00014
bta-let-7a	T->G	18	6	1378247	4e-06
bta-let-7a	T->G	6	827	1378247	0.0006
bta-let-7a	T->G	9	11168	1378247	0.008103
bta-let-7a	A->C	10	104	1378247	7.5e-05
bta-let-7a	A->C	17	41	1378247	3e-05
bta-let-7a	A->C	7	12	1378247	9e-06
bta-let-7a	A->G	10	233	1378247	0.000169
bta-let-7a	A->G	17	562	1378247	0.000408
bta-let-7a	A->G	19	15733	1378247	0.011415
bta-let-7a	A->G	7	265	1378247	0.000192
bta-let-7a	A->T	10	91	1378247	6.6e-05
bta-let-7a	A->T	17	96	1378247	7e-05
bta-let-7a	A->T	19	19	1378247	1.4e-05
bta-let-7a	A->T	7	17	1378247	1.2e-05
bta-let-7a	G->A	11	55	1378247	4e-05
bta-let-7a	G->A	12	325907	1378247	0.236465
bta-let-7a	G->A	15	44	1378247	3.2e-05
bta-let-7a	G->A	5	90	1378247	6.5e-05
bta-let-7a	G->A	8	83	1378247	6e-05
bta-let-7a	G->C	11	31	1378247	2.2e-05
bta-let-7a	G->C	12	101	1378247	7.3e-05
bta-let-7a	G->C	15	110	1378247	8e-05
bta-let-7a	G->C	5	29	1378247	2.1e-05
bta-let-7a	G->C	8	74	1378247	5.4e-05
bta-let-7a	G->T	11	60	1378247	4.4e-05
bta-let-7a	G->T	12	303	1378247	0.00022
bta-let-7a	G->T	15	79	1378247	5.7e-05
bta-let-7a	G->T	5	56	1378247	4.1e-05
bta-let-7a	G->T	8	94	1378247	6.8e-05
bta-let-7a	T->A	13	51	1378247	3.7e-05
bta-let-7a	T->A	14	17	1378247	1.2e-05
bta-let-7a	T->A	16	68	1378247	4.9e-05
bta-let-7a	T->A	18	24	1378247	1.7e-05
bta-let-7a	T->A	6	381	1378247	0.000276
bta-let-7a	T->A	9	173	1378247	0.000126
bta-let-7a	T->C	13	71	1378247	5.2e-05
bta-let-7a	T->C	14	61	1378247	4.4e-05
bta-let-7a	T->C	16	108	1378247	7.8e-05
bta-let-7a	T->C	18	114	1378247	8.3e-05
bta-let-7a	T->C	6	346	1378247	0.000251
bta-let-7a	T->C	9	113	1378247	8.2e-05
bta-let-7a	T->G	13	93	1378247	6.7e-05
bta-let-7a	T->G	14	108	1378247	7.8e-05
bta-let-7a	T->G	16	193	1378247	0.00014
bta-let-7a	T->G	18	6	1378247	4e-06
bta-let-7a	T->G	6	824	1378247	0.000598
bta-let-7a	T->G	9	11129	1378247	0.008075
bta-let-7b	A->C	10	44	246604	0.000178
bta-let-7b	A->C	7	8	246604	3.2e-05
bta-let-7b	A->G	10	143	246604	0.00058
bta-let-7b	A->G	7	113	246604	0.000458
bta-let-7b	A->T	10	34	246604	0.000138
bta-let-7b	A->T	7	12	246604	4.9e-05
bta-let-7b	G->A	11	42	246604	0.00017
bta-let-7b	G->A	12	48	246604	0.000195
bta-let-7b	G->A	15	38	246604	0.000154
bta-let-7b	G->A	17	75904	246604	0.307797
bta-let-7b	G->A	19	104	246604	0.000422
bta-let-7b	G->A	5	50	246604	0.000203
bta-let-7b	G->A	8	53	246604	0.000215
bta-let-7b	G->C	11	11	246604	4.5e-05
bta-let-7b	G->C	12	16	246604	6.5e-05
bta-let-7b	G->C	15	58	246604	0.000235
bta-let-7b	G->C	17	67	246604	0.000272
bta-let-7b	G->C	19	8	246604	3.2e-05
bta-let-7b	G->C	5	17	246604	6.9e-05
bta-let-7b	G->C	8	36	246604	0.000146
bta-let-7b	G->T	11	19	246604	7.7e-05
bta-let-7b	G->T	12	88	246604	0.000357
bta-let-7b	G->T	15	51	246604	0.000207
bta-let-7b	G->T	17	100	246604	0.000406
bta-let-7b	G->T	19	16	246604	6.5e-05
bta-let-7b	G->T	5	57	246604	0.000231
bta-let-7b	G->T	8	51	246604	0.000207
bta-let-7b	T->A	13	24	246604	9.7e-05
bta-let-7b	T->A	14	8	246604	3.2e-05
bta-let-7b	T->A	16	26	246604	0.000105
bta-let-7b	T->A	18	29	246604	0.000118
bta-let-7b	T->A	6	205	246604	0.000831
bta-let-7b	T->A	9	74	246604	0.0003
bta-let-7b	T->C	13	42	246604	0.00017
bta-let-7b	T->C	14	33	246604	0.000134
bta-let-7b	T->C	16	45	246604	0.000182
bta-let-7b	T->C	18	78	246604	0.000316
bta-let-7b	T->C	6	187	246604	0.000758
bta-let-7b	T->C	9	59	246604	0.000239
bta-let-7b	T->G	13	51	246604	0.000207
bta-let-7b	T->G	14	63	246604	0.000255
bta-let-7b	T->G	16	107	246604	0.000434
bta-let-7b	T->G	18	121	246604	0.000491
bta-let-7b	T->G	6	519	246604	0.002105
bta-let-7b	T->G	9	124	246604	0.000503
bta-let-7c	A->C	10	22	270858	8.1e-05
bta-let-7c	A->C	17	68	270858	0.000251
bta-let-7c	A->G	10	47	270858	0.000174
bta-let-7c	A->G	17	153362	270858	0.566208
bta-let-7c	A->G	7	61	270858	0.000225
bta-let-7c	A->T	10	29	270858	0.000107
bta-let-7c	A->T	17	101	270858	0.000373
bta-let-7c	G->A	11	19	270858	7e-05
bta-let-7c	G->A	12	2249	270858	0.008303
bta-let-7c	G->A	15	10	270858	3.7e-05
bta-let-7c	G->A	19	33471	270858	0.123574
bta-let-7c	G->A	5	36	270858	0.000133
bta-let-7c	G->A	8	19	270858	7e-05
bta-let-7c	G->C	11	9	270858	3.3e-05
bta-let-7c	G->C	12	11	270858	4.1e-05
bta-let-7c	G->C	15	31	270858	0.000114
bta-let-7c	G->C	5	5	270858	1.8e-05
bta-let-7c	G->C	8	27	270858	0.0001
bta-let-7c	G->T	11	18	270858	6.6e-05
bta-let-7c	G->T	12	46	270858	0.00017
bta-let-7c	G->T	15	32	270858	0.000118
bta-let-7c	G->T	19	19	270858	7e-05
bta-let-7c	G->T	5	28	270858	0.000103
bta-let-7c	G->T	8	29	270858	0.000107
bta-let-7c	T->A	13	13	270858	4.8e-05
bta-let-7c	T->A	16	16	270858	5.9e-05
bta-let-7c	T->A	18	6	270858	2.2e-05
bta-let-7c	T->A	6	113	270858	0.000417
bta-let-7c	T->A	9	36	270858	0.000133
bta-let-7c	T->C	13	23	270858	8.5e-05
bta-let-7c	T->C	14	19	270858	7e-05
bta-let-7c	T->C	16	16	270858	5.9e-05
bta-let-7c	T->C	18	21	270858	7.8e-05
bta-let-7c	T->C	6	82	270858	0.000303
bta-let-7c	T->C	9	33	270858	0.000122
bta-let-7c	T->G	13	24	270858	8.9e-05
bta-let-7c	T->G	14	29	270858	0.000107
bta-let-7c	T->G	16	58	270858	0.000214
bta-let-7c	T->G	18	5	270858	1.8e-05
bta-let-7c	T->G	6	262	270858	0.000967
bta-let-7c	T->G	9	78	270858	0.000288
bta-let-7d	A->G	10	7	9337	0.00075
bta-let-7d	A->G	17	5	9337	0.000536
bta-let-7d	A->G	7	5	9337	0.000536
bta-let-7d	C->G	16	7	9337	0.00075
bta-let-7d	C->T	16	1028	9337	0.1101
bta-let-7d	G->C	15	9	9337	0.000964
bta-let-7d	G->T	12	12	9337	0.001285
bta-let-7d	T->A	6	9	9337	0.000964
bta-let-7d	T->C	6	9	9337	0.000964
bta-let-7d	T->C	9	6	9337	0.000643
bta-let-7d	T->G	6	20	9337	0.002142
bta-let-7d	T->G	9	7	9337	0.00075
bta-let-7e	A->C	10	7	275188	2.5e-05
bta-let-7e	A->G	10	28	275188	0.000102
bta-let-7e	A->G	17	5	275188	1.8e-05
bta-let-7e	A->T	10	7	275188	2.5e-05
bta-let-7e	G->A	12	235	275188	0.000854
bta-let-7e	G->A	8	6	275188	2.2e-05
bta-let-7e	G->A	9	152	275188	0.000552
bta-let-7e	G->C	9	100	275188	0.000363
bta-let-7e	G->T	12	7	275188	2.5e-05
bta-let-7e	G->T	9	264219	275188	0.96014
bta-let-7e	T->A	13	5	275188	1.8e-05
bta-let-7e	T->A	6	8	275188	2.9e-05
bta-let-7e	T->C	6	5	275188	1.8e-05
bta-let-7e	T->G	13	10	275188	3.6e-05
bta-let-7e	T->G	16	5	275188	1.8e-05
bta-let-7e	T->G	6	34	275188	0.000124
bta-let-7f	A->C	10	99	905322	0.000109
bta-let-7f	A->C	12	95	905322	0.000105
bta-let-7f	A->C	17	37	905322	4.1e-05
bta-let-7f	A->C	7	8	905322	9e-06
bta-let-7f	A->G	10	230	905322	0.000254
bta-let-7f	A->G	12	266495	905322	0.294365
bta-let-7f	A->G	17	500	905322	0.000552
bta-let-7f	A->G	7	200	905322	0.000221
bta-let-7f	A->T	10	69	905322	7.6e-05
bta-let-7f	A->T	12	268	905322	0.000296
bta-let-7f	A->T	17	115	905322	0.000127
bta-let-7f	A->T	7	29	905322	3.2e-05
bta-let-7f	G->A	11	52	905322	5.7e-05
bta-let-7f	G->A	15	68	905322	7.5e-05
bta-let-7f	G->A	5	85	905322	9.4e-05
bta-let-7f	G->A	8	95	905322	0.000105
bta-let-7f	G->C	11	46	905322	5.1e-05
bta-let-7f	G->C	15	149	905322	0.000165
bta-let-7f	G->C	5	48	905322	5.3e-05
bta-let-7f	G->C	8	97	905322	0.000107
bta-let-7f	G->T	11	65	905322	7.2e-05
bta-let-7f	G->T	15	119	905322	0.000131
bta-let-7f	G->T	5	77	905322	8.5e-05
bta-let-7f	G->T	8	89	905322	9.8e-05
bta-let-7f	T->A	13	17	905322	1.9e-05
bta-let-7f	T->A	14	19	905322	2.1e-05
bta-let-7f	T->A	16	72	905322	8e-05
bta-let-7f	T->A	18	39	905322	4.3e-05
bta-let-7f	T->A	6	372	905322	0.000411
bta-let-7f	T->A	9	163	905322	0.00018
bta-let-7f	T->C	13	49	905322	5.4e-05
bta-let-7f	T->C	14	67	905322	7.4e-05
bta-let-7f	T->C	16	113	905322	0.000125
bta-let-7f	T->C	18	67	905322	7.4e-05
bta-let-7f	T->C	6	338	905322	0.000373
bta-let-7f	T->C	9	125	905322	0.000138
bta-let-7f	T->G	13	6	905322	7e-06
bta-let-7f	T->G	14	101	905322	0.000112
bta-let-7f	T->G	16	204	905322	0.000225
bta-let-7f	T->G	18	6	905322	7e-06
bta-let-7f	T->G	6	797	905322	0.00088
bta-let-7f	T->G	9	235	905322	0.00026
bta-let-7f	A->C	10	108	905322	0.000119
bta-let-7f	A->C	12	102	905322	0.000113
bta-let-7f	A->C	17	39	905322	4.3e-05
bta-let-7f	A->C	7	9	905322	1e-05
bta-let-7f	A->G	10	250	905322	0.000276
bta-let-7f	A->G	12	300537	905322	0.331967
bta-let-7f	A->G	17	567	905322	0.000626
bta-let-7f	A->G	19	15	905322	1.7e-05
bta-let-7f	A->G	7	224	905322	0.000247
bta-let-7f	A->T	10	76	905322	8.4e-05
bta-let-7f	A->T	12	303	905322	0.000335
bta-let-7f	A->T	17	135	905322	0.000149
bta-let-7f	A->T	19	7	905322	8e-06
bta-let-7f	A->T	7	31	905322	3.4e-05
bta-let-7f	G->A	11	56	905322	6.2e-05
bta-let-7f	G->A	15	76	905322	8.4e-05
bta-let-7f	G->A	5	93	905322	0.000103
bta-let-7f	G->A	8	103	905322	0.000114
bta-let-7f	G->C	11	56	905322	6.2e-05
bta-let-7f	G->C	15	154	905322	0.00017
bta-let-7f	G->C	5	51	905322	5.6e-05
bta-let-7f	G->C	8	108	905322	0.000119
bta-let-7f	G->T	11	72	905322	8e-05
bta-let-7f	G->T	15	126	905322	0.000139
bta-let-7f	G->T	5	83	905322	9.2e-05
bta-let-7f	G->T	8	96	905322	0.000106
bta-let-7f	T->A	13	18	905322	2e-05
bta-let-7f	T->A	14	20	905322	2.2e-05
bta-let-7f	T->A	16	78	905322	8.6e-05
bta-let-7f	T->A	18	43	905322	4.7e-05
bta-let-7f	T->A	6	397	905322	0.000439
bta-let-7f	T->A	9	172	905322	0.00019
bta-let-7f	T->C	13	53	905322	5.9e-05
bta-let-7f	T->C	14	74	905322	8.2e-05
bta-let-7f	T->C	16	124	905322	0.000137
bta-let-7f	T->C	18	71	905322	7.8e-05
bta-let-7f	T->C	6	361	905322	0.000399
bta-let-7f	T->C	9	133	905322	0.000147
bta-let-7f	T->G	13	6	905322	7e-06
bta-let-7f	T->G	14	109	905322	0.00012
bta-let-7f	T->G	16	213	905322	0.000235
bta-let-7f	T->G	18	8	905322	9e-06
bta-let-7f	T->G	6	854	905322	0.000943
bta-let-7f	T->G	9	252	905322	0.000278
bta-let-7g	A->C	10	8	35702	0.000224
bta-let-7g	A->C	17	6	35702	0.000168
bta-let-7g	A->G	10	22	35702	0.000616
bta-let-7g	A->G	17	30	35702	0.00084
bta-let-7g	A->G	7	14	35702	0.000392
bta-let-7g	A->T	10	7	35702	0.000196
bta-let-7g	A->T	17	14	35702	0.000392
bta-let-7g	C->A	18	7	35702	0.000196
bta-let-7g	C->T	18	259	35702	0.007254
bta-let-7g	G->A	15	14	35702	0.000392
bta-let-7g	G->A	5	7	35702	0.000196
bta-let-7g	G->A	8	8	35702	0.000224
bta-let-7g	G->C	15	9	35702	0.000252
bta-let-7g	G->C	5	12	35702	0.000336
bta-let-7g	G->C	8	8	35702	0.000224
bta-let-7g	G->T	11	11	35702	0.000308
bta-let-7g	G->T	15	32	35702	0.000896
bta-let-7g	G->T	5	26	35702	0.000728
bta-let-7g	G->T	8	11	35702	0.000308
bta-let-7g	T->A	12	83	35702	0.002325
bta-let-7g	T->A	14	7	35702	0.000196
bta-let-7g	T->A	6	40	35702	0.00112
bta-let-7g	T->A	9	18	35702	0.000504
bta-let-7g	T->C	12	13	35702	0.000364
bta-let-7g	T->C	13	6	35702	0.000168
bta-let-7g	T->C	14	7	35702	0.000196
bta-let-7g	T->C	16	17	35702	0.000476
bta-let-7g	T->C	6	32	35702	0.000896
bta-let-7g	T->C	9	12	35702	0.000336
bta-let-7g	T->G	12	131	35702	0.003669
bta-let-7g	T->G	14	16	35702	0.000448
bta-let-7g	T->G	16	23	35702	0.000644
bta-let-7g	T->G	6	100	35702	0.002801
bta-let-7g	T->G	9	26	35702	0.000728
bta-let-7i	A->G	7	9	7722	0.001166
bta-let-7i	C->T	18	5	7722	0.000648
bta-let-7i	G->A	17	5	7722	0.000648
bta-let-7i	G->T	15	5	7722	0.000648
bta-let-7i	T->A	6	16	7722	0.002072
bta-let-7i	T->C	14	5	7722	0.000648
bta-let-7i	T->C	6	7	7722	0.000907
bta-let-7i	T->G	6	32	7722	0.004144
bta-let-7i	T->G	9	8	7722	0.001036
bta-miR-1	A->C	10	2217	10042789	0.000221
bta-miR-1	A->C	11	769	10042789	7.7e-05
bta-miR-1	A->C	13	508	10042789	5.1e-05
bta-miR-1	A->C	14	389	10042789	3.9e-05
bta-miR-1	A->C	17	885	10042789	8.8e-05
bta-miR-1	A->C	5	955	10042789	9.5e-05
bta-miR-1	A->C	9	1256	10042789	0.000125
bta-miR-1	A->G	10	4332	10042789	0.000431
bta-miR-1	A->G	11	8302	10042789	0.000827
bta-miR-1	A->G	13	2544	10042789	0.000253
bta-miR-1	A->G	14	5525	10042789	0.00055
bta-miR-1	A->G	17	5571	10042789	0.000555
bta-miR-1	A->G	5	6132	10042789	0.000611
bta-miR-1	A->G	9	9362	10042789	0.000932
bta-miR-1	A->T	10	1584	10042789	0.000158
bta-miR-1	A->T	11	2541	10042789	0.000253
bta-miR-1	A->T	13	747	10042789	7.4e-05
bta-miR-1	A->T	14	1643	10042789	0.000164
bta-miR-1	A->T	17	2278	10042789	0.000227
bta-miR-1	A->T	5	1524	10042789	0.000152
bta-miR-1	A->T	9	3785	10042789	0.000377
bta-miR-1	G->A	12	1322	10042789	0.000132
bta-miR-1	G->A	15	853	10042789	8.5e-05
bta-miR-1	G->A	19	133	10042789	1.3e-05
bta-miR-1	G->A	7	2545	10042789	0.000253
bta-miR-1	G->C	12	1602	10042789	0.00016
bta-miR-1	G->C	15	2500	10042789	0.000249
bta-miR-1	G->C	19	176	10042789	1.8e-05
bta-miR-1	G->C	7	1780	10042789	0.000177
bta-miR-1	G->T	12	2718	10042789	0.000271
bta-miR-1	G->T	15	1991	10042789	0.000198
bta-miR-1	G->T	19	194	10042789	1.9e-05
bta-miR-1	G->T	7	4204	10042789	0.000419
bta-miR-1	T->A	16	4144	10042789	0.000413
bta-miR-1	T->A	18	3743	10042789	0.000373
bta-miR-1	T->A	6	364	10042789	3.6e-05
bta-miR-1	T->A	8	2850	10042789	0.000284
bta-miR-1	T->C	16	3295	10042789	0.000328
bta-miR-1	T->C	18	2073	10042789	0.000206
bta-miR-1	T->C	6	2151	10042789	0.000214
bta-miR-1	T->C	8	3447	10042789	0.000343
bta-miR-1	T->G	16	8100	10042789	0.000807
bta-miR-1	T->G	18	627	10042789	6.2e-05
bta-miR-1	T->G	6	2232	10042789	0.000222
bta-miR-1	T->G	8	5711	10042789	0.000569
bta-miR-1	A->C	10	2217	10042789	0.000221
bta-miR-1	A->C	11	769	10042789	7.7e-05
bta-miR-1	A->C	13	508	10042789	5.1e-05
bta-miR-1	A->C	14	389	10042789	3.9e-05
bta-miR-1	A->C	17	885	10042789	8.8e-05
bta-miR-1	A->C	5	955	10042789	9.5e-05
bta-miR-1	A->C	9	1256	10042789	0.000125
bta-miR-1	A->G	10	4332	10042789	0.000431
bta-miR-1	A->G	11	8303	10042789	0.000827
bta-miR-1	A->G	13	2544	10042789	0.000253
bta-miR-1	A->G	14	5525	10042789	0.00055
bta-miR-1	A->G	17	5571	10042789	0.000555
bta-miR-1	A->G	5	6132	10042789	0.000611
bta-miR-1	A->G	9	9362	10042789	0.000932
bta-miR-1	A->T	10	1584	10042789	0.000158
bta-miR-1	A->T	11	2541	10042789	0.000253
bta-miR-1	A->T	13	747	10042789	7.4e-05
bta-miR-1	A->T	14	1643	10042789	0.000164
bta-miR-1	A->T	17	2278	10042789	0.000227
bta-miR-1	A->T	5	1525	10042789	0.000152
bta-miR-1	A->T	9	3785	10042789	0.000377
bta-miR-1	G->A	12	1323	10042789	0.000132
bta-miR-1	G->A	15	853	10042789	8.5e-05
bta-miR-1	G->A	19	133	10042789	1.3e-05
bta-miR-1	G->A	7	2545	10042789	0.000253
bta-miR-1	G->C	12	1602	10042789	0.00016
bta-miR-1	G->C	15	2500	10042789	0.000249
bta-miR-1	G->C	19	176	10042789	1.8e-05
bta-miR-1	G->C	7	1780	10042789	0.000177
bta-miR-1	G->T	12	2718	10042789	0.000271
bta-miR-1	G->T	15	1991	10042789	0.000198
bta-miR-1	G->T	19	194	10042789	1.9e-05
bta-miR-1	G->T	7	4204	10042789	0.000419
bta-miR-1	T->A	16	4144	10042789	0.000413
bta-miR-1	T->A	18	3743	10042789	0.000373
bta-miR-1	T->A	6	364	10042789	3.6e-05
bta-miR-1	T->A	8	2850	10042789	0.000284
bta-miR-1	T->C	16	3295	10042789	0.000328
bta-miR-1	T->C	18	2073	10042789	0.000206
bta-miR-1	T->C	6	2151	10042789	0.000214
bta-miR-1	T->C	8	3447	10042789	0.000343
bta-miR-1	T->G	16	8101	10042789	0.000807
bta-miR-1	T->G	18	627	10042789	6.2e-05
bta-miR-1	T->G	6	2232	10042789	0.000222
bta-miR-1	T->G	8	5712	10042789	0.000569
bta-miR-100	A->T	16	1114	1386	0.803752
bta-miR-101	A->G	13	6	12061	0.000497
bta-miR-101	A->G	16	5	12061	0.000415
bta-miR-101	A->G	4	6	12061	0.000497
bta-miR-101	A->T	13	6	12061	0.000497
bta-miR-101	A->T	16	5	12061	0.000415
bta-miR-101	C->G	8	9	12061	0.000746
bta-miR-101	C->T	8	7	12061	0.00058
bta-miR-101	G->C	12	5	12061	0.000415
bta-miR-101	G->T	10	8	12061	0.000663
bta-miR-101	G->T	12	11	12061	0.000912
bta-miR-101	G->T	5	13	12061	0.001078
bta-miR-101	T->C	11	6	12061	0.000497
bta-miR-101	T->C	6	7	12061	0.00058
bta-miR-101	T->G	11	6	12061	0.000497
bta-miR-101	T->G	6	6	12061	0.000497
bta-miR-101	T->G	9	6	12061	0.000497
bta-miR-101	A->G	13	6	12061	0.000497
bta-miR-101	A->G	16	5	12061	0.000415
bta-miR-101	A->G	4	6	12061	0.000497
bta-miR-101	A->T	13	6	12061	0.000497
bta-miR-101	A->T	16	5	12061	0.000415
bta-miR-101	C->G	8	9	12061	0.000746
bta-miR-101	C->T	8	7	12061	0.00058
bta-miR-101	G->C	12	5	12061	0.000415
bta-miR-101	G->T	10	7	12061	0.00058
bta-miR-101	G->T	12	11	12061	0.000912
bta-miR-101	G->T	5	13	12061	0.001078
bta-miR-101	T->C	11	6	12061	0.000497
bta-miR-101	T->C	6	7	12061	0.00058
bta-miR-101	T->G	11	6	12061	0.000497
bta-miR-101	T->G	6	6	12061	0.000497
bta-miR-101	T->G	9	6	12061	0.000497
bta-miR-103	A->G	7	5	6159	0.000812
bta-miR-103	C->T	13	12	6159	0.001948
bta-miR-103	C->T	6	7	6159	0.001137
bta-miR-103	G->A	10	5	6159	0.000812
bta-miR-103	T->G	8	5	6159	0.000812
bta-miR-103	A->G	7	5	6159	0.000812
bta-miR-103	C->T	13	12	6159	0.001948
bta-miR-103	C->T	6	7	6159	0.001137
bta-miR-103	G->A	10	5	6159	0.000812
bta-miR-103	T->G	8	5	6159	0.000812
bta-miR-107	C->T	13	7	4170	0.001679
bta-miR-107	G->A	10	5	4170	0.001199
bta-miR-10a	T->A	12	528	926	0.570194
bta-miR-10b	A->T	12	394	938	0.420043
bta-miR-128	A->C	9	9	6496	0.001385
bta-miR-128	A->G	9	7	6496	0.001078
bta-miR-128	C->T	11	6	6496	0.000924
bta-miR-128	C->T	16	8	6496	0.001232
bta-miR-128	C->T	18	9	6496	0.001385
bta-miR-128	G->T	6	10	6496	0.001539
bta-miR-128	T->C	15	5	6496	0.00077
bta-miR-128	T->G	15	8	6496	0.001232
bta-miR-128	A->C	9	5	6496	0.00077
bta-miR-128	T->G	15	5	6496	0.00077
bta-miR-133a	A->C	18	9	19901	0.000452
bta-miR-133a	A->G	15	6	19901	0.000301
bta-miR-133a	A->T	18	6	19901	0.000301
bta-miR-133a	C->A	10	16	19901	0.000804
bta-miR-133a	C->A	16	10	19901	0.000502
bta-miR-133a	C->A	17	5	19901	0.000251
bta-miR-133a	C->A	8	6	19901	0.000301
bta-miR-133a	C->A	9	8	19901	0.000402
bta-miR-133a	C->G	10	10	19901	0.000502
bta-miR-133a	C->G	17	9	19901	0.000452
bta-miR-133a	C->G	8	8	19901	0.000402
bta-miR-133a	C->G	9	23	19901	0.001156
bta-miR-133a	C->T	10	63	19901	0.003166
bta-miR-133a	C->T	13	26	19901	0.001306
bta-miR-133a	C->T	16	44	19901	0.002211
bta-miR-133a	C->T	17	43	19901	0.002161
bta-miR-133a	C->T	7	44	19901	0.002211
bta-miR-133a	C->T	8	43	19901	0.002161
bta-miR-133a	C->T	9	23	19901	0.001156
bta-miR-133a	G->C	19	9	19901	0.000452
bta-miR-133a	T->A	12	7	19901	0.000352
bta-miR-133a	T->A	6	20	19901	0.001005
bta-miR-133a	T->C	11	9	19901	0.000452
bta-miR-133a	T->C	6	7	19901	0.000352
bta-miR-133a	T->G	11	5	19901	0.000251
bta-miR-133a	T->G	6	28	19901	0.001407
bta-miR-133a	A->C	18	9	19901	0.000452
bta-miR-133a	A->G	15	6	19901	0.000301
bta-miR-133a	A->T	18	6	19901	0.000301
bta-miR-133a	C->A	10	16	19901	0.000804
bta-miR-133a	C->A	16	10	19901	0.000502
bta-miR-133a	C->A	17	5	19901	0.000251
bta-miR-133a	C->A	8	6	19901	0.000301
bta-miR-133a	C->A	9	8	19901	0.000402
bta-miR-133a	C->G	10	10	19901	0.000502
bta-miR-133a	C->G	17	9	19901	0.000452
bta-miR-133a	C->G	8	8	19901	0.000402
bta-miR-133a	C->G	9	23	19901	0.001156
bta-miR-133a	C->T	10	63	19901	0.003166
bta-miR-133a	C->T	13	26	19901	0.001306
bta-miR-133a	C->T	16	44	19901	0.002211
bta-miR-133a	C->T	17	43	19901	0.002161
bta-miR-133a	C->T	7	44	19901	0.002211
bta-miR-133a	C->T	8	43	19901	0.002161
bta-miR-133a	C->T	9	23	19901	0.001156
bta-miR-133a	G->C	19	9	19901	0.000452
bta-miR-133a	T->A	12	7	19901	0.000352
bta-miR-133a	T->A	6	20	19901	0.001005
bta-miR-133a	T->C	11	9	19901	0.000452
bta-miR-133a	T->C	6	7	19901	0.000352
bta-miR-133a	T->G	11	5	19901	0.000251
bta-miR-133a	T->G	6	28	19901	0.001407
bta-miR-133b	C->T	10	12	4224	0.002841
bta-miR-133b	C->T	13	11	4224	0.002604
bta-miR-133b	C->T	16	12	4224	0.002841
bta-miR-133b	C->T	17	5	4224	0.001184
bta-miR-133b	C->T	7	15	4224	0.003551
bta-miR-133b	C->T	8	8	4224	0.001894
bta-miR-133b	T->A	6	6	4224	0.00142
bta-miR-133b	T->G	6	6	4224	0.00142
bta-miR-140	A->C	18	6	13417	0.000447
bta-miR-140	A->G	18	5	13417	0.000373
bta-miR-140	A->G	7	5	13417	0.000373
bta-miR-140	C->A	16	5	13417	0.000373
bta-miR-140	C->A	17	6	13417	0.000447
bta-miR-140	C->G	16	6	13417	0.000447
bta-miR-140	C->G	17	7	13417	0.000522
bta-miR-140	C->G	6	6	13417	0.000447
bta-miR-140	C->T	16	20	13417	0.001491
bta-miR-140	C->T	17	22	13417	0.00164
bta-miR-140	C->T	6	8	13417	0.000596
bta-miR-140	G->A	9	5	13417	0.000373
bta-miR-140	G->T	10	5	13417	0.000373
bta-miR-140	G->T	8	13	13417	0.000969
bta-miR-140	G->T	9	5	13417	0.000373
bta-miR-140	T->A	11	20	13417	0.001491
bta-miR-140	T->C	11	6	13417	0.000447
bta-miR-140	T->G	11	19	13417	0.001416
bta-miR-143	A->G	5	5	4865	0.001028
bta-miR-143	A->G	9	7	4865	0.001439
bta-miR-143	C->T	13	8	4865	0.001644
bta-miR-143	G->A	15	5	4865	0.001028
bta-miR-143	G->T	15	25	4865	0.005139
bta-miR-15b	C->A	12	15	47	0.319149
bta-miR-181a	C->T	10	38	2482	0.01531
bta-miR-181a	C->T	12	9	2482	0.003626
bta-miR-181a	T->G	19	5	2482	0.002015
bta-miR-181a	C->T	10	38	2482	0.01531
bta-miR-181a	C->T	12	9	2482	0.003626
bta-miR-181a	T->G	19	5	2482	0.002015
bta-miR-181b	C->T	12	173	958	0.180585
bta-miR-181b	C->T	12	250	958	0.26096
bta-miR-181b	T->G	19	6	958	0.006263
bta-miR-181d	T->C	12	388	561	0.691622
bta-miR-1839	T->G	5	7	1944	0.003601
bta-miR-185	C->A	13	5	1231	0.004062
bta-miR-191	C->T	11	13	1516	0.008575
bta-miR-193a-5p	C->T	11	6	295	0.020339
bta-miR-196a	A->C	12	25	305	0.081967
bta-miR-196a	A->C	12	30	305	0.098361
bta-miR-196b	C->A	12	250	280	0.892857
bta-miR-199a-3p	A->G	13	5	7264	0.000688
bta-miR-199a-3p	C->A	9	6	7264	0.000826
bta-miR-199a-3p	C->G	9	6	7264	0.000826
bta-miR-199a-3p	T->A	5	7	7264	0.000964
bta-miR-199a-3p	T->G	16	7	7264	0.000964
bta-miR-199a-3p	T->G	5	14	7264	0.001927
bta-miR-199a-3p	T->G	8	8	7264	0.001101
bta-miR-199a-3p	A->G	13	5	7264	0.000688
bta-miR-199a-3p	C->A	9	6	7264	0.000826
bta-miR-199a-3p	C->G	9	6	7264	0.000826
bta-miR-199a-3p	T->A	5	7	7264	0.000964
bta-miR-199a-3p	T->G	16	7	7264	0.000964
bta-miR-199a-3p	T->G	5	14	7264	0.001927
bta-miR-199a-3p	T->G	8	8	7264	0.001101
bta-miR-19a	T->C	11	9	10	0.9
bta-miR-206	A->C	10	119	801787	0.000148
bta-miR-206	A->C	13	60	801787	7.5e-05
bta-miR-206	A->C	14	54	801787	6.7e-05
bta-miR-206	A->C	5	76	801787	9.5e-05
bta-miR-206	A->C	9	95	801787	0.000118
bta-miR-206	A->G	10	373	801787	0.000465
bta-miR-206	A->G	13	316	801787	0.000394
bta-miR-206	A->G	14	465	801787	0.00058
bta-miR-206	A->G	5	483	801787	0.000602
bta-miR-206	A->G	9	701	801787	0.000874
bta-miR-206	A->T	10	178	801787	0.000222
bta-miR-206	A->T	13	111	801787	0.000138
bta-miR-206	A->T	14	143	801787	0.000178
bta-miR-206	A->T	5	116	801787	0.000145
bta-miR-206	A->T	9	197	801787	0.000246
bta-miR-206	G->A	11	2300	801787	0.002869
bta-miR-206	G->A	12	168	801787	0.00021
bta-miR-206	G->A	15	98	801787	0.000122
bta-miR-206	G->A	17	529	801787	0.00066
bta-miR-206	G->A	19	17	801787	2.1e-05
bta-miR-206	G->A	21	5	801787	6e-06
bta-miR-206	G->A	7	181	801787	0.000226
bta-miR-206	G->C	11	147	801787	0.000183
bta-miR-206	G->C	12	127	801787	0.000158
bta-miR-206	G->C	15	207	801787	0.000258
bta-miR-206	G->C	17	233	801787	0.000291
bta-miR-206	G->C	19	82	801787	0.000102
bta-miR-206	G->C	7	127	801787	0.000158
bta-miR-206	G->T	11	255	801787	0.000318
bta-miR-206	G->T	12	252	801787	0.000314
bta-miR-206	G->T	15	261	801787	0.000326
bta-miR-206	G->T	17	242	801787	0.000302
bta-miR-206	G->T	19	55	801787	6.9e-05
bta-miR-206	G->T	7	237	801787	0.000296
bta-miR-206	T->A	16	498	801787	0.000621
bta-miR-206	T->A	18	126	801787	0.000157
bta-miR-206	T->A	6	21	801787	2.6e-05
bta-miR-206	T->A	8	209	801787	0.000261
bta-miR-206	T->C	16	250	801787	0.000312
bta-miR-206	T->C	18	292	801787	0.000364
bta-miR-206	T->C	20	5	801787	6e-06
bta-miR-206	T->C	6	187	801787	0.000233
bta-miR-206	T->C	8	313	801787	0.00039
bta-miR-206	T->G	16	669	801787	0.000834
bta-miR-206	T->G	18	809	801787	0.001009
bta-miR-206	T->G	20	9	801787	1.1e-05
bta-miR-206	T->G	6	170	801787	0.000212
bta-miR-206	T->G	8	509	801787	0.000635
bta-miR-20b	C->T	10	18	19	0.947368
bta-miR-22-3p	A->G	9	6	4786	0.001254
bta-miR-22-3p	A->T	9	17	4786	0.003552
bta-miR-22-3p	C->T	8	164	4786	0.034267
bta-miR-22-3p	G->T	10	31	4786	0.006477
bta-miR-22-3p	T->G	11	5	4786	0.001045
bta-miR-2284a	G->C	12	881	890	0.989888
bta-miR-2284a	G->T	12	8	890	0.008989
bta-miR-2284b	T->C	12	38	56	0.678571
bta-miR-2284b	T->G	15	18	56	0.321429
bta-miR-2284c	T->C	14	5	28	0.178571
bta-miR-2284c	T->G	14	23	28	0.821429
bta-miR-2284d	A->C	13	890	913	0.974808
bta-miR-2284d	A->T	13	23	913	0.025192
bta-miR-2284f	A->G	14	877	877	1
bta-miR-2284g	C->G	15	877	877	1
bta-miR-2284j	A->G	14	508	508	1
bta-miR-2284k	G->T	11	2963	2965	0.999325
bta-miR-2284l	G->C	8	322	322	1
bta-miR-2284m	T->C	9	327	329	0.993921
bta-miR-2284o	G->T	15	11	11	1
bta-miR-2284u	T->G	15	38	39	0.974359
bta-miR-2284v	G->T	17	47	47	1
bta-miR-2284x	A->C	6	11	11904	0.000924
bta-miR-2284x	A->G	5	9	11904	0.000756
bta-miR-2284x	A->G	6	31	11904	0.002604
bta-miR-2284x	A->T	6	11	11904	0.000924
bta-miR-2284x	C->A	10	8	11904	0.000672
bta-miR-2284x	C->G	10	7	11904	0.000588
bta-miR-2284x	C->G	14	8	11904	0.000672
bta-miR-2284x	C->T	10	25	11904	0.0021
bta-miR-2284x	C->T	14	19	11904	0.001596
bta-miR-2284x	G->A	11	7	11904	0.000588
bta-miR-2284x	G->C	7	5	11904	0.00042
bta-miR-2284x	G->T	16	7	11904	0.000588
bta-miR-2284x	G->T	17	33	11904	0.002772
bta-miR-2284x	G->T	7	12	11904	0.001008
bta-miR-2284x	T->C	13	5	11904	0.00042
bta-miR-2284x	T->C	18	7	11904	0.000588
bta-miR-2284x	T->C	8	9	11904	0.000756
bta-miR-2284x	T->G	12	6	11904	0.000504
bta-miR-2284x	T->G	18	17	11904	0.001428
bta-miR-2284x	T->G	8	7	11904	0.000588
bta-miR-2284x	T->G	9	6	11904	0.000504
bta-miR-23a	C->T	10	10	1122	0.008913
bta-miR-23a	T->A	19	7	1122	0.006239
bta-miR-23b-3p	C->T	10	11	718	0.01532
bta-miR-2487	C->T	15	991	992	0.998992
bta-miR-26a	A->G	5	5	3414	0.001465
bta-miR-26a	C->T	11	10	3414	0.002929
bta-miR-26a	C->T	12	24	3414	0.00703
bta-miR-26a	A->G	5	5	3414	0.001465
bta-miR-26a	C->T	11	10	3414	0.002929
bta-miR-26a	C->T	12	24	3414	0.00703
bta-miR-26b	A->G	9	5	2309	0.002165
bta-miR-26b	A->T	16	5	2309	0.002165
bta-miR-29a	A->G	15	8	16119	0.000496
bta-miR-29a	A->G	6	5	16119	0.00031
bta-miR-29a	A->G	9	8	16119	0.000496
bta-miR-29a	A->T	9	5	16119	0.00031
bta-miR-29a	C->A	11	6	16119	0.000372
bta-miR-29a	C->G	11	6	16119	0.000372
bta-miR-29a	C->T	11	3828	16119	0.237484
bta-miR-29a	C->T	7	6	16119	0.000372
bta-miR-29a	C->T	8	19	16119	0.001179
bta-miR-29a	G->A	13	6	16119	0.000372
bta-miR-29a	G->A	19	5	16119	0.00031
bta-miR-29a	T->C	12	9	16119	0.000558
bta-miR-29a	T->G	10	11	16119	0.000682
bta-miR-29a	T->G	17	13	16119	0.000807
bta-miR-29c	C->T	7	14	16034	0.000873
bta-miR-29c	T->A	10	6	16034	0.000374
bta-miR-29c	T->C	10	12122	16034	0.756018
bta-miR-29c	T->G	10	6	16034	0.000374
bta-miR-29d	A->G	19	80	87	0.91954
bta-miR-29e	T->C	6	119	119	1
bta-miR-30a-5p	C->T	10	19	4897	0.00388
bta-miR-30a-5p	C->T	13	529	4897	0.108025
bta-miR-30a-5p	T->C	12	2813	4897	0.574433
bta-miR-30c	T->C	9	51	574	0.08885
bta-miR-30d	A->G	8	5	4357	0.001148
bta-miR-30d	C->T	11	8	4357	0.001836
bta-miR-30d	C->T	12	1533	4357	0.351848
bta-miR-30e-5p	C->T	10	14	2119	0.006607
bta-miR-30e-5p	C->T	11	40	2119	0.018877
bta-miR-30e-5p	T->C	13	1535	2119	0.724398
bta-miR-30f	C->T	9	520	572	0.909091
bta-miR-320	A->G	14	5	5884	0.00085
bta-miR-320	A->G	16	8	5884	0.00136
bta-miR-320	C->T	6	7	5884	0.00119
bta-miR-320	G->A	8	6	5884	0.00102
bta-miR-320	A->G	14	5	5884	0.00085
bta-miR-320	A->G	16	8	5884	0.00136
bta-miR-320	C->T	6	7	5884	0.00119
bta-miR-320	G->A	8	6	5884	0.00102
bta-miR-378	A->C	12	6	26236	0.000229
bta-miR-378	A->C	6	5	26236	0.000191
bta-miR-378	A->G	12	48	26236	0.00183
bta-miR-378	A->G	16	29	26236	0.001105
bta-miR-378	A->G	6	15	26236	0.000572
bta-miR-378	A->T	16	9	26236	0.000343
bta-miR-378	A->T	6	5	26236	0.000191
bta-miR-378	C->A	15	8	26236	0.000305
bta-miR-378	C->T	15	212	26236	0.008081
bta-miR-378	C->T	7	59	26236	0.002249
bta-miR-378	G->A	10	5	26236	0.000191
bta-miR-378	G->A	13	6	26236	0.000229
bta-miR-378	G->A	17	5	26236	0.000191
bta-miR-378	G->A	5	8	26236	0.000305
bta-miR-378	G->C	13	36	26236	0.001372
bta-miR-378	G->C	17	8	26236	0.000305
bta-miR-378	G->T	10	10	26236	0.000381
bta-miR-378	G->T	11	5	26236	0.000191
bta-miR-378	G->T	13	18	26236	0.000686
bta-miR-378	G->T	17	11	26236	0.000419
bta-miR-378	G->T	5	10	26236	0.000381
bta-miR-378	T->A	14	12	26236	0.000457
bta-miR-378	T->A	8	5	26236	0.000191
bta-miR-378	T->C	14	25	26236	0.000953
bta-miR-378	T->C	9	10	26236	0.000381
bta-miR-378	T->G	14	54	26236	0.002058
bta-miR-378	T->G	8	11	26236	0.000419
bta-miR-378	T->G	9	7	26236	0.000267
bta-miR-378	A->C	12	7	26236	0.000267
bta-miR-378	A->C	16	5	26236	0.000191
bta-miR-378	A->C	6	5	26236	0.000191
bta-miR-378	A->G	12	54	26236	0.002058
bta-miR-378	A->G	16	33	26236	0.001258
bta-miR-378	A->G	6	19	26236	0.000724
bta-miR-378	A->T	16	12	26236	0.000457
bta-miR-378	A->T	6	5	26236	0.000191
bta-miR-378	C->A	15	8	26236	0.000305
bta-miR-378	C->T	15	233	26236	0.008881
bta-miR-378	C->T	7	64	26236	0.002439
bta-miR-378	G->A	10	5	26236	0.000191
bta-miR-378	G->A	13	7	26236	0.000267
bta-miR-378	G->A	17	5	26236	0.000191
bta-miR-378	G->A	5	8	26236	0.000305
bta-miR-378	G->C	13	40	26236	0.001525
bta-miR-378	G->C	17	9	26236	0.000343
bta-miR-378	G->T	10	12	26236	0.000457
bta-miR-378	G->T	11	7	26236	0.000267
bta-miR-378	G->T	13	18	26236	0.000686
bta-miR-378	G->T	17	13	26236	0.000496
bta-miR-378	G->T	5	9	26236	0.000343
bta-miR-378	T->A	14	14	26236	0.000534
bta-miR-378	T->A	8	5	26236	0.000191
bta-miR-378	T->C	14	25	26236	0.000953
bta-miR-378	T->C	9	11	26236	0.000419
bta-miR-378	T->G	14	59	26236	0.002249
bta-miR-378	T->G	8	13	26236	0.000496
bta-miR-378	T->G	9	7	26236	0.000267
bta-miR-423-5p	A->C	11	8	26025	0.000307
bta-miR-423-5p	A->C	13	5	26025	0.000192
bta-miR-423-5p	A->C	17	6	26025	0.000231
bta-miR-423-5p	A->C	19	11	26025	0.000423
bta-miR-423-5p	A->G	11	13	26025	0.0005
bta-miR-423-5p	A->G	13	20	26025	0.000768
bta-miR-423-5p	A->G	17	23	26025	0.000884
bta-miR-423-5p	A->G	19	9	26025	0.000346
bta-miR-423-5p	A->G	9	21	26025	0.000807
bta-miR-423-5p	A->T	11	6	26025	0.000231
bta-miR-423-5p	A->T	13	6	26025	0.000231
bta-miR-423-5p	A->T	17	5	26025	0.000192
bta-miR-423-5p	A->T	9	8	26025	0.000307
bta-miR-423-5p	C->A	15	10	26025	0.000384
bta-miR-423-5p	C->A	8	12	26025	0.000461
bta-miR-423-5p	C->G	15	5	26025	0.000192
bta-miR-423-5p	C->G	8	14	26025	0.000538
bta-miR-423-5p	C->T	15	18	26025	0.000692
bta-miR-423-5p	C->T	8	9	26025	0.000346
bta-miR-423-5p	G->A	10	6	26025	0.000231
bta-miR-423-5p	G->A	14	5	26025	0.000192
bta-miR-423-5p	G->A	16	14	26025	0.000538
bta-miR-423-5p	G->A	5	5	26025	0.000192
bta-miR-423-5p	G->A	7	7	26025	0.000269
bta-miR-423-5p	G->C	12	9	26025	0.000346
bta-miR-423-5p	G->C	14	12	26025	0.000461
bta-miR-423-5p	G->C	16	5	26025	0.000192
bta-miR-423-5p	G->C	18	8	26025	0.000307
bta-miR-423-5p	G->C	5	6	26025	0.000231
bta-miR-423-5p	G->C	6	5	26025	0.000192
bta-miR-423-5p	G->C	7	6	26025	0.000231
bta-miR-423-5p	G->T	10	8	26025	0.000307
bta-miR-423-5p	G->T	12	15	26025	0.000576
bta-miR-423-5p	G->T	14	10	26025	0.000384
bta-miR-423-5p	G->T	16	26	26025	0.000999
bta-miR-423-5p	G->T	18	12	26025	0.000461
bta-miR-423-5p	G->T	5	12	26025	0.000461
bta-miR-423-5p	G->T	6	9	26025	0.000346
bta-miR-423-5p	G->T	7	6	26025	0.000231
bta-miR-486	A->G	7	5	8033	0.000622
bta-miR-486	C->G	16	9	8033	0.00112
bta-miR-486	C->T	13	7	8033	0.000871
bta-miR-486	C->T	16	9	8033	0.00112
bta-miR-486	C->T	8	6	8033	0.000747
bta-miR-486	G->A	15	7	8033	0.000871
bta-miR-486	G->C	15	10	8033	0.001245
bta-miR-486	T->G	6	9	8033	0.00112
bta-miR-499	C->T	11	15	1286	0.011664
bta-miR-660	C->T	10	6	902	0.006652
bta-miR-660	T->C	12	5	902	0.005543
bta-miR-98	A->G	11	65	410	0.158537
bta-miR-99a	T->A	16	262	1423	0.184118
