# Supplementary material for: Identification and profiling of conserved and novel microRNAs from Chinese Qinchuan bovine longissimus thoracis
Source: BMC Genomics. 2013 Jan 18;14:42. doi: 10.1186/1471-2164-14-42 (PMC3563516; doi:10.1186/1471-2164-14-42)
Supplement: Additional file 6 — Summary of base edit in fetal bovine library. [file 1471-2164-14-42-S6.xls]

## Sheet: Sheet1
Additional file 6 Summary of base edit in fetal bovine library
miR name	Edit type	Position	Snp count	Total	Rate
bta-let-7a	A->C	10	395	6346151	6.2e-05
bta-let-7a	A->C	17	147	6346151	2.3e-05
bta-let-7a	A->C	19	9	6346151	1e-06
bta-let-7a	A->C	7	46	6346151	7e-06
bta-let-7a	A->G	10	997	6346151	0.000157
bta-let-7a	A->G	17	1208	6346151	0.00019
bta-let-7a	A->G	19	39382	6346151	0.006206
bta-let-7a	A->G	7	615	6346151	9.7e-05
bta-let-7a	A->T	10	278	6346151	4.4e-05
bta-let-7a	A->T	17	273	6346151	4.3e-05
bta-let-7a	A->T	19	19	6346151	3e-06
bta-let-7a	A->T	7	75	6346151	1.2e-05
bta-let-7a	G->A	11	301	6346151	4.7e-05
bta-let-7a	G->A	12	1432774	6346151	0.225771
bta-let-7a	G->A	15	228	6346151	3.6e-05
bta-let-7a	G->A	5	384	6346151	6.1e-05
bta-let-7a	G->A	8	397	6346151	6.3e-05
bta-let-7a	G->C	11	119	6346151	1.9e-05
bta-let-7a	G->C	12	413	6346151	6.5e-05
bta-let-7a	G->C	15	277	6346151	4.4e-05
bta-let-7a	G->C	5	131	6346151	2.1e-05
bta-let-7a	G->C	8	263	6346151	4.1e-05
bta-let-7a	G->T	11	319	6346151	5e-05
bta-let-7a	G->T	12	1029	6346151	0.000162
bta-let-7a	G->T	15	378	6346151	6e-05
bta-let-7a	G->T	5	317	6346151	5e-05
bta-let-7a	G->T	8	380	6346151	6e-05
bta-let-7a	T->A	13	208	6346151	3.3e-05
bta-let-7a	T->A	14	49	6346151	8e-06
bta-let-7a	T->A	16	252	6346151	4e-05
bta-let-7a	T->A	18	140	6346151	2.2e-05
bta-let-7a	T->A	6	1559	6346151	0.000246
bta-let-7a	T->A	9	799	6346151	0.000126
bta-let-7a	T->C	13	343	6346151	5.4e-05
bta-let-7a	T->C	14	266	6346151	4.2e-05
bta-let-7a	T->C	16	693	6346151	0.000109
bta-let-7a	T->C	18	573	6346151	9e-05
bta-let-7a	T->C	6	1490	6346151	0.000235
bta-let-7a	T->C	9	499	6346151	7.9e-05
bta-let-7a	T->G	13	259	6346151	4.1e-05
bta-let-7a	T->G	14	395	6346151	6.2e-05
bta-let-7a	T->G	16	769	6346151	0.000121
bta-let-7a	T->G	18	35	6346151	6e-06
bta-let-7a	T->G	6	3204	6346151	0.000505
bta-let-7a	T->G	9	200188	6346151	0.031545
bta-let-7a	A->C	10	395	6346151	6.2e-05
bta-let-7a	A->C	17	147	6346151	2.3e-05
bta-let-7a	A->C	19	9	6346151	1e-06
bta-let-7a	A->C	7	46	6346151	7e-06
bta-let-7a	A->G	10	996	6346151	0.000157
bta-let-7a	A->G	17	1203	6346151	0.00019
bta-let-7a	A->G	19	38348	6346151	0.006043
bta-let-7a	A->G	7	614	6346151	9.7e-05
bta-let-7a	A->T	10	278	6346151	4.4e-05
bta-let-7a	A->T	17	273	6346151	4.3e-05
bta-let-7a	A->T	19	15	6346151	2e-06
bta-let-7a	A->T	7	75	6346151	1.2e-05
bta-let-7a	G->A	11	301	6346151	4.7e-05
bta-let-7a	G->A	12	1432501	6346151	0.225728
bta-let-7a	G->A	15	227	6346151	3.6e-05
bta-let-7a	G->A	5	384	6346151	6.1e-05
bta-let-7a	G->A	8	397	6346151	6.3e-05
bta-let-7a	G->C	11	119	6346151	1.9e-05
bta-let-7a	G->C	12	413	6346151	6.5e-05
bta-let-7a	G->C	15	277	6346151	4.4e-05
bta-let-7a	G->C	5	131	6346151	2.1e-05
bta-let-7a	G->C	8	263	6346151	4.1e-05
bta-let-7a	G->T	11	318	6346151	5e-05
bta-let-7a	G->T	12	1027	6346151	0.000162
bta-let-7a	G->T	15	378	6346151	6e-05
bta-let-7a	G->T	5	315	6346151	5e-05
bta-let-7a	G->T	8	379	6346151	6e-05
bta-let-7a	T->A	13	208	6346151	3.3e-05
bta-let-7a	T->A	14	48	6346151	8e-06
bta-let-7a	T->A	16	252	6346151	4e-05
bta-let-7a	T->A	18	140	6346151	2.2e-05
bta-let-7a	T->A	6	1559	6346151	0.000246
bta-let-7a	T->A	9	798	6346151	0.000126
bta-let-7a	T->C	13	344	6346151	5.4e-05
bta-let-7a	T->C	14	265	6346151	4.2e-05
bta-let-7a	T->C	16	694	6346151	0.000109
bta-let-7a	T->C	18	573	6346151	9e-05
bta-let-7a	T->C	6	1491	6346151	0.000235
bta-let-7a	T->C	9	497	6346151	7.8e-05
bta-let-7a	T->G	13	258	6346151	4.1e-05
bta-let-7a	T->G	14	395	6346151	6.2e-05
bta-let-7a	T->G	16	768	6346151	0.000121
bta-let-7a	T->G	18	35	6346151	6e-06
bta-let-7a	T->G	6	3198	6346151	0.000504
bta-let-7a	T->G	9	199877	6346151	0.031496
bta-let-7a	A->C	10	395	6346151	6.2e-05
bta-let-7a	A->C	17	147	6346151	2.3e-05
bta-let-7a	A->C	19	9	6346151	1e-06
bta-let-7a	A->C	7	46	6346151	7e-06
bta-let-7a	A->G	10	996	6346151	0.000157
bta-let-7a	A->G	17	1203	6346151	0.00019
bta-let-7a	A->G	19	37899	6346151	0.005972
bta-let-7a	A->G	7	614	6346151	9.7e-05
bta-let-7a	A->T	10	278	6346151	4.4e-05
bta-let-7a	A->T	17	273	6346151	4.3e-05
bta-let-7a	A->T	19	15	6346151	2e-06
bta-let-7a	A->T	7	75	6346151	1.2e-05
bta-let-7a	G->A	11	301	6346151	4.7e-05
bta-let-7a	G->A	12	1432232	6346151	0.225685
bta-let-7a	G->A	15	228	6346151	3.6e-05
bta-let-7a	G->A	5	384	6346151	6.1e-05
bta-let-7a	G->A	8	397	6346151	6.3e-05
bta-let-7a	G->C	11	120	6346151	1.9e-05
bta-let-7a	G->C	12	413	6346151	6.5e-05
bta-let-7a	G->C	15	277	6346151	4.4e-05
bta-let-7a	G->C	5	131	6346151	2.1e-05
bta-let-7a	G->C	8	263	6346151	4.1e-05
bta-let-7a	G->T	11	318	6346151	5e-05
bta-let-7a	G->T	12	1027	6346151	0.000162
bta-let-7a	G->T	15	378	6346151	6e-05
bta-let-7a	G->T	5	315	6346151	5e-05
bta-let-7a	G->T	8	379	6346151	6e-05
bta-let-7a	T->A	13	208	6346151	3.3e-05
bta-let-7a	T->A	14	48	6346151	8e-06
bta-let-7a	T->A	16	252	6346151	4e-05
bta-let-7a	T->A	18	140	6346151	2.2e-05
bta-let-7a	T->A	6	1559	6346151	0.000246
bta-let-7a	T->A	9	798	6346151	0.000126
bta-let-7a	T->C	13	343	6346151	5.4e-05
bta-let-7a	T->C	14	265	6346151	4.2e-05
bta-let-7a	T->C	16	693	6346151	0.000109
bta-let-7a	T->C	18	573	6346151	9e-05
bta-let-7a	T->C	6	1489	6346151	0.000235
bta-let-7a	T->C	9	497	6346151	7.8e-05
bta-let-7a	T->G	13	258	6346151	4.1e-05
bta-let-7a	T->G	14	395	6346151	6.2e-05
bta-let-7a	T->G	16	768	6346151	0.000121
bta-let-7a	T->G	18	35	6346151	6e-06
bta-let-7a	T->G	6	3197	6346151	0.000504
bta-let-7a	T->G	9	199653	6346151	0.03146
bta-let-7b	A->C	10	147	983435	0.000149
bta-let-7b	A->C	7	13	983435	1.3e-05
bta-let-7b	A->G	10	376	983435	0.000382
bta-let-7b	A->G	7	231	983435	0.000235
bta-let-7b	A->T	10	105	983435	0.000107
bta-let-7b	A->T	7	38	983435	3.9e-05
bta-let-7b	G->A	11	130	983435	0.000132
bta-let-7b	G->A	12	285	983435	0.00029
bta-let-7b	G->A	15	100	983435	0.000102
bta-let-7b	G->A	17	477125	983435	0.485162
bta-let-7b	G->A	19	80	983435	8.1e-05
bta-let-7b	G->A	5	132	983435	0.000134
bta-let-7b	G->A	8	174	983435	0.000177
bta-let-7b	G->C	11	49	983435	5e-05
bta-let-7b	G->C	12	86	983435	8.7e-05
bta-let-7b	G->C	15	88	983435	8.9e-05
bta-let-7b	G->C	17	144	983435	0.000146
bta-let-7b	G->C	19	19	983435	1.9e-05
bta-let-7b	G->C	5	61	983435	6.2e-05
bta-let-7b	G->C	8	122	983435	0.000124
bta-let-7b	G->T	11	105	983435	0.000107
bta-let-7b	G->T	12	271	983435	0.000276
bta-let-7b	G->T	15	127	983435	0.000129
bta-let-7b	G->T	17	342	983435	0.000348
bta-let-7b	G->T	19	28	983435	2.8e-05
bta-let-7b	G->T	5	192	983435	0.000195
bta-let-7b	G->T	8	225	983435	0.000229
bta-let-7b	T->A	13	74	983435	7.5e-05
bta-let-7b	T->A	14	26	983435	2.6e-05
bta-let-7b	T->A	16	76	983435	7.7e-05
bta-let-7b	T->A	18	66	983435	6.7e-05
bta-let-7b	T->A	6	432	983435	0.000439
bta-let-7b	T->A	9	201	983435	0.000204
bta-let-7b	T->C	13	121	983435	0.000123
bta-let-7b	T->C	14	98	983435	0.0001
bta-let-7b	T->C	16	150	983435	0.000153
bta-let-7b	T->C	18	199	983435	0.000202
bta-let-7b	T->C	6	466	983435	0.000474
bta-let-7b	T->C	9	160	983435	0.000163
bta-let-7b	T->G	13	117	983435	0.000119
bta-let-7b	T->G	14	172	983435	0.000175
bta-let-7b	T->G	16	285	983435	0.00029
bta-let-7b	T->G	18	405	983435	0.000412
bta-let-7b	T->G	6	1023	983435	0.00104
bta-let-7b	T->G	9	393	983435	0.0004
bta-let-7c	A->C	10	128	1008042	0.000127
bta-let-7c	A->C	17	144	1008042	0.000143
bta-let-7c	A->C	7	26	1008042	2.6e-05
bta-let-7c	A->G	10	413	1008042	0.00041
bta-let-7c	A->G	17	435641	1008042	0.432166
bta-let-7c	A->G	7	204	1008042	0.000202
bta-let-7c	A->T	10	93	1008042	9.2e-05
bta-let-7c	A->T	17	342	1008042	0.000339
bta-let-7c	A->T	7	38	1008042	3.8e-05
bta-let-7c	G->A	11	147	1008042	0.000146
bta-let-7c	G->A	12	1746	1008042	0.001732
bta-let-7c	G->A	15	83	1008042	8.2e-05
bta-let-7c	G->A	19	58266	1008042	0.057801
bta-let-7c	G->A	5	149	1008042	0.000148
bta-let-7c	G->A	8	145	1008042	0.000144
bta-let-7c	G->C	11	39	1008042	3.9e-05
bta-let-7c	G->C	12	83	1008042	8.2e-05
bta-let-7c	G->C	15	124	1008042	0.000123
bta-let-7c	G->C	19	9	1008042	9e-06
bta-let-7c	G->C	5	60	1008042	6e-05
bta-let-7c	G->C	8	100	1008042	9.9e-05
bta-let-7c	G->T	11	106	1008042	0.000105
bta-let-7c	G->T	12	230	1008042	0.000228
bta-let-7c	G->T	15	177	1008042	0.000176
bta-let-7c	G->T	19	15	1008042	1.5e-05
bta-let-7c	G->T	5	175	1008042	0.000174
bta-let-7c	G->T	8	178	1008042	0.000177
bta-let-7c	T->A	13	74	1008042	7.3e-05
bta-let-7c	T->A	14	25	1008042	2.5e-05
bta-let-7c	T->A	16	91	1008042	9e-05
bta-let-7c	T->A	18	42	1008042	4.2e-05
bta-let-7c	T->A	6	574	1008042	0.000569
bta-let-7c	T->A	9	275	1008042	0.000273
bta-let-7c	T->C	13	107	1008042	0.000106
bta-let-7c	T->C	14	114	1008042	0.000113
bta-let-7c	T->C	16	148	1008042	0.000147
bta-let-7c	T->C	18	101	1008042	0.0001
bta-let-7c	T->C	6	525	1008042	0.000521
bta-let-7c	T->C	9	176	1008042	0.000175
bta-let-7c	T->G	13	119	1008042	0.000118
bta-let-7c	T->G	14	161	1008042	0.00016
bta-let-7c	T->G	16	258	1008042	0.000256
bta-let-7c	T->G	18	24	1008042	2.4e-05
bta-let-7c	T->G	6	1170	1008042	0.001161
bta-let-7c	T->G	9	607	1008042	0.000602
bta-let-7d	A->C	10	12	61334	0.000196
bta-let-7d	A->C	17	12	61334	0.000196
bta-let-7d	A->G	10	31	61334	0.000505
bta-let-7d	A->G	17	32	61334	0.000522
bta-let-7d	A->G	7	24	61334	0.000391
bta-let-7d	A->T	10	5	61334	8.2e-05
bta-let-7d	A->T	17	9	61334	0.000147
bta-let-7d	C->A	16	17	61334	0.000277
bta-let-7d	C->G	16	55	61334	0.000897
bta-let-7d	C->T	16	4480	61334	0.073043
bta-let-7d	G->A	11	8	61334	0.00013
bta-let-7d	G->A	12	30	61334	0.000489
bta-let-7d	G->A	15	14	61334	0.000228
bta-let-7d	G->A	5	18	61334	0.000293
bta-let-7d	G->A	8	17	61334	0.000277
bta-let-7d	G->C	12	13	61334	0.000212
bta-let-7d	G->C	15	21	61334	0.000342
bta-let-7d	G->C	5	8	61334	0.00013
bta-let-7d	G->C	8	13	61334	0.000212
bta-let-7d	G->T	11	14	61334	0.000228
bta-let-7d	G->T	12	42	61334	0.000685
bta-let-7d	G->T	15	29	61334	0.000473
bta-let-7d	G->T	5	22	61334	0.000359
bta-let-7d	G->T	8	23	61334	0.000375
bta-let-7d	T->A	13	12	61334	0.000196
bta-let-7d	T->A	18	7	61334	0.000114
bta-let-7d	T->A	6	71	61334	0.001158
bta-let-7d	T->A	9	25	61334	0.000408
bta-let-7d	T->C	13	18	61334	0.000293
bta-let-7d	T->C	14	13	61334	0.000212
bta-let-7d	T->C	18	12	61334	0.000196
bta-let-7d	T->C	6	57	61334	0.000929
bta-let-7d	T->C	9	22	61334	0.000359
bta-let-7d	T->G	13	21	61334	0.000342
bta-let-7d	T->G	14	18	61334	0.000293
bta-let-7d	T->G	6	131	61334	0.002136
bta-let-7d	T->G	9	43	61334	0.000701
bta-let-7e	A->C	10	143	1408999	0.000101
bta-let-7e	A->C	17	24	1408999	1.7e-05
bta-let-7e	A->G	10	408	1408999	0.00029
bta-let-7e	A->G	17	148	1408999	0.000105
bta-let-7e	A->G	7	64	1408999	4.5e-05
bta-let-7e	A->T	10	63	1408999	4.5e-05
bta-let-7e	A->T	17	35	1408999	2.5e-05
bta-let-7e	A->T	7	19	1408999	1.3e-05
bta-let-7e	G->A	11	37	1408999	2.6e-05
bta-let-7e	G->A	12	1332	1408999	0.000945
bta-let-7e	G->A	15	36	1408999	2.6e-05
bta-let-7e	G->A	5	63	1408999	4.5e-05
bta-let-7e	G->A	8	56	1408999	4e-05
bta-let-7e	G->A	9	775	1408999	0.00055
bta-let-7e	G->C	11	12	1408999	9e-06
bta-let-7e	G->C	12	27	1408999	1.9e-05
bta-let-7e	G->C	15	39	1408999	2.8e-05
bta-let-7e	G->C	5	26	1408999	1.8e-05
bta-let-7e	G->C	8	27	1408999	1.9e-05
bta-let-7e	G->C	9	478	1408999	0.000339
bta-let-7e	G->T	11	66	1408999	4.7e-05
bta-let-7e	G->T	12	124	1408999	8.8e-05
bta-let-7e	G->T	15	59	1408999	4.2e-05
bta-let-7e	G->T	5	90	1408999	6.4e-05
bta-let-7e	G->T	8	59	1408999	4.2e-05
bta-let-7e	G->T	9	1210100	1408999	0.858837
bta-let-7e	T->A	13	98	1408999	7e-05
bta-let-7e	T->A	14	13	1408999	9e-06
bta-let-7e	T->A	16	51	1408999	3.6e-05
bta-let-7e	T->A	18	26	1408999	1.8e-05
bta-let-7e	T->A	6	205	1408999	0.000145
bta-let-7e	T->C	13	55	1408999	3.9e-05
bta-let-7e	T->C	14	49	1408999	3.5e-05
bta-let-7e	T->C	16	57	1408999	4e-05
bta-let-7e	T->C	18	55	1408999	3.9e-05
bta-let-7e	T->C	6	195	1408999	0.000138
bta-let-7e	T->G	13	127	1408999	9e-05
bta-let-7e	T->G	14	60	1408999	4.3e-05
bta-let-7e	T->G	16	113	1408999	8e-05
bta-let-7e	T->G	18	7	1408999	5e-06
bta-let-7e	T->G	6	449	1408999	0.000319
bta-let-7f	A->C	10	352	3963232	8.9e-05
bta-let-7f	A->C	12	397	3963232	0.0001
bta-let-7f	A->C	17	151	3963232	3.8e-05
bta-let-7f	A->C	7	42	3963232	1.1e-05
bta-let-7f	A->G	10	963	3963232	0.000243
bta-let-7f	A->G	12	1214183	3963232	0.306362
bta-let-7f	A->G	17	1062	3963232	0.000268
bta-let-7f	A->G	7	643	3963232	0.000162
bta-let-7f	A->T	10	259	3963232	6.5e-05
bta-let-7f	A->T	12	990	3963232	0.00025
bta-let-7f	A->T	17	297	3963232	7.5e-05
bta-let-7f	A->T	7	83	3963232	2.1e-05
bta-let-7f	G->A	11	227	3963232	5.7e-05
bta-let-7f	G->A	15	287	3963232	7.2e-05
bta-let-7f	G->A	5	387	3963232	9.8e-05
bta-let-7f	G->A	8	417	3963232	0.000105
bta-let-7f	G->C	11	115	3963232	2.9e-05
bta-let-7f	G->C	15	362	3963232	9.1e-05
bta-let-7f	G->C	5	177	3963232	4.5e-05
bta-let-7f	G->C	8	267	3963232	6.7e-05
bta-let-7f	G->T	11	273	3963232	6.9e-05
bta-let-7f	G->T	15	573	3963232	0.000145
bta-let-7f	G->T	5	480	3963232	0.000121
bta-let-7f	G->T	8	500	3963232	0.000126
bta-let-7f	T->A	13	85	3963232	2.1e-05
bta-let-7f	T->A	14	63	3963232	1.6e-05
bta-let-7f	T->A	16	324	3963232	8.2e-05
bta-let-7f	T->A	18	200	3963232	5e-05
bta-let-7f	T->A	6	1520	3963232	0.000384
bta-let-7f	T->A	9	797	3963232	0.000201
bta-let-7f	T->C	13	212	3963232	5.3e-05
bta-let-7f	T->C	14	303	3963232	7.6e-05
bta-let-7f	T->C	16	464	3963232	0.000117
bta-let-7f	T->C	18	389	3963232	9.8e-05
bta-let-7f	T->C	6	1442	3963232	0.000364
bta-let-7f	T->C	9	569	3963232	0.000144
bta-let-7f	T->G	13	25	3963232	6e-06
bta-let-7f	T->G	14	484	3963232	0.000122
bta-let-7f	T->G	16	868	3963232	0.000219
bta-let-7f	T->G	18	44	3963232	1.1e-05
bta-let-7f	T->G	6	2992	3963232	0.000755
bta-let-7f	T->G	9	1332	3963232	0.000336
bta-let-7f	A->C	10	361	3963232	9.1e-05
bta-let-7f	A->C	12	413	3963232	0.000104
bta-let-7f	A->C	17	154	3963232	3.9e-05
bta-let-7f	A->C	7	47	3963232	1.2e-05
bta-let-7f	A->G	10	990	3963232	0.00025
bta-let-7f	A->G	12	1270790	3963232	0.320645
bta-let-7f	A->G	17	1104	3963232	0.000279
bta-let-7f	A->G	19	38	3963232	1e-05
bta-let-7f	A->G	7	661	3963232	0.000167
bta-let-7f	A->T	10	264	3963232	6.7e-05
bta-let-7f	A->T	12	1029	3963232	0.00026
bta-let-7f	A->T	17	311	3963232	7.8e-05
bta-let-7f	A->T	19	8	3963232	2e-06
bta-let-7f	A->T	7	84	3963232	2.1e-05
bta-let-7f	G->A	11	229	3963232	5.8e-05
bta-let-7f	G->A	15	292	3963232	7.4e-05
bta-let-7f	G->A	5	398	3963232	0.0001
bta-let-7f	G->A	8	431	3963232	0.000109
bta-let-7f	G->C	11	115	3963232	2.9e-05
bta-let-7f	G->C	15	373	3963232	9.4e-05
bta-let-7f	G->C	5	181	3963232	4.6e-05
bta-let-7f	G->C	8	272	3963232	6.9e-05
bta-let-7f	G->T	11	280	3963232	7.1e-05
bta-let-7f	G->T	15	597	3963232	0.000151
bta-let-7f	G->T	5	507	3963232	0.000128
bta-let-7f	G->T	8	508	3963232	0.000128
bta-let-7f	T->A	13	87	3963232	2.2e-05
bta-let-7f	T->A	14	65	3963232	1.6e-05
bta-let-7f	T->A	16	330	3963232	8.3e-05
bta-let-7f	T->A	18	206	3963232	5.2e-05
bta-let-7f	T->A	6	1572	3963232	0.000397
bta-let-7f	T->A	9	823	3963232	0.000208
bta-let-7f	T->C	13	219	3963232	5.5e-05
bta-let-7f	T->C	14	311	3963232	7.8e-05
bta-let-7f	T->C	16	478	3963232	0.000121
bta-let-7f	T->C	18	397	3963232	0.0001
bta-let-7f	T->C	6	1490	3963232	0.000376
bta-let-7f	T->C	9	589	3963232	0.000149
bta-let-7f	T->G	13	27	3963232	7e-06
bta-let-7f	T->G	14	500	3963232	0.000126
bta-let-7f	T->G	16	900	3963232	0.000227
bta-let-7f	T->G	18	45	3963232	1.1e-05
bta-let-7f	T->G	6	3093	3963232	0.00078
bta-let-7f	T->G	9	1381	3963232	0.000348
bta-let-7g	A->C	10	26	136760	0.00019
bta-let-7g	A->C	17	22	136760	0.000161
bta-let-7g	A->G	10	72	136760	0.000526
bta-let-7g	A->G	17	92	136760	0.000673
bta-let-7g	A->G	7	55	136760	0.000402
bta-let-7g	A->T	10	21	136760	0.000154
bta-let-7g	A->T	17	25	136760	0.000183
bta-let-7g	A->T	7	11	136760	8e-05
bta-let-7g	C->A	18	15	136760	0.00011
bta-let-7g	C->G	18	16	136760	0.000117
bta-let-7g	C->T	18	969	136760	0.007085
bta-let-7g	G->A	11	18	136760	0.000132
bta-let-7g	G->A	15	43	136760	0.000314
bta-let-7g	G->A	5	55	136760	0.000402
bta-let-7g	G->A	8	36	136760	0.000263
bta-let-7g	G->C	11	12	136760	8.8e-05
bta-let-7g	G->C	15	43	136760	0.000314
bta-let-7g	G->C	5	36	136760	0.000263
bta-let-7g	G->C	8	19	136760	0.000139
bta-let-7g	G->T	11	44	136760	0.000322
bta-let-7g	G->T	15	116	136760	0.000848
bta-let-7g	G->T	5	112	136760	0.000819
bta-let-7g	G->T	8	42	136760	0.000307
bta-let-7g	T->A	12	423	136760	0.003093
bta-let-7g	T->A	14	7	136760	5.1e-05
bta-let-7g	T->A	16	28	136760	0.000205
bta-let-7g	T->A	6	145	136760	0.00106
bta-let-7g	T->A	9	67	136760	0.00049
bta-let-7g	T->C	12	34	136760	0.000249
bta-let-7g	T->C	13	17	136760	0.000124
bta-let-7g	T->C	14	19	136760	0.000139
bta-let-7g	T->C	16	44	136760	0.000322
bta-let-7g	T->C	6	150	136760	0.001097
bta-let-7g	T->C	9	53	136760	0.000388
bta-let-7g	T->G	12	596	136760	0.004358
bta-let-7g	T->G	14	38	136760	0.000278
bta-let-7g	T->G	16	93	136760	0.00068
bta-let-7g	T->G	6	306	136760	0.002237
bta-let-7g	T->G	9	94	136760	0.000687
bta-let-7i	A->C	10	22	152588	0.000144
bta-let-7i	A->C	7	10	152588	6.6e-05
bta-let-7i	A->G	10	51	152588	0.000334
bta-let-7i	A->G	7	111	152588	0.000727
bta-let-7i	A->T	10	16	152588	0.000105
bta-let-7i	A->T	7	17	152588	0.000111
bta-let-7i	C->A	18	5	152588	3.3e-05
bta-let-7i	C->G	18	11	152588	7.2e-05
bta-let-7i	C->T	18	53	152588	0.000347
bta-let-7i	G->A	11	15	152588	9.8e-05
bta-let-7i	G->A	15	45	152588	0.000295
bta-let-7i	G->A	17	39	152588	0.000256
bta-let-7i	G->A	5	44	152588	0.000288
bta-let-7i	G->A	8	38	152588	0.000249
bta-let-7i	G->C	11	7	152588	4.6e-05
bta-let-7i	G->C	15	13	152588	8.5e-05
bta-let-7i	G->C	17	22	152588	0.000144
bta-let-7i	G->C	5	28	152588	0.000184
bta-let-7i	G->C	8	31	152588	0.000203
bta-let-7i	G->T	11	17	152588	0.000111
bta-let-7i	G->T	15	75	152588	0.000492
bta-let-7i	G->T	17	14	152588	9.2e-05
bta-let-7i	G->T	5	70	152588	0.000459
bta-let-7i	G->T	8	52	152588	0.000341
bta-let-7i	T->A	12	85	152588	0.000557
bta-let-7i	T->A	13	6	152588	3.9e-05
bta-let-7i	T->A	14	12	152588	7.9e-05
bta-let-7i	T->A	16	20	152588	0.000131
bta-let-7i	T->A	6	190	152588	0.001245
bta-let-7i	T->A	9	41	152588	0.000269
bta-let-7i	T->C	12	48	152588	0.000315
bta-let-7i	T->C	13	20	152588	0.000131
bta-let-7i	T->C	14	34	152588	0.000223
bta-let-7i	T->C	16	17	152588	0.000111
bta-let-7i	T->C	6	194	152588	0.001271
bta-let-7i	T->C	9	26	152588	0.00017
bta-let-7i	T->G	12	192	152588	0.001258
bta-let-7i	T->G	14	39	152588	0.000256
bta-let-7i	T->G	16	61	152588	0.0004
bta-let-7i	T->G	6	435	152588	0.002851
bta-let-7i	T->G	9	76	152588	0.000498
bta-miR-1	A->C	10	492	2128618	0.000231
bta-miR-1	A->C	11	149	2128618	7e-05
bta-miR-1	A->C	13	99	2128618	4.7e-05
bta-miR-1	A->C	14	74	2128618	3.5e-05
bta-miR-1	A->C	17	177	2128618	8.3e-05
bta-miR-1	A->C	5	202	2128618	9.5e-05
bta-miR-1	A->C	9	294	2128618	0.000138
bta-miR-1	A->G	10	903	2128618	0.000424
bta-miR-1	A->G	11	2122	2128618	0.000997
bta-miR-1	A->G	13	461	2128618	0.000217
bta-miR-1	A->G	14	1105	2128618	0.000519
bta-miR-1	A->G	17	1193	2128618	0.00056
bta-miR-1	A->G	5	1252	2128618	0.000588
bta-miR-1	A->G	9	2003	2128618	0.000941
bta-miR-1	A->T	10	228	2128618	0.000107
bta-miR-1	A->T	11	335	2128618	0.000157
bta-miR-1	A->T	13	158	2128618	7.4e-05
bta-miR-1	A->T	14	223	2128618	0.000105
bta-miR-1	A->T	17	304	2128618	0.000143
bta-miR-1	A->T	5	311	2128618	0.000146
bta-miR-1	A->T	9	582	2128618	0.000273
bta-miR-1	G->A	12	239	2128618	0.000112
bta-miR-1	G->A	15	180	2128618	8.5e-05
bta-miR-1	G->A	7	528	2128618	0.000248
bta-miR-1	G->C	12	204	2128618	9.6e-05
bta-miR-1	G->C	15	231	2128618	0.000109
bta-miR-1	G->C	19	7	2128618	3e-06
bta-miR-1	G->C	7	357	2128618	0.000168
bta-miR-1	G->T	12	589	2128618	0.000277
bta-miR-1	G->T	15	403	2128618	0.000189
bta-miR-1	G->T	19	15	2128618	7e-06
bta-miR-1	G->T	7	924	2128618	0.000434
bta-miR-1	T->A	16	663	2128618	0.000311
bta-miR-1	T->A	18	274	2128618	0.000129
bta-miR-1	T->A	6	90	2128618	4.2e-05
bta-miR-1	T->A	8	603	2128618	0.000283
bta-miR-1	T->C	16	639	2128618	0.0003
bta-miR-1	T->C	18	428	2128618	0.000201
bta-miR-1	T->C	6	423	2128618	0.000199
bta-miR-1	T->C	8	666	2128618	0.000313
bta-miR-1	T->G	16	1755	2128618	0.000824
bta-miR-1	T->G	18	143	2128618	6.7e-05
bta-miR-1	T->G	6	458	2128618	0.000215
bta-miR-1	T->G	8	1141	2128618	0.000536
bta-miR-1	A->C	10	492	2128618	0.000231
bta-miR-1	A->C	11	149	2128618	7e-05
bta-miR-1	A->C	13	99	2128618	4.7e-05
bta-miR-1	A->C	14	74	2128618	3.5e-05
bta-miR-1	A->C	17	177	2128618	8.3e-05
bta-miR-1	A->C	5	202	2128618	9.5e-05
bta-miR-1	A->C	9	294	2128618	0.000138
bta-miR-1	A->G	10	903	2128618	0.000424
bta-miR-1	A->G	11	2122	2128618	0.000997
bta-miR-1	A->G	13	461	2128618	0.000217
bta-miR-1	A->G	14	1105	2128618	0.000519
bta-miR-1	A->G	17	1193	2128618	0.00056
bta-miR-1	A->G	5	1252	2128618	0.000588
bta-miR-1	A->G	9	2003	2128618	0.000941
bta-miR-1	A->T	10	228	2128618	0.000107
bta-miR-1	A->T	11	335	2128618	0.000157
bta-miR-1	A->T	13	158	2128618	7.4e-05
bta-miR-1	A->T	14	223	2128618	0.000105
bta-miR-1	A->T	17	304	2128618	0.000143
bta-miR-1	A->T	5	311	2128618	0.000146
bta-miR-1	A->T	9	582	2128618	0.000273
bta-miR-1	G->A	12	239	2128618	0.000112
bta-miR-1	G->A	15	180	2128618	8.5e-05
bta-miR-1	G->A	7	528	2128618	0.000248
bta-miR-1	G->C	12	204	2128618	9.6e-05
bta-miR-1	G->C	15	231	2128618	0.000109
bta-miR-1	G->C	19	7	2128618	3e-06
bta-miR-1	G->C	7	357	2128618	0.000168
bta-miR-1	G->T	12	589	2128618	0.000277
bta-miR-1	G->T	15	403	2128618	0.000189
bta-miR-1	G->T	19	15	2128618	7e-06
bta-miR-1	G->T	7	924	2128618	0.000434
bta-miR-1	T->A	16	663	2128618	0.000311
bta-miR-1	T->A	18	274	2128618	0.000129
bta-miR-1	T->A	6	90	2128618	4.2e-05
bta-miR-1	T->A	8	603	2128618	0.000283
bta-miR-1	T->C	16	639	2128618	0.0003
bta-miR-1	T->C	18	428	2128618	0.000201
bta-miR-1	T->C	6	423	2128618	0.000199
bta-miR-1	T->C	8	666	2128618	0.000313
bta-miR-1	T->G	16	1755	2128618	0.000824
bta-miR-1	T->G	18	143	2128618	6.7e-05
bta-miR-1	T->G	6	458	2128618	0.000215
bta-miR-1	T->G	8	1141	2128618	0.000536
bta-miR-100	A->C	16	6	5858	0.001024
bta-miR-100	A->T	16	4135	5858	0.705872
bta-miR-100	G->T	6	6	5858	0.001024
bta-miR-101	A->G	13	5	19938	0.000251
bta-miR-101	A->G	15	7	19938	0.000351
bta-miR-101	A->G	16	5	19938	0.000251
bta-miR-101	A->G	4	10	19938	0.000502
bta-miR-101	A->G	7	7	19938	0.000351
bta-miR-101	C->A	8	5	19938	0.000251
bta-miR-101	C->G	8	6	19938	0.000301
bta-miR-101	C->T	8	10	19938	0.000502
bta-miR-101	G->T	10	11	19938	0.000552
bta-miR-101	G->T	12	20	19938	0.001003
bta-miR-101	G->T	5	11	19938	0.000552
bta-miR-101	T->C	11	5	19938	0.000251
bta-miR-101	T->C	6	8	19938	0.000401
bta-miR-101	T->C	9	12	19938	0.000602
bta-miR-101	T->G	11	7	19938	0.000351
bta-miR-101	T->G	14	6	19938	0.000301
bta-miR-101	T->G	6	5	19938	0.000251
bta-miR-101	A->G	13	5	19938	0.000251
bta-miR-101	A->G	15	7	19938	0.000351
bta-miR-101	A->G	16	5	19938	0.000251
bta-miR-101	A->G	4	10	19938	0.000502
bta-miR-101	A->G	7	7	19938	0.000351
bta-miR-101	C->A	8	5	19938	0.000251
bta-miR-101	C->G	8	6	19938	0.000301
bta-miR-101	C->T	8	10	19938	0.000502
bta-miR-101	G->T	10	11	19938	0.000552
bta-miR-101	G->T	12	20	19938	0.001003
bta-miR-101	G->T	5	11	19938	0.000552
bta-miR-101	T->C	11	5	19938	0.000251
bta-miR-101	T->C	6	8	19938	0.000401
bta-miR-101	T->C	9	12	19938	0.000602
bta-miR-101	T->G	11	7	19938	0.000351
bta-miR-101	T->G	14	6	19938	0.000301
bta-miR-101	T->G	6	5	19938	0.000251
bta-miR-103	A->C	12	20	56723	0.000353
bta-miR-103	A->C	14	6	56723	0.000106
bta-miR-103	A->G	12	14	56723	0.000247
bta-miR-103	A->G	14	39	56723	0.000688
bta-miR-103	A->G	7	10	56723	0.000176
bta-miR-103	A->T	12	5	56723	8.8e-05
bta-miR-103	C->A	13	7	56723	0.000123
bta-miR-103	C->A	6	8	56723	0.000141
bta-miR-103	C->G	13	6	56723	0.000106
bta-miR-103	C->G	6	11	56723	0.000194
bta-miR-103	C->T	13	28	56723	0.000494
bta-miR-103	C->T	6	37	56723	0.000652
bta-miR-103	G->A	10	27	56723	0.000476
bta-miR-103	G->A	15	13	56723	0.000229
bta-miR-103	G->A	16	8	56723	0.000141
bta-miR-103	G->A	17	11	56723	0.000194
bta-miR-103	G->A	5	25	56723	0.000441
bta-miR-103	G->C	10	12	56723	0.000212
bta-miR-103	G->C	15	6	56723	0.000106
bta-miR-103	G->C	17	8	56723	0.000141
bta-miR-103	G->C	5	11	56723	0.000194
bta-miR-103	G->T	10	19	56723	0.000335
bta-miR-103	G->T	15	29	56723	0.000511
bta-miR-103	G->T	16	29	56723	0.000511
bta-miR-103	G->T	17	5	56723	8.8e-05
bta-miR-103	G->T	5	16	56723	0.000282
bta-miR-103	T->A	8	12	56723	0.000212
bta-miR-103	T->A	9	23	56723	0.000405
bta-miR-103	T->C	8	5	56723	8.8e-05
bta-miR-103	T->C	9	15	56723	0.000264
bta-miR-103	T->G	11	11	56723	0.000194
bta-miR-103	T->G	8	27	56723	0.000476
bta-miR-103	T->G	9	21	56723	0.00037
bta-miR-103	A->C	12	20	56723	0.000353
bta-miR-103	A->C	14	6	56723	0.000106
bta-miR-103	A->G	12	14	56723	0.000247
bta-miR-103	A->G	14	39	56723	0.000688
bta-miR-103	A->G	7	10	56723	0.000176
bta-miR-103	A->T	12	5	56723	8.8e-05
bta-miR-103	C->A	13	7	56723	0.000123
bta-miR-103	C->A	6	8	56723	0.000141
bta-miR-103	C->G	13	6	56723	0.000106
bta-miR-103	C->G	6	11	56723	0.000194
bta-miR-103	C->T	13	28	56723	0.000494
bta-miR-103	C->T	6	37	56723	0.000652
bta-miR-103	G->A	10	27	56723	0.000476
bta-miR-103	G->A	15	13	56723	0.000229
bta-miR-103	G->A	16	8	56723	0.000141
bta-miR-103	G->A	17	11	56723	0.000194
bta-miR-103	G->A	5	25	56723	0.000441
bta-miR-103	G->C	10	12	56723	0.000212
bta-miR-103	G->C	15	6	56723	0.000106
bta-miR-103	G->C	17	8	56723	0.000141
bta-miR-103	G->C	5	11	56723	0.000194
bta-miR-103	G->T	10	19	56723	0.000335
bta-miR-103	G->T	15	29	56723	0.000511
bta-miR-103	G->T	16	29	56723	0.000511
bta-miR-103	G->T	17	5	56723	8.8e-05
bta-miR-103	G->T	5	16	56723	0.000282
bta-miR-103	T->A	8	12	56723	0.000212
bta-miR-103	T->A	9	23	56723	0.000405
bta-miR-103	T->C	8	5	56723	8.8e-05
bta-miR-103	T->C	9	15	56723	0.000264
bta-miR-103	T->G	11	11	56723	0.000194
bta-miR-103	T->G	8	27	56723	0.000476
bta-miR-103	T->G	9	21	56723	0.00037
bta-miR-107	A->C	12	18	46847	0.000384
bta-miR-107	A->C	14	6	46847	0.000128
bta-miR-107	A->G	12	12	46847	0.000256
bta-miR-107	A->G	14	38	46847	0.000811
bta-miR-107	A->G	7	8	46847	0.000171
bta-miR-107	A->T	14	5	46847	0.000107
bta-miR-107	C->A	13	6	46847	0.000128
bta-miR-107	C->A	6	7	46847	0.000149
bta-miR-107	C->G	13	7	46847	0.000149
bta-miR-107	C->G	6	11	46847	0.000235
bta-miR-107	C->T	13	23	46847	0.000491
bta-miR-107	C->T	6	31	46847	0.000662
bta-miR-107	G->A	10	23	46847	0.000491
bta-miR-107	G->A	15	12	46847	0.000256
bta-miR-107	G->A	16	7	46847	0.000149
bta-miR-107	G->A	17	8	46847	0.000171
bta-miR-107	G->A	5	20	46847	0.000427
bta-miR-107	G->C	10	9	46847	0.000192
bta-miR-107	G->C	15	6	46847	0.000128
bta-miR-107	G->C	16	5	46847	0.000107
bta-miR-107	G->C	17	6	46847	0.000128
bta-miR-107	G->C	5	9	46847	0.000192
bta-miR-107	G->T	10	18	46847	0.000384
bta-miR-107	G->T	15	27	46847	0.000576
bta-miR-107	G->T	16	27	46847	0.000576
bta-miR-107	G->T	5	14	46847	0.000299
bta-miR-107	T->A	8	11	46847	0.000235
bta-miR-107	T->A	9	20	46847	0.000427
bta-miR-107	T->C	9	12	46847	0.000256
bta-miR-107	T->G	8	23	46847	0.000491
bta-miR-107	T->G	9	20	46847	0.000427
bta-miR-10a	A->G	16	5	11355	0.00044
bta-miR-10a	C->T	5	5	11355	0.00044
bta-miR-10a	G->T	7	6	11355	0.000528
bta-miR-10a	T->A	12	6498	11355	0.572259
bta-miR-10a	T->A	18	5	11355	0.00044
bta-miR-10b	A->C	17	7	11566	0.000605
bta-miR-10b	A->G	11	7	11566	0.000605
bta-miR-10b	A->G	16	7	11566	0.000605
bta-miR-10b	A->G	17	6	11566	0.000519
bta-miR-10b	A->G	9	6	11566	0.000519
bta-miR-10b	A->T	12	4803	11566	0.415269
bta-miR-10b	A->T	17	5	11566	0.000432
bta-miR-10b	G->T	15	10	11566	0.000865
bta-miR-10b	G->T	7	14	11566	0.00121
bta-miR-125a	C->T	10	5	3721	0.001344
bta-miR-125a	T->C	5	5	3721	0.001344
bta-miR-125b	A->C	9	6	5801	0.001034
bta-miR-125b	A->G	9	7	5801	0.001207
bta-miR-125b	C->T	10	5	5801	0.000862
bta-miR-125b	C->T	12	5	5801	0.000862
bta-miR-125b	G->T	6	6	5801	0.001034
bta-miR-125b	G->T	8	7	5801	0.001207
bta-miR-125b	A->C	9	6	5801	0.001034
bta-miR-125b	A->G	9	7	5801	0.001207
bta-miR-125b	C->T	10	5	5801	0.000862
bta-miR-125b	C->T	12	5	5801	0.000862
bta-miR-125b	G->T	6	6	5801	0.001034
bta-miR-125b	G->T	8	7	5801	0.001207
bta-miR-127	A->C	14	7	37471	0.000187
bta-miR-127	A->C	5	9	37471	0.00024
bta-miR-127	A->G	14	33	37471	0.000881
bta-miR-127	A->G	5	37	37471	0.000987
bta-miR-127	A->T	14	5	37471	0.000133
bta-miR-127	A->T	5	9	37471	0.00024
bta-miR-127	C->A	11	7	37471	0.000187
bta-miR-127	C->A	16	7	37471	0.000187
bta-miR-127	C->A	8	9	37471	0.00024
bta-miR-127	C->G	11	14	37471	0.000374
bta-miR-127	C->G	16	16	37471	0.000427
bta-miR-127	C->G	8	10	37471	0.000267
bta-miR-127	C->T	11	14	37471	0.000374
bta-miR-127	C->T	16	33	37471	0.000881
bta-miR-127	C->T	7	15	37471	0.0004
bta-miR-127	C->T	8	22	37471	0.000587
bta-miR-127	G->A	13	9	37471	0.00024
bta-miR-127	G->A	9	24	37471	0.00064
bta-miR-127	G->C	13	13	37471	0.000347
bta-miR-127	G->C	15	35	37471	0.000934
bta-miR-127	G->C	9	6	37471	0.00016
bta-miR-127	G->T	13	14	37471	0.000374
bta-miR-127	G->T	15	41	37471	0.001094
bta-miR-127	G->T	9	28	37471	0.000747
bta-miR-127	T->A	10	13	37471	0.000347
bta-miR-127	T->A	17	6	37471	0.00016
bta-miR-127	T->C	10	13	37471	0.000347
bta-miR-127	T->C	12	13	37471	0.000347
bta-miR-127	T->C	17	7	37471	0.000187
bta-miR-127	T->C	18	10	37471	0.000267
bta-miR-127	T->C	6	8	37471	0.000213
bta-miR-127	T->G	10	38	37471	0.001014
bta-miR-127	T->G	12	6	37471	0.00016
bta-miR-127	T->G	17	9	37471	0.00024
bta-miR-127	T->G	18	5	37471	0.000133
bta-miR-127	T->G	6	9	37471	0.00024
bta-miR-128	A->C	10	17	43229	0.000393
bta-miR-128	A->C	9	50	43229	0.001157
bta-miR-128	A->G	10	33	43229	0.000763
bta-miR-128	A->G	5	32	43229	0.00074
bta-miR-128	A->G	9	50	43229	0.001157
bta-miR-128	A->T	10	10	43229	0.000231
bta-miR-128	A->T	9	20	43229	0.000463
bta-miR-128	C->A	12	6	43229	0.000139
bta-miR-128	C->A	16	15	43229	0.000347
bta-miR-128	C->G	16	31	43229	0.000717
bta-miR-128	C->T	11	11	43229	0.000254
bta-miR-128	C->T	12	16	43229	0.00037
bta-miR-128	C->T	16	35	43229	0.00081
bta-miR-128	C->T	18	29	43229	0.000671
bta-miR-128	G->A	13	16	43229	0.00037
bta-miR-128	G->A	6	9	43229	0.000208
bta-miR-128	G->A	8	28	43229	0.000648
bta-miR-128	G->C	13	6	43229	0.000139
bta-miR-128	G->C	14	7	43229	0.000162
bta-miR-128	G->C	6	12	43229	0.000278
bta-miR-128	G->C	8	5	43229	0.000116
bta-miR-128	G->T	14	9	43229	0.000208
bta-miR-128	G->T	6	34	43229	0.000787
bta-miR-128	G->T	8	15	43229	0.000347
bta-miR-128	T->A	15	15	43229	0.000347
bta-miR-128	T->A	17	9	43229	0.000208
bta-miR-128	T->A	7	7	43229	0.000162
bta-miR-128	T->C	15	18	43229	0.000416
bta-miR-128	T->C	7	19	43229	0.00044
bta-miR-128	T->G	15	41	43229	0.000948
bta-miR-128	T->G	17	9	43229	0.000208
bta-miR-128	T->G	7	10	43229	0.000231
bta-miR-128	A->C	10	7	43229	0.000162
bta-miR-128	A->C	9	22	43229	0.000509
bta-miR-128	A->G	10	17	43229	0.000393
bta-miR-128	A->G	5	23	43229	0.000532
bta-miR-128	A->G	9	39	43229	0.000902
bta-miR-128	A->T	10	5	43229	0.000116
bta-miR-128	A->T	9	12	43229	0.000278
bta-miR-128	C->A	16	12	43229	0.000278
bta-miR-128	C->G	16	22	43229	0.000509
bta-miR-128	C->T	12	10	43229	0.000231
bta-miR-128	C->T	16	23	43229	0.000532
bta-miR-128	G->A	13	10	43229	0.000231
bta-miR-128	G->A	14	5	43229	0.000116
bta-miR-128	G->A	6	6	43229	0.000139
bta-miR-128	G->A	8	23	43229	0.000532
bta-miR-128	G->C	13	6	43229	0.000139
bta-miR-128	G->C	6	9	43229	0.000208
bta-miR-128	G->T	14	6	43229	0.000139
bta-miR-128	G->T	6	21	43229	0.000486
bta-miR-128	G->T	8	12	43229	0.000278
bta-miR-128	T->A	15	11	43229	0.000254
bta-miR-128	T->A	17	6	43229	0.000139
bta-miR-128	T->A	7	8	43229	0.000185
bta-miR-128	T->C	15	11	43229	0.000254
bta-miR-128	T->C	7	13	43229	0.000301
bta-miR-128	T->G	15	26	43229	0.000601
bta-miR-128	T->G	17	7	43229	0.000162
bta-miR-128	T->G	7	6	43229	0.000139
bta-miR-1307	T->G	18	10	2256	0.004433
bta-miR-133a	A->C	14	5	10011	0.000499
bta-miR-133a	A->C	18	5	10011	0.000499
bta-miR-133a	A->G	15	5	10011	0.000499
bta-miR-133a	C->A	10	6	10011	0.000599
bta-miR-133a	C->A	16	5	10011	0.000499
bta-miR-133a	C->A	17	5	10011	0.000499
bta-miR-133a	C->G	10	5	10011	0.000499
bta-miR-133a	C->G	13	5	10011	0.000499
bta-miR-133a	C->G	17	7	10011	0.000699
bta-miR-133a	C->G	9	9	10011	0.000899
bta-miR-133a	C->T	10	17	10011	0.001698
bta-miR-133a	C->T	17	7	10011	0.000699
bta-miR-133a	C->T	7	20	10011	0.001998
bta-miR-133a	C->T	8	25	10011	0.002497
bta-miR-133a	C->T	9	10	10011	0.000999
bta-miR-133a	T->A	6	5	10011	0.000499
bta-miR-133a	T->C	6	6	10011	0.000599
bta-miR-133a	T->G	6	13	10011	0.001299
bta-miR-133a	A->C	14	5	10011	0.000499
bta-miR-133a	A->C	18	5	10011	0.000499
bta-miR-133a	A->G	15	5	10011	0.000499
bta-miR-133a	C->A	10	6	10011	0.000599
bta-miR-133a	C->A	16	5	10011	0.000499
bta-miR-133a	C->A	17	5	10011	0.000499
bta-miR-133a	C->G	10	5	10011	0.000499
bta-miR-133a	C->G	13	5	10011	0.000499
bta-miR-133a	C->G	17	7	10011	0.000699
bta-miR-133a	C->G	9	9	10011	0.000899
bta-miR-133a	C->T	10	17	10011	0.001698
bta-miR-133a	C->T	17	7	10011	0.000699
bta-miR-133a	C->T	7	20	10011	0.001998
bta-miR-133a	C->T	8	25	10011	0.002497
bta-miR-133a	C->T	9	10	10011	0.000999
bta-miR-133a	T->A	6	5	10011	0.000499
bta-miR-133a	T->C	6	6	10011	0.000599
bta-miR-133a	T->G	6	13	10011	0.001299
bta-miR-133b	C->A	16	5	6172	0.00081
bta-miR-133b	C->A	9	5	6172	0.00081
bta-miR-133b	C->G	13	6	6172	0.000972
bta-miR-133b	C->G	8	6	6172	0.000972
bta-miR-133b	C->T	10	8	6172	0.001296
bta-miR-133b	C->T	7	15	6172	0.00243
bta-miR-133b	C->T	8	10	6172	0.00162
bta-miR-133b	C->T	9	9	6172	0.001458
bta-miR-133b	T->C	6	5	6172	0.00081
bta-miR-133b	T->G	6	8	6172	0.001296
bta-miR-135b	C->T	11	11	11	1
bta-miR-140	A->C	12	6	46472	0.000129
bta-miR-140	A->C	18	19	46472	0.000409
bta-miR-140	A->C	7	6	46472	0.000129
bta-miR-140	A->G	12	18	46472	0.000387
bta-miR-140	A->G	14	16	46472	0.000344
bta-miR-140	A->G	15	14	46472	0.000301
bta-miR-140	A->G	18	15	46472	0.000323
bta-miR-140	A->G	5	12	46472	0.000258
bta-miR-140	A->G	7	20	46472	0.00043
bta-miR-140	A->T	18	5	46472	0.000108
bta-miR-140	A->T	7	5	46472	0.000108
bta-miR-140	C->A	16	8	46472	0.000172
bta-miR-140	C->A	17	19	46472	0.000409
bta-miR-140	C->A	19	5	46472	0.000108
bta-miR-140	C->A	6	9	46472	0.000194
bta-miR-140	C->G	16	15	46472	0.000323
bta-miR-140	C->G	17	27	46472	0.000581
bta-miR-140	C->T	16	33	46472	0.00071
bta-miR-140	C->T	17	34	46472	0.000732
bta-miR-140	C->T	19	5	46472	0.000108
bta-miR-140	C->T	6	30	46472	0.000646
bta-miR-140	G->A	10	26	46472	0.000559
bta-miR-140	G->A	13	14	46472	0.000301
bta-miR-140	G->A	8	12	46472	0.000258
bta-miR-140	G->A	9	16	46472	0.000344
bta-miR-140	G->C	10	7	46472	0.000151
bta-miR-140	G->C	13	7	46472	0.000151
bta-miR-140	G->C	9	9	46472	0.000194
bta-miR-140	G->T	10	13	46472	0.00028
bta-miR-140	G->T	13	15	46472	0.000323
bta-miR-140	G->T	8	19	46472	0.000409
bta-miR-140	G->T	9	26	46472	0.000559
bta-miR-140	T->A	11	58	46472	0.001248
bta-miR-140	T->C	11	29	46472	0.000624
bta-miR-140	T->G	11	64	46472	0.001377
bta-miR-143	A->G	12	6	10147	0.000591
bta-miR-143	A->G	5	6	10147	0.000591
bta-miR-143	A->G	8	8	10147	0.000788
bta-miR-143	A->G	9	12	10147	0.001183
bta-miR-143	C->T	13	19	10147	0.001872
bta-miR-143	G->C	15	7	10147	0.00069
bta-miR-143	G->T	15	36	10147	0.003548
bta-miR-143	G->T	7	5	10147	0.000493
bta-miR-143	T->G	14	5	10147	0.000493
bta-miR-143	T->G	16	5	10147	0.000493
bta-miR-148a	C->T	17	11	2226	0.004942
bta-miR-148a	T->G	5	5	2226	0.002246
bta-miR-152	A->G	13	7	13137	0.000533
bta-miR-152	A->G	16	8	13137	0.000609
bta-miR-152	A->G	8	11	13137	0.000837
bta-miR-152	C->G	17	5	13137	0.000381
bta-miR-152	C->T	12	11	13137	0.000837
bta-miR-152	G->A	10	6	13137	0.000457
bta-miR-152	G->T	14	5	13137	0.000381
bta-miR-152	T->A	5	5	13137	0.000381
bta-miR-152	T->A	9	5	13137	0.000381
bta-miR-152	T->C	5	8	13137	0.000609
bta-miR-152	T->G	5	13	13137	0.00099
bta-miR-152	T->G	9	5	13137	0.000381
bta-miR-15a	A->C	12	6	252	0.02381
bta-miR-15b	C->A	12	18	294	0.061224
bta-miR-17-5p	T->C	10	34	299	0.113712
bta-miR-181a	A->G	21	6	20906	0.000287
bta-miR-181a	A->G	8	19	20906	0.000909
bta-miR-181a	A->G	9	12	20906	0.000574
bta-miR-181a	C->A	10	19	20906	0.000909
bta-miR-181a	C->A	16	9	20906	0.00043
bta-miR-181a	C->G	10	12	20906	0.000574
bta-miR-181a	C->G	16	10	20906	0.000478
bta-miR-181a	C->T	10	27	20906	0.001291
bta-miR-181a	C->T	12	19	20906	0.000909
bta-miR-181a	C->T	16	17	20906	0.000813
bta-miR-181a	C->T	7	11	20906	0.000526
bta-miR-181a	G->A	11	8	20906	0.000383
bta-miR-181a	G->A	14	5	20906	0.000239
bta-miR-181a	G->A	17	5	20906	0.000239
bta-miR-181a	G->T	11	13	20906	0.000622
bta-miR-181a	G->T	14	10	20906	0.000478
bta-miR-181a	G->T	17	7	20906	0.000335
bta-miR-181a	G->T	18	6	20906	0.000287
bta-miR-181a	G->T	20	7	20906	0.000335
bta-miR-181a	T->C	13	6	20906	0.000287
bta-miR-181a	T->C	19	7	20906	0.000335
bta-miR-181a	T->G	19	83	20906	0.00397
bta-miR-181a	T->G	5	6	20906	0.000287
bta-miR-181a	A->G	21	6	20906	0.000287
bta-miR-181a	A->G	8	19	20906	0.000909
bta-miR-181a	A->G	9	12	20906	0.000574
bta-miR-181a	C->A	10	19	20906	0.000909
bta-miR-181a	C->A	16	9	20906	0.00043
bta-miR-181a	C->G	10	12	20906	0.000574
bta-miR-181a	C->G	16	10	20906	0.000478
bta-miR-181a	C->T	10	27	20906	0.001291
bta-miR-181a	C->T	12	19	20906	0.000909
bta-miR-181a	C->T	16	17	20906	0.000813
bta-miR-181a	C->T	7	11	20906	0.000526
bta-miR-181a	G->A	11	8	20906	0.000383
bta-miR-181a	G->A	14	5	20906	0.000239
bta-miR-181a	G->A	17	5	20906	0.000239
bta-miR-181a	G->T	11	13	20906	0.000622
bta-miR-181a	G->T	14	10	20906	0.000478
bta-miR-181a	G->T	17	7	20906	0.000335
bta-miR-181a	G->T	18	6	20906	0.000287
bta-miR-181a	G->T	20	7	20906	0.000335
bta-miR-181a	T->C	13	6	20906	0.000287
bta-miR-181a	T->C	19	7	20906	0.000335
bta-miR-181a	T->G	19	83	20906	0.00397
bta-miR-181a	T->G	5	6	20906	0.000287
bta-miR-181b	A->G	8	8	16470	0.000486
bta-miR-181b	C->T	12	2739	16470	0.166302
bta-miR-181b	C->T	16	5	16470	0.000304
bta-miR-181b	C->T	7	7	16470	0.000425
bta-miR-181b	G->A	11	5	16470	0.000304
bta-miR-181b	G->T	17	7	16470	0.000425
bta-miR-181b	T->G	19	31	16470	0.001882
bta-miR-181b	A->G	8	9	16470	0.000546
bta-miR-181b	C->G	16	6	16470	0.000364
bta-miR-181b	C->T	12	3789	16470	0.230055
bta-miR-181b	C->T	16	7	16470	0.000425
bta-miR-181b	C->T	7	11	16470	0.000668
bta-miR-181b	G->A	11	5	16470	0.000304
bta-miR-181b	G->A	17	7	16470	0.000425
bta-miR-181b	G->T	17	9	16470	0.000546
bta-miR-181b	T->C	15	5	16470	0.000304
bta-miR-181b	T->C	19	5	16470	0.000304
bta-miR-181b	T->G	19	49	16470	0.002975
bta-miR-181c	C->T	10	9	385	0.023377
bta-miR-181d	T->C	12	6647	9403	0.706902
bta-miR-181d	T->G	19	9	9403	0.000957
bta-miR-1839	A->G	10	9	16263	0.000553
bta-miR-1839	A->G	13	6	16263	0.000369
bta-miR-1839	A->G	6	6	16263	0.000369
bta-miR-1839	A->G	8	10	16263	0.000615
bta-miR-1839	A->T	8	5	16263	0.000307
bta-miR-1839	C->T	14	15	16263	0.000922
bta-miR-1839	G->A	11	6	16263	0.000369
bta-miR-1839	G->A	16	5	16263	0.000307
bta-miR-1839	G->T	16	8	16263	0.000492
bta-miR-1839	G->T	17	5	16263	0.000307
bta-miR-1839	T->A	18	5	16263	0.000307
bta-miR-1839	T->A	5	26	16263	0.001599
bta-miR-1839	T->A	9	6	16263	0.000369
bta-miR-1839	T->C	18	24	16263	0.001476
bta-miR-1839	T->C	5	6	16263	0.000369
bta-miR-1839	T->G	18	34	16263	0.002091
bta-miR-1839	T->G	5	33	16263	0.002029
bta-miR-1839	T->G	9	6	16263	0.000369
bta-miR-185	A->G	10	11	5077	0.002167
bta-miR-185	A->G	9	5	5077	0.000985
bta-miR-185	G->T	12	6	5077	0.001182
bta-miR-185	G->T	15	5	5077	0.000985
bta-miR-191	A->G	14	5	8866	0.000564
bta-miR-191	A->G	16	10	8866	0.001128
bta-miR-191	A->G	7	6	8866	0.000677
bta-miR-191	A->G	8	7	8866	0.00079
bta-miR-191	C->G	10	5	8866	0.000564
bta-miR-191	C->G	11	8	8866	0.000902
bta-miR-191	C->T	10	16	8866	0.001805
bta-miR-191	C->T	11	19	8866	0.002143
bta-miR-191	C->T	12	9	8866	0.001015
bta-miR-191	G->A	17	5	8866	0.000564
bta-miR-191	G->A	5	7	8866	0.00079
bta-miR-191	G->C	17	7	8866	0.00079
bta-miR-191	T->C	9	5	8866	0.000564
bta-miR-192	A->G	8	5	3646	0.001371
bta-miR-192	G->A	15	5	3646	0.001371
bta-miR-196a	A->C	12	96	578	0.16609
bta-miR-196a	A->C	12	101	578	0.17474
bta-miR-196b	C->A	12	381	482	0.790456
bta-miR-199a-3p	A->C	13	54	253155	0.000213
bta-miR-199a-3p	A->C	15	31	253155	0.000122
bta-miR-199a-3p	A->C	6	18	253155	7.1e-05
bta-miR-199a-3p	A->G	13	99	253155	0.000391
bta-miR-199a-3p	A->G	15	74	253155	0.000292
bta-miR-199a-3p	A->G	6	95	253155	0.000375
bta-miR-199a-3p	A->T	13	28	253155	0.000111
bta-miR-199a-3p	A->T	15	86	253155	0.00034
bta-miR-199a-3p	A->T	6	12	253155	4.7e-05
bta-miR-199a-3p	C->A	12	33	253155	0.00013
bta-miR-199a-3p	C->A	14	35	253155	0.000138
bta-miR-199a-3p	C->A	9	110	253155	0.000435
bta-miR-199a-3p	C->G	12	36	253155	0.000142
bta-miR-199a-3p	C->G	14	76	253155	0.0003
bta-miR-199a-3p	C->G	9	151	253155	0.000596
bta-miR-199a-3p	C->T	12	84	253155	0.000332
bta-miR-199a-3p	C->T	14	116	253155	0.000458
bta-miR-199a-3p	C->T	9	83	253155	0.000328
bta-miR-199a-3p	G->A	11	56	253155	0.000221
bta-miR-199a-3p	G->A	18	15	253155	5.9e-05
bta-miR-199a-3p	G->A	4	16	253155	6.3e-05
bta-miR-199a-3p	G->A	7	63	253155	0.000249
bta-miR-199a-3p	G->C	11	49	253155	0.000194
bta-miR-199a-3p	G->C	18	8	253155	3.2e-05
bta-miR-199a-3p	G->C	7	90	253155	0.000356
bta-miR-199a-3p	G->T	11	53	253155	0.000209
bta-miR-199a-3p	G->T	18	32	253155	0.000126
bta-miR-199a-3p	G->T	4	10	253155	4e-05
bta-miR-199a-3p	G->T	7	135	253155	0.000533
bta-miR-199a-3p	T->A	10	46	253155	0.000182
bta-miR-199a-3p	T->A	16	48	253155	0.00019
bta-miR-199a-3p	T->A	17	37	253155	0.000146
bta-miR-199a-3p	T->A	5	120	253155	0.000474
bta-miR-199a-3p	T->A	8	73	253155	0.000288
bta-miR-199a-3p	T->C	10	85	253155	0.000336
bta-miR-199a-3p	T->C	16	52	253155	0.000205
bta-miR-199a-3p	T->C	17	62	253155	0.000245
bta-miR-199a-3p	T->C	5	102	253155	0.000403
bta-miR-199a-3p	T->C	8	63	253155	0.000249
bta-miR-199a-3p	T->G	10	83	253155	0.000328
bta-miR-199a-3p	T->G	16	151	253155	0.000596
bta-miR-199a-3p	T->G	17	76	253155	0.0003
bta-miR-199a-3p	T->G	5	190	253155	0.000751
bta-miR-199a-3p	T->G	8	182	253155	0.000719
bta-miR-199a-3p	A->C	13	54	253155	0.000213
bta-miR-199a-3p	A->C	15	31	253155	0.000122
bta-miR-199a-3p	A->C	6	18	253155	7.1e-05
bta-miR-199a-3p	A->G	13	99	253155	0.000391
bta-miR-199a-3p	A->G	15	74	253155	0.000292
bta-miR-199a-3p	A->G	6	95	253155	0.000375
bta-miR-199a-3p	A->T	13	28	253155	0.000111
bta-miR-199a-3p	A->T	15	86	253155	0.00034
bta-miR-199a-3p	A->T	6	12	253155	4.7e-05
bta-miR-199a-3p	C->A	12	33	253155	0.00013
bta-miR-199a-3p	C->A	14	35	253155	0.000138
bta-miR-199a-3p	C->A	9	110	253155	0.000435
bta-miR-199a-3p	C->G	12	36	253155	0.000142
bta-miR-199a-3p	C->G	14	76	253155	0.0003
bta-miR-199a-3p	C->G	9	151	253155	0.000596
bta-miR-199a-3p	C->T	12	84	253155	0.000332
bta-miR-199a-3p	C->T	14	116	253155	0.000458
bta-miR-199a-3p	C->T	9	83	253155	0.000328
bta-miR-199a-3p	G->A	11	56	253155	0.000221
bta-miR-199a-3p	G->A	18	15	253155	5.9e-05
bta-miR-199a-3p	G->A	4	16	253155	6.3e-05
bta-miR-199a-3p	G->A	7	63	253155	0.000249
bta-miR-199a-3p	G->C	11	49	253155	0.000194
bta-miR-199a-3p	G->C	18	8	253155	3.2e-05
bta-miR-199a-3p	G->C	7	90	253155	0.000356
bta-miR-199a-3p	G->T	11	53	253155	0.000209
bta-miR-199a-3p	G->T	18	32	253155	0.000126
bta-miR-199a-3p	G->T	4	10	253155	4e-05
bta-miR-199a-3p	G->T	7	135	253155	0.000533
bta-miR-199a-3p	T->A	10	46	253155	0.000182
bta-miR-199a-3p	T->A	16	48	253155	0.00019
bta-miR-199a-3p	T->A	17	37	253155	0.000146
bta-miR-199a-3p	T->A	5	120	253155	0.000474
bta-miR-199a-3p	T->A	8	73	253155	0.000288
bta-miR-199a-3p	T->C	10	85	253155	0.000336
bta-miR-199a-3p	T->C	16	52	253155	0.000205
bta-miR-199a-3p	T->C	17	62	253155	0.000245
bta-miR-199a-3p	T->C	5	102	253155	0.000403
bta-miR-199a-3p	T->C	8	63	253155	0.000249
bta-miR-199a-3p	T->G	10	83	253155	0.000328
bta-miR-199a-3p	T->G	16	151	253155	0.000596
bta-miR-199a-3p	T->G	17	76	253155	0.0003
bta-miR-199a-3p	T->G	5	190	253155	0.000751
bta-miR-199a-3p	T->G	8	182	253155	0.000719
bta-miR-19a	T->C	11	290	298	0.973154
bta-miR-19b	C->T	11	5	471	0.010616
bta-miR-19b	C->T	11	6	471	0.012739
bta-miR-206	A->C	10	278	1610850	0.000173
bta-miR-206	A->C	13	90	1610850	5.6e-05
bta-miR-206	A->C	14	76	1610850	4.7e-05
bta-miR-206	A->C	5	153	1610850	9.5e-05
bta-miR-206	A->C	9	188	1610850	0.000117
bta-miR-206	A->G	10	824	1610850	0.000512
bta-miR-206	A->G	13	410	1610850	0.000255
bta-miR-206	A->G	14	837	1610850	0.00052
bta-miR-206	A->G	5	985	1610850	0.000611
bta-miR-206	A->G	9	1401	1610850	0.00087
bta-miR-206	A->T	10	264	1610850	0.000164
bta-miR-206	A->T	13	132	1610850	8.2e-05
bta-miR-206	A->T	14	186	1610850	0.000115
bta-miR-206	A->T	5	223	1610850	0.000138
bta-miR-206	A->T	9	293	1610850	0.000182
bta-miR-206	G->A	11	1209	1610850	0.000751
bta-miR-206	G->A	12	288	1610850	0.000179
bta-miR-206	G->A	15	203	1610850	0.000126
bta-miR-206	G->A	17	928	1610850	0.000576
bta-miR-206	G->A	19	39	1610850	2.4e-05
bta-miR-206	G->A	7	341	1610850	0.000212
bta-miR-206	G->C	11	245	1610850	0.000152
bta-miR-206	G->C	12	230	1610850	0.000143
bta-miR-206	G->C	15	212	1610850	0.000132
bta-miR-206	G->C	17	335	1610850	0.000208
bta-miR-206	G->C	19	54	1610850	3.4e-05
bta-miR-206	G->C	7	249	1610850	0.000155
bta-miR-206	G->T	11	611	1610850	0.000379
bta-miR-206	G->T	12	593	1610850	0.000368
bta-miR-206	G->T	15	534	1610850	0.000332
bta-miR-206	G->T	17	612	1610850	0.00038
bta-miR-206	G->T	19	123	1610850	7.6e-05
bta-miR-206	G->T	7	563	1610850	0.00035
bta-miR-206	T->A	16	652	1610850	0.000405
bta-miR-206	T->A	18	275	1610850	0.000171
bta-miR-206	T->A	20	6	1610850	4e-06
bta-miR-206	T->A	6	63	1610850	3.9e-05
bta-miR-206	T->A	8	393	1610850	0.000244
bta-miR-206	T->C	16	532	1610850	0.00033
bta-miR-206	T->C	18	710	1610850	0.000441
bta-miR-206	T->C	20	9	1610850	6e-06
bta-miR-206	T->C	6	334	1610850	0.000207
bta-miR-206	T->C	8	543	1610850	0.000337
bta-miR-206	T->G	16	1322	1610850	0.000821
bta-miR-206	T->G	18	1845	1610850	0.001145
bta-miR-206	T->G	20	22	1610850	1.4e-05
bta-miR-206	T->G	6	327	1610850	0.000203
bta-miR-206	T->G	8	913	1610850	0.000567
bta-miR-20b	C->T	10	235	273	0.860806
bta-miR-21	A->G	16	10	7557	0.001323
bta-miR-21	C->T	9	7	7557	0.000926
bta-miR-21	T->C	17	5	7557	0.000662
bta-miR-21	T->G	14	6	7557	0.000794
bta-miR-214	A->G	6	90	1882	0.047821
bta-miR-221	T->G	11	5	1944	0.002572
bta-miR-2284a	G->C	12	3319	3337	0.994606
bta-miR-2284a	G->T	12	17	3337	0.005094
bta-miR-2284b	T->C	12	63	93	0.677419
bta-miR-2284b	T->G	15	30	93	0.322581
bta-miR-2284c	T->C	14	118	283	0.416961
bta-miR-2284c	T->G	14	165	283	0.583039
bta-miR-2284d	A->C	13	3346	3513	0.952462
bta-miR-2284d	A->T	13	165	3513	0.046968
bta-miR-2284f	A->G	14	3287	3287	1
bta-miR-2284g	C->G	15	3284	3285	0.999696
bta-miR-2284j	A->G	14	1477	1477	1
bta-miR-2284k	G->T	11	11260	11268	0.99929
bta-miR-2284l	G->C	8	1089	1089	1
bta-miR-2284m	T->C	9	890	891	0.998878
bta-miR-2284o	G->T	15	30	30	1
bta-miR-2284u	T->G	15	65	67	0.970149
bta-miR-2284v	G->T	17	808	809	0.998764
bta-miR-2284x	A->C	6	44	47360	0.000929
bta-miR-2284x	A->G	5	25	47360	0.000528
bta-miR-2284x	A->G	6	116	47360	0.002449
bta-miR-2284x	A->T	5	8	47360	0.000169
bta-miR-2284x	A->T	6	60	47360	0.001267
bta-miR-2284x	C->A	10	13	47360	0.000274
bta-miR-2284x	C->A	14	9	47360	0.00019
bta-miR-2284x	C->G	10	24	47360	0.000507
bta-miR-2284x	C->G	14	14	47360	0.000296
bta-miR-2284x	C->T	10	22	47360	0.000465
bta-miR-2284x	C->T	14	32	47360	0.000676
bta-miR-2284x	G->A	11	18	47360	0.00038
bta-miR-2284x	G->A	15	10	47360	0.000211
bta-miR-2284x	G->A	16	13	47360	0.000274
bta-miR-2284x	G->A	17	7	47360	0.000148
bta-miR-2284x	G->A	7	8	47360	0.000169
bta-miR-2284x	G->C	16	7	47360	0.000148
bta-miR-2284x	G->C	17	5	47360	0.000106
bta-miR-2284x	G->C	7	5	47360	0.000106
bta-miR-2284x	G->T	11	15	47360	0.000317
bta-miR-2284x	G->T	15	9	47360	0.00019
bta-miR-2284x	G->T	16	17	47360	0.000359
bta-miR-2284x	G->T	17	62	47360	0.001309
bta-miR-2284x	G->T	7	30	47360	0.000633
bta-miR-2284x	T->A	18	16	47360	0.000338
bta-miR-2284x	T->A	8	12	47360	0.000253
bta-miR-2284x	T->A	9	10	47360	0.000211
bta-miR-2284x	T->C	12	14	47360	0.000296
bta-miR-2284x	T->C	13	9	47360	0.00019
bta-miR-2284x	T->C	18	18	47360	0.00038
bta-miR-2284x	T->C	8	14	47360	0.000296
bta-miR-2284x	T->C	9	8	47360	0.000169
bta-miR-2284x	T->G	12	15	47360	0.000317
bta-miR-2284x	T->G	18	65	47360	0.001372
bta-miR-2284x	T->G	8	36	47360	0.00076
bta-miR-2284x	T->G	9	22	47360	0.000465
bta-miR-2285c	A->G	11	10	25	0.4
bta-miR-2285c	A->G	13	15	25	0.6
bta-miR-2285d	A->C	14	11	11	1
bta-miR-23a	A->C	16	5	2532	0.001975
bta-miR-23a	C->T	10	9	2532	0.003555
bta-miR-23a	T->A	19	19	2532	0.007504
bta-miR-2450b	T->G	6	15	15	1
bta-miR-2487	C->G	15	11	5738	0.001917
bta-miR-2487	C->T	15	5723	5738	0.997386
bta-miR-25	C->A	6	7	17032	0.000411
bta-miR-25	C->A	8	6	17032	0.000352
bta-miR-25	C->G	6	6	17032	0.000352
bta-miR-25	C->G	8	13	17032	0.000763
bta-miR-25	C->T	15	9	17032	0.000528
bta-miR-25	C->T	6	13	17032	0.000763
bta-miR-25	C->T	8	13	17032	0.000763
bta-miR-25	G->A	16	5	17032	0.000294
bta-miR-25	G->A	5	6	17032	0.000352
bta-miR-25	G->C	5	5	17032	0.000294
bta-miR-25	G->T	16	6	17032	0.000352
bta-miR-25	G->T	5	10	17032	0.000587
bta-miR-25	T->A	12	5	17032	0.000294
bta-miR-25	T->A	18	6	17032	0.000352
bta-miR-25	T->C	12	5	17032	0.000294
bta-miR-25	T->C	18	12	17032	0.000705
bta-miR-25	T->C	9	5	17032	0.000294
bta-miR-25	T->G	18	21	17032	0.001233
bta-miR-25	T->G	9	9	17032	0.000528
bta-miR-26a	A->G	16	5	8633	0.000579
bta-miR-26a	A->G	9	7	8633	0.000811
bta-miR-26a	C->T	11	15	8633	0.001738
bta-miR-26a	C->T	12	10	8633	0.001158
bta-miR-26a	G->T	6	7	8633	0.000811
bta-miR-26a	A->G	16	5	8633	0.000579
bta-miR-26a	A->G	9	7	8633	0.000811
bta-miR-26a	C->T	11	16	8633	0.001853
bta-miR-26a	C->T	12	10	8633	0.001158
bta-miR-26a	G->T	6	7	8633	0.000811
bta-miR-26b	A->G	16	10	7933	0.001261
bta-miR-26b	A->G	5	5	7933	0.00063
bta-miR-26b	A->G	9	5	7933	0.00063
bta-miR-26b	T->C	11	8	7933	0.001008
bta-miR-26b	T->G	11	5	7933	0.00063
bta-miR-27b	A->G	6	5	3657	0.001367
bta-miR-2887	G->T	8	5	527	0.009488
bta-miR-2887	G->T	8	5	527	0.009488
bta-miR-2904	G->T	15	17	2124	0.008004
bta-miR-2904	G->T	5	7	2124	0.003296
bta-miR-2904	G->T	15	17	2124	0.008004
bta-miR-2904	G->T	5	7	2124	0.003296
bta-miR-2904	G->T	15	17	2124	0.008004
bta-miR-2904	G->T	5	7	2124	0.003296
bta-miR-296	C->A	11	9	6850	0.001314
bta-miR-296	C->A	17	6	6850	0.000876
bta-miR-296	C->G	17	6	6850	0.000876
bta-miR-296	G->A	10	5	6850	0.00073
bta-miR-296	G->T	12	7	6850	0.001022
bta-miR-296	G->T	9	6	6850	0.000876
bta-miR-296	T->A	18	5	6850	0.00073
bta-miR-296	T->A	6	14	6850	0.002044
bta-miR-296	T->G	6	18	6850	0.002628
bta-miR-299	C->T	12	11	4481	0.002455
bta-miR-299	C->T	16	5	4481	0.001116
bta-miR-29a	C->T	11	109	684	0.159357
bta-miR-29c	T->C	10	575	684	0.840643
bta-miR-29e	T->C	6	21	21	1
bta-miR-30a-5p	A->G	5	8	18304	0.000437
bta-miR-30a-5p	A->G	6	6	18304	0.000328
bta-miR-30a-5p	A->G	8	6	18304	0.000328
bta-miR-30a-5p	C->A	10	11	18304	0.000601
bta-miR-30a-5p	C->A	11	8	18304	0.000437
bta-miR-30a-5p	C->G	10	6	18304	0.000328
bta-miR-30a-5p	C->G	11	8	18304	0.000437
bta-miR-30a-5p	C->G	16	9	18304	0.000492
bta-miR-30a-5p	C->T	10	28	18304	0.00153
bta-miR-30a-5p	C->T	11	14	18304	0.000765
bta-miR-30a-5p	C->T	13	683	18304	0.037314
bta-miR-30a-5p	C->T	7	5	18304	0.000273
bta-miR-30a-5p	T->C	12	4811	18304	0.262839
bta-miR-30a-5p	T->C	17	5	18304	0.000273
bta-miR-30a-5p	T->G	17	7	18304	0.000382
bta-miR-30a-5p	T->G	9	8	18304	0.000437
bta-miR-30c	T->C	9	463	1099	0.421292
bta-miR-30d	A->G	5	5	17499	0.000286
bta-miR-30d	C->G	11	6	17499	0.000343
bta-miR-30d	C->T	10	7	17499	0.0004
bta-miR-30d	C->T	12	12671	17499	0.724099
bta-miR-30e-5p	C->T	11	5	13358	0.000374
bta-miR-30e-5p	T->C	13	12669	13358	0.94842
bta-miR-30f	C->T	9	634	1101	0.57584
bta-miR-320	A->C	14	19	128701	0.000148
bta-miR-320	A->C	16	35	128701	0.000272
bta-miR-320	A->G	14	93	128701	0.000723
bta-miR-320	A->G	16	110	128701	0.000855
bta-miR-320	A->T	14	15	128701	0.000117
bta-miR-320	A->T	16	53	128701	0.000412
bta-miR-320	C->A	6	21	128701	0.000163
bta-miR-320	C->G	6	30	128701	0.000233
bta-miR-320	C->T	6	36	128701	0.00028
bta-miR-320	G->A	10	28	128701	0.000218
bta-miR-320	G->A	13	35	128701	0.000272
bta-miR-320	G->A	15	23	128701	0.000179
bta-miR-320	G->A	17	36	128701	0.00028
bta-miR-320	G->A	18	14	128701	0.000109
bta-miR-320	G->A	19	7	128701	5.4e-05
bta-miR-320	G->A	5	37	128701	0.000287
bta-miR-320	G->A	8	44	128701	0.000342
bta-miR-320	G->A	9	37	128701	0.000287
bta-miR-320	G->C	10	20	128701	0.000155
bta-miR-320	G->C	13	16	128701	0.000124
bta-miR-320	G->C	15	18	128701	0.00014
bta-miR-320	G->C	17	27	128701	0.00021
bta-miR-320	G->C	18	12	128701	9.3e-05
bta-miR-320	G->C	5	23	128701	0.000179
bta-miR-320	G->C	8	17	128701	0.000132
bta-miR-320	G->C	9	9	128701	7e-05
bta-miR-320	G->T	10	54	128701	0.00042
bta-miR-320	G->T	13	30	128701	0.000233
bta-miR-320	G->T	15	28	128701	0.000218
bta-miR-320	G->T	17	57	128701	0.000443
bta-miR-320	G->T	18	19	128701	0.000148
bta-miR-320	G->T	5	35	128701	0.000272
bta-miR-320	G->T	8	44	128701	0.000342
bta-miR-320	G->T	9	52	128701	0.000404
bta-miR-320	T->A	11	60	128701	0.000466
bta-miR-320	T->A	12	5	128701	3.9e-05
bta-miR-320	T->C	11	45	128701	0.00035
bta-miR-320	T->C	12	39	128701	0.000303
bta-miR-320	T->C	7	33	128701	0.000256
bta-miR-320	T->G	11	158	128701	0.001228
bta-miR-320	T->G	12	15	128701	0.000117
bta-miR-320	T->G	7	9	128701	7e-05
bta-miR-320	A->C	14	19	128701	0.000148
bta-miR-320	A->C	16	35	128701	0.000272
bta-miR-320	A->G	14	93	128701	0.000723
bta-miR-320	A->G	16	110	128701	0.000855
bta-miR-320	A->T	14	15	128701	0.000117
bta-miR-320	A->T	16	53	128701	0.000412
bta-miR-320	C->A	6	21	128701	0.000163
bta-miR-320	C->G	6	30	128701	0.000233
bta-miR-320	C->T	6	36	128701	0.00028
bta-miR-320	G->A	10	28	128701	0.000218
bta-miR-320	G->A	13	35	128701	0.000272
bta-miR-320	G->A	15	23	128701	0.000179
bta-miR-320	G->A	17	36	128701	0.00028
bta-miR-320	G->A	18	14	128701	0.000109
bta-miR-320	G->A	19	7	128701	5.4e-05
bta-miR-320	G->A	5	37	128701	0.000287
bta-miR-320	G->A	8	44	128701	0.000342
bta-miR-320	G->A	9	37	128701	0.000287
bta-miR-320	G->C	10	20	128701	0.000155
bta-miR-320	G->C	13	16	128701	0.000124
bta-miR-320	G->C	15	18	128701	0.00014
bta-miR-320	G->C	17	27	128701	0.00021
bta-miR-320	G->C	18	12	128701	9.3e-05
bta-miR-320	G->C	5	23	128701	0.000179
bta-miR-320	G->C	8	17	128701	0.000132
bta-miR-320	G->C	9	9	128701	7e-05
bta-miR-320	G->T	10	54	128701	0.00042
bta-miR-320	G->T	13	30	128701	0.000233
bta-miR-320	G->T	15	28	128701	0.000218
bta-miR-320	G->T	17	57	128701	0.000443
bta-miR-320	G->T	18	19	128701	0.000148
bta-miR-320	G->T	5	35	128701	0.000272
bta-miR-320	G->T	8	44	128701	0.000342
bta-miR-320	G->T	9	52	128701	0.000404
bta-miR-320	T->A	11	60	128701	0.000466
bta-miR-320	T->A	12	5	128701	3.9e-05
bta-miR-320	T->C	11	45	128701	0.00035
bta-miR-320	T->C	12	39	128701	0.000303
bta-miR-320	T->C	7	33	128701	0.000256
bta-miR-320	T->G	11	158	128701	0.001228
bta-miR-320	T->G	12	15	128701	0.000117
bta-miR-320	T->G	7	9	128701	7e-05
bta-miR-323	C->T	15	5	6060	0.000825
bta-miR-323	C->T	9	5	6060	0.000825
bta-miR-323	T->A	14	5	6060	0.000825
bta-miR-323	T->G	14	5	6060	0.000825
bta-miR-329a	T->C	19	20	153	0.130719
bta-miR-342	A->C	11	5	18245	0.000274
bta-miR-342	A->C	7	5	18245	0.000274
bta-miR-342	A->G	11	12	18245	0.000658
bta-miR-342	A->G	5	12	18245	0.000658
bta-miR-342	A->G	7	5	18245	0.000274
bta-miR-342	A->G	9	10	18245	0.000548
bta-miR-342	C->A	15	10	18245	0.000548
bta-miR-342	C->A	17	5	18245	0.000274
bta-miR-342	C->A	6	6	18245	0.000329
bta-miR-342	C->A	8	5	18245	0.000274
bta-miR-342	C->G	17	10	18245	0.000548
bta-miR-342	C->G	8	6	18245	0.000329
bta-miR-342	C->T	15	12	18245	0.000658
bta-miR-342	C->T	17	13	18245	0.000713
bta-miR-342	C->T	19	8	18245	0.000438
bta-miR-342	C->T	20	6	18245	0.000329
bta-miR-342	C->T	6	5	18245	0.000274
bta-miR-342	C->T	8	7	18245	0.000384
bta-miR-342	G->A	10	10	18245	0.000548
bta-miR-342	G->A	16	11	18245	0.000603
bta-miR-342	G->C	10	7	18245	0.000384
bta-miR-342	G->C	16	5	18245	0.000274
bta-miR-342	T->G	14	5	18245	0.000274
bta-miR-3432	G->T	17	9	3245	0.002773
bta-miR-3432	G->T	17	9	3245	0.002773
bta-miR-34b	A->G	11	54	56	0.964286
bta-miR-365-3p	A->G	11	7	210	0.033333
bta-miR-365-3p	A->G	11	7	210	0.033333
bta-miR-369-3p	T->G	14	5	2554	0.001958
bta-miR-376a	A->G	6	6	235	0.025532
bta-miR-376a	C->T	19	112	235	0.476596
bta-miR-376b	A->G	6	31	1985	0.015617
bta-miR-376c	A->G	7	11	506	0.021739
bta-miR-376c	A->T	7	11	506	0.021739
bta-miR-376d	A->G	6	18	163	0.110429
bta-miR-378	A->C	12	15	42928	0.000349
bta-miR-378	A->C	16	6	42928	0.00014
bta-miR-378	A->C	6	5	42928	0.000116
bta-miR-378	A->G	12	30	42928	0.000699
bta-miR-378	A->G	16	44	42928	0.001025
bta-miR-378	A->G	18	7	42928	0.000163
bta-miR-378	A->G	6	32	42928	0.000745
bta-miR-378	A->T	16	20	42928	0.000466
bta-miR-378	A->T	6	6	42928	0.00014
bta-miR-378	C->A	15	11	42928	0.000256
bta-miR-378	C->T	15	66	42928	0.001537
bta-miR-378	C->T	7	24	42928	0.000559
bta-miR-378	G->A	10	8	42928	0.000186
bta-miR-378	G->A	11	5	42928	0.000116
bta-miR-378	G->A	13	8	42928	0.000186
bta-miR-378	G->A	17	8	42928	0.000186
bta-miR-378	G->A	5	12	42928	0.00028
bta-miR-378	G->C	10	9	42928	0.00021
bta-miR-378	G->C	13	21	42928	0.000489
bta-miR-378	G->C	17	9	42928	0.00021
bta-miR-378	G->T	10	14	42928	0.000326
bta-miR-378	G->T	11	6	42928	0.00014
bta-miR-378	G->T	13	22	42928	0.000512
bta-miR-378	G->T	17	16	42928	0.000373
bta-miR-378	G->T	5	10	42928	0.000233
bta-miR-378	T->A	14	27	42928	0.000629
bta-miR-378	T->A	8	5	42928	0.000116
bta-miR-378	T->A	9	6	42928	0.00014
bta-miR-378	T->C	14	43	42928	0.001002
bta-miR-378	T->C	8	10	42928	0.000233
bta-miR-378	T->C	9	15	42928	0.000349
bta-miR-378	T->G	14	91	42928	0.00212
bta-miR-378	T->G	8	23	42928	0.000536
bta-miR-378	T->G	9	19	42928	0.000443
bta-miR-378	A->C	12	15	42928	0.000349
bta-miR-378	A->C	16	8	42928	0.000186
bta-miR-378	A->C	6	5	42928	0.000116
bta-miR-378	A->G	12	32	42928	0.000745
bta-miR-378	A->G	16	53	42928	0.001235
bta-miR-378	A->G	18	8	42928	0.000186
bta-miR-378	A->G	6	34	42928	0.000792
bta-miR-378	A->T	16	20	42928	0.000466
bta-miR-378	A->T	6	6	42928	0.00014
bta-miR-378	C->A	15	12	42928	0.00028
bta-miR-378	C->T	15	68	42928	0.001584
bta-miR-378	C->T	7	24	42928	0.000559
bta-miR-378	G->A	10	8	42928	0.000186
bta-miR-378	G->A	11	7	42928	0.000163
bta-miR-378	G->A	13	9	42928	0.00021
bta-miR-378	G->A	17	10	42928	0.000233
bta-miR-378	G->A	5	12	42928	0.00028
bta-miR-378	G->C	10	9	42928	0.00021
bta-miR-378	G->C	13	24	42928	0.000559
bta-miR-378	G->C	17	11	42928	0.000256
bta-miR-378	G->T	10	15	42928	0.000349
bta-miR-378	G->T	11	8	42928	0.000186
bta-miR-378	G->T	13	22	42928	0.000512
bta-miR-378	G->T	17	20	42928	0.000466
bta-miR-378	G->T	5	10	42928	0.000233
bta-miR-378	T->A	14	29	42928	0.000676
bta-miR-378	T->A	8	6	42928	0.00014
bta-miR-378	T->A	9	6	42928	0.00014
bta-miR-378	T->C	14	43	42928	0.001002
bta-miR-378	T->C	8	10	42928	0.000233
bta-miR-378	T->C	9	16	42928	0.000373
bta-miR-378	T->G	14	95	42928	0.002213
bta-miR-378	T->G	8	25	42928	0.000582
bta-miR-378	T->G	9	23	42928	0.000536
bta-miR-379	A->G	5	29	4823	0.006013
bta-miR-380-3p	G->T	9	5	4089	0.001223
bta-miR-380-3p	T->A	10	6	4089	0.001467
bta-miR-380-3p	T->G	10	7	4089	0.001712
bta-miR-381	A->G	4	31	1028	0.030156
bta-miR-382	G->A	13	5	22977	0.000218
bta-miR-382	G->A	14	5	22977	0.000218
bta-miR-382	G->T	13	12	22977	0.000522
bta-miR-382	G->T	14	19	22977	0.000827
bta-miR-382	G->T	16	6	22977	0.000261
bta-miR-382	G->T	7	20	22977	0.00087
bta-miR-382	T->A	15	8	22977	0.000348
bta-miR-382	T->A	5	5	22977	0.000218
bta-miR-382	T->A	8	7	22977	0.000305
bta-miR-382	T->A	9	6	22977	0.000261
bta-miR-382	T->C	12	8	22977	0.000348
bta-miR-382	T->C	15	9	22977	0.000392
bta-miR-382	T->C	5	6	22977	0.000261
bta-miR-382	T->C	6	6	22977	0.000261
bta-miR-382	T->C	8	9	22977	0.000392
bta-miR-382	T->C	9	5	22977	0.000218
bta-miR-382	T->G	12	22	22977	0.000957
bta-miR-382	T->G	15	75	22977	0.003264
bta-miR-382	T->G	5	13	22977	0.000566
bta-miR-382	T->G	6	8	22977	0.000348
bta-miR-382	T->G	8	10	22977	0.000435
bta-miR-382	T->G	9	6	22977	0.000261
bta-miR-409a	C->T	9	5	1662	0.003008
bta-miR-411	A->C	13	5	23007	0.000217
bta-miR-411	A->G	13	7	23007	0.000304
bta-miR-411	A->G	6	45	23007	0.001956
bta-miR-411	A->G	8	11	23007	0.000478
bta-miR-411	C->A	10	7	23007	0.000304
bta-miR-411	C->A	17	10	23007	0.000435
bta-miR-411	C->A	9	5	23007	0.000217
bta-miR-411	C->G	10	11	23007	0.000478
bta-miR-411	C->G	17	5	23007	0.000217
bta-miR-411	C->G	9	14	23007	0.000609
bta-miR-411	C->T	10	21	23007	0.000913
bta-miR-411	C->T	17	9	23007	0.000391
bta-miR-411	C->T	9	6	23007	0.000261
bta-miR-411	G->A	16	7	23007	0.000304
bta-miR-411	G->C	16	6	23007	0.000261
bta-miR-411	G->T	16	11	23007	0.000478
bta-miR-411	G->T	18	7	23007	0.000304
bta-miR-411	G->T	7	6	23007	0.000261
bta-miR-411	T->C	14	6	23007	0.000261
bta-miR-411	T->C	5	9	23007	0.000391
bta-miR-411	T->G	5	13	23007	0.000565
bta-miR-421	A->G	7	5	103	0.048544
bta-miR-423-5p	A->C	11	13	96081	0.000135
bta-miR-423-5p	A->C	13	16	96081	0.000167
bta-miR-423-5p	A->C	17	15	96081	0.000156
bta-miR-423-5p	A->C	19	48	96081	0.0005
bta-miR-423-5p	A->C	9	10	96081	0.000104
bta-miR-423-5p	A->G	11	72	96081	0.000749
bta-miR-423-5p	A->G	13	61	96081	0.000635
bta-miR-423-5p	A->G	17	81	96081	0.000843
bta-miR-423-5p	A->G	19	45	96081	0.000468
bta-miR-423-5p	A->G	9	90	96081	0.000937
bta-miR-423-5p	A->T	11	16	96081	0.000167
bta-miR-423-5p	A->T	13	5	96081	5.2e-05
bta-miR-423-5p	A->T	17	12	96081	0.000125
bta-miR-423-5p	A->T	19	10	96081	0.000104
bta-miR-423-5p	A->T	9	24	96081	0.00025
bta-miR-423-5p	C->A	15	27	96081	0.000281
bta-miR-423-5p	C->A	20	11	96081	0.000114
bta-miR-423-5p	C->A	8	36	96081	0.000375
bta-miR-423-5p	C->G	15	13	96081	0.000135
bta-miR-423-5p	C->G	8	55	96081	0.000572
bta-miR-423-5p	C->T	15	31	96081	0.000323
bta-miR-423-5p	C->T	20	8	96081	8.3e-05
bta-miR-423-5p	C->T	8	33	96081	0.000343
bta-miR-423-5p	G->A	10	34	96081	0.000354
bta-miR-423-5p	G->A	12	25	96081	0.00026
bta-miR-423-5p	G->A	14	31	96081	0.000323
bta-miR-423-5p	G->A	16	43	96081	0.000448
bta-miR-423-5p	G->A	18	11	96081	0.000114
bta-miR-423-5p	G->A	5	48	96081	0.0005
bta-miR-423-5p	G->A	6	30	96081	0.000312
bta-miR-423-5p	G->A	7	19	96081	0.000198
bta-miR-423-5p	G->C	10	7	96081	7.3e-05
bta-miR-423-5p	G->C	12	17	96081	0.000177
bta-miR-423-5p	G->C	14	14	96081	0.000146
bta-miR-423-5p	G->C	16	19	96081	0.000198
bta-miR-423-5p	G->C	18	17	96081	0.000177
bta-miR-423-5p	G->C	5	15	96081	0.000156
bta-miR-423-5p	G->C	6	10	96081	0.000104
bta-miR-423-5p	G->C	7	19	96081	0.000198
bta-miR-423-5p	G->T	10	34	96081	0.000354
bta-miR-423-5p	G->T	12	67	96081	0.000697
bta-miR-423-5p	G->T	14	21	96081	0.000219
bta-miR-423-5p	G->T	16	85	96081	0.000885
bta-miR-423-5p	G->T	18	39	96081	0.000406
bta-miR-423-5p	G->T	5	45	96081	0.000468
bta-miR-423-5p	G->T	6	38	96081	0.000395
bta-miR-423-5p	G->T	7	28	96081	0.000291
bta-miR-424*	G->T	7	5	3590	0.001393
bta-miR-424*	T->G	8	5	3590	0.001393
bta-miR-432	A->C	10	43	154261	0.000279
bta-miR-432	A->C	15	15	154261	9.7e-05
bta-miR-432	A->C	7	22	154261	0.000143
bta-miR-432	A->G	10	52	154261	0.000337
bta-miR-432	A->G	15	44	154261	0.000285
bta-miR-432	A->G	7	84	154261	0.000545
bta-miR-432	A->T	10	33	154261	0.000214
bta-miR-432	A->T	15	25	154261	0.000162
bta-miR-432	A->T	7	26	154261	0.000169
bta-miR-432	C->A	14	13	154261	8.4e-05
bta-miR-432	C->G	14	42	154261	0.000272
bta-miR-432	C->T	14	78	154261	0.000506
bta-miR-432	G->A	11	13	154261	8.4e-05
bta-miR-432	G->A	12	34	154261	0.00022
bta-miR-432	G->A	18	18	154261	0.000117
bta-miR-432	G->A	19	5	154261	3.2e-05
bta-miR-432	G->A	5	51	154261	0.000331
bta-miR-432	G->A	6	19	154261	0.000123
bta-miR-432	G->A	8	55	154261	0.000357
bta-miR-432	G->C	11	9	154261	5.8e-05
bta-miR-432	G->C	12	23	154261	0.000149
bta-miR-432	G->C	18	10	154261	6.5e-05
bta-miR-432	G->C	19	10	154261	6.5e-05
bta-miR-432	G->C	5	22	154261	0.000143
bta-miR-432	G->C	6	30	154261	0.000194
bta-miR-432	G->C	8	25	154261	0.000162
bta-miR-432	G->T	11	32	154261	0.000207
bta-miR-432	G->T	12	46	154261	0.000298
bta-miR-432	G->T	18	30	154261	0.000194
bta-miR-432	G->T	19	15	154261	9.7e-05
bta-miR-432	G->T	5	47	154261	0.000305
bta-miR-432	G->T	6	42	154261	0.000272
bta-miR-432	G->T	8	69	154261	0.000447
bta-miR-432	T->A	13	58	154261	0.000376
bta-miR-432	T->A	16	33	154261	0.000214
bta-miR-432	T->A	17	24	154261	0.000156
bta-miR-432	T->A	9	75	154261	0.000486
bta-miR-432	T->C	13	79	154261	0.000512
bta-miR-432	T->C	16	26	154261	0.000169
bta-miR-432	T->C	17	23	154261	0.000149
bta-miR-432	T->C	9	69	154261	0.000447
bta-miR-432	T->G	13	95	154261	0.000616
bta-miR-432	T->G	16	49	154261	0.000318
bta-miR-432	T->G	17	45	154261	0.000292
bta-miR-432	T->G	9	153	154261	0.000992
bta-miR-433	C->A	14	5	13292	0.000376
bta-miR-433	C->G	14	7	13292	0.000527
bta-miR-433	C->T	12	5	13292	0.000376
bta-miR-433	C->T	14	7	13292	0.000527
bta-miR-433	C->T	15	10	13292	0.000752
bta-miR-433	C->T	17	6	13292	0.000451
bta-miR-433	G->A	10	8	13292	0.000602
bta-miR-433	G->A	11	6	13292	0.000451
bta-miR-433	G->A	9	6	13292	0.000451
bta-miR-433	G->C	6	5	13292	0.000376
bta-miR-433	G->T	10	6	13292	0.000451
bta-miR-433	G->T	6	6	13292	0.000451
bta-miR-433	G->T	9	7	13292	0.000527
bta-miR-433	T->C	13	5	13292	0.000376
bta-miR-433	T->C	8	5	13292	0.000376
bta-miR-433	T->G	16	7	13292	0.000527
bta-miR-433	T->G	8	6	13292	0.000451
bta-miR-450	G->T	12	5	949	0.005269
bta-miR-450	G->T	12	5	949	0.005269
bta-miR-451	A->G	9	7	4098	0.001708
bta-miR-451	C->G	16	5	4098	0.00122
bta-miR-451	C->T	16	6	4098	0.001464
bta-miR-451	G->T	6	7	4098	0.001708
bta-miR-452	A->G	13	6	5248	0.001143
bta-miR-452	A->G	8	5	5248	0.000953
bta-miR-452	G->T	11	5	5248	0.000953
bta-miR-485	G->T	12	6	4538	0.001322
bta-miR-485	G->T	14	6	4538	0.001322
bta-miR-485	T->G	13	13	4538	0.002865
bta-miR-486	C->T	16	6	7394	0.000811
bta-miR-486	C->T	17	6	7394	0.000811
bta-miR-486	G->A	10	6	7394	0.000811
bta-miR-486	G->A	15	5	7394	0.000676
bta-miR-486	T->C	6	5	7394	0.000676
bta-miR-486	T->G	9	5	7394	0.000676
bta-miR-487b	A->G	15	5	10560	0.000473
bta-miR-487b	A->G	9	7	10560	0.000663
bta-miR-487b	C->A	8	5	10560	0.000473
bta-miR-487b	C->G	8	6	10560	0.000568
bta-miR-487b	C->T	14	12	10560	0.001136
bta-miR-487b	C->T	17	7	10560	0.000663
bta-miR-487b	G->A	12	5	10560	0.000473
bta-miR-487b	G->A	5	5	10560	0.000473
bta-miR-487b	G->T	10	5	10560	0.000473
bta-miR-487b	G->T	12	5	10560	0.000473
bta-miR-487b	T->A	13	21	10560	0.001989
bta-miR-487b	T->C	13	15	10560	0.00142
bta-miR-487b	T->G	13	36	10560	0.003409
bta-miR-487b	T->G	6	6	10560	0.000568
bta-miR-494	A->G	11	5	6912	0.000723
bta-miR-494	A->G	16	5	6912	0.000723
bta-miR-494	A->G	5	6	6912	0.000868
bta-miR-494	A->G	9	6	6912	0.000868
bta-miR-494	C->A	10	5	6912	0.000723
bta-miR-494	G->T	14	5	6912	0.000723
bta-miR-495	A->C	16	13	34194	0.00038
bta-miR-495	A->C	9	11	34194	0.000322
bta-miR-495	A->G	16	26	34194	0.00076
bta-miR-495	A->G	5	17	34194	0.000497
bta-miR-495	A->G	6	12	34194	0.000351
bta-miR-495	A->G	9	44	34194	0.001287
bta-miR-495	A->T	16	10	34194	0.000292
bta-miR-495	A->T	9	15	34194	0.000439
bta-miR-495	C->A	15	6	34194	0.000175
bta-miR-495	C->A	17	18	34194	0.000526
bta-miR-495	C->A	8	9	34194	0.000263
bta-miR-495	C->G	17	19	34194	0.000556
bta-miR-495	C->G	8	18	34194	0.000526
bta-miR-495	C->T	15	11	34194	0.000322
bta-miR-495	C->T	17	18	34194	0.000526
bta-miR-495	C->T	8	15	34194	0.000439
bta-miR-495	G->A	11	12	34194	0.000351
bta-miR-495	G->A	12	12	34194	0.000351
bta-miR-495	G->A	14	17	34194	0.000497
bta-miR-495	G->C	11	5	34194	0.000146
bta-miR-495	G->C	12	13	34194	0.00038
bta-miR-495	G->C	14	13	34194	0.00038
bta-miR-495	G->T	11	25	34194	0.000731
bta-miR-495	G->T	12	21	34194	0.000614
bta-miR-495	G->T	14	10	34194	0.000292
bta-miR-495	T->A	10	16	34194	0.000468
bta-miR-495	T->A	13	38	34194	0.001111
bta-miR-495	T->C	10	10	34194	0.000292
bta-miR-495	T->C	13	24	34194	0.000702
bta-miR-495	T->C	18	6	34194	0.000175
bta-miR-495	T->G	10	13	34194	0.00038
bta-miR-495	T->G	13	70	34194	0.002047
bta-miR-499	A->C	12	13	59414	0.000219
bta-miR-499	A->C	16	10	59414	0.000168
bta-miR-499	A->C	6	9	59414	0.000151
bta-miR-499	A->G	12	17	59414	0.000286
bta-miR-499	A->G	16	51	59414	0.000858
bta-miR-499	A->G	6	23	59414	0.000387
bta-miR-499	A->T	12	6	59414	0.000101
bta-miR-499	A->T	16	20	59414	0.000337
bta-miR-499	A->T	6	8	59414	0.000135
bta-miR-499	C->A	11	13	59414	0.000219
bta-miR-499	C->A	7	5	59414	8.4e-05
bta-miR-499	C->G	11	22	59414	0.00037
bta-miR-499	C->T	11	76	59414	0.001279
bta-miR-499	C->T	7	9	59414	0.000151
bta-miR-499	G->A	10	23	59414	0.000387
bta-miR-499	G->A	13	8	59414	0.000135
bta-miR-499	G->A	15	13	59414	0.000219
bta-miR-499	G->A	5	15	59414	0.000252
bta-miR-499	G->C	10	12	59414	0.000202
bta-miR-499	G->C	13	7	59414	0.000118
bta-miR-499	G->C	15	11	59414	0.000185
bta-miR-499	G->C	18	9	59414	0.000151
bta-miR-499	G->C	5	12	59414	0.000202
bta-miR-499	G->T	10	19	59414	0.00032
bta-miR-499	G->T	13	40	59414	0.000673
bta-miR-499	G->T	15	26	59414	0.000438
bta-miR-499	G->T	18	36	59414	0.000606
bta-miR-499	G->T	5	28	59414	0.000471
bta-miR-499	T->A	14	31	59414	0.000522
bta-miR-499	T->A	17	10	59414	0.000168
bta-miR-499	T->A	8	14	59414	0.000236
bta-miR-499	T->A	9	17	59414	0.000286
bta-miR-499	T->C	14	33	59414	0.000555
bta-miR-499	T->C	17	8	59414	0.000135
bta-miR-499	T->C	8	9	59414	0.000151
bta-miR-499	T->C	9	23	59414	0.000387
bta-miR-499	T->G	14	93	59414	0.001565
bta-miR-499	T->G	17	26	59414	0.000438
bta-miR-499	T->G	8	26	59414	0.000438
bta-miR-499	T->G	9	44	59414	0.000741
bta-miR-532	A->C	10	9	7108	0.001266
bta-miR-532	A->G	10	12	7108	0.001688
bta-miR-532	A->G	15	182	7108	0.025605
bta-miR-532	C->G	5	5	7108	0.000703
bta-miR-532	G->T	13	5	7108	0.000703
bta-miR-532	G->T	9	11	7108	0.001548
bta-miR-532	T->A	12	7	7108	0.000985
bta-miR-532	T->C	12	7	7108	0.000985
bta-miR-532	T->G	12	19	7108	0.002673
bta-miR-543	A->C	16	10	35732	0.00028
bta-miR-543	A->G	16	27	35732	0.000756
bta-miR-543	A->G	5	19	35732	0.000532
bta-miR-543	A->T	16	14	35732	0.000392
bta-miR-543	C->A	10	20	35732	0.00056
bta-miR-543	C->A	15	6	35732	0.000168
bta-miR-543	C->A	17	15	35732	0.00042
bta-miR-543	C->A	8	26	35732	0.000728
bta-miR-543	C->G	10	14	35732	0.000392
bta-miR-543	C->G	15	7	35732	0.000196
bta-miR-543	C->G	17	18	35732	0.000504
bta-miR-543	C->G	8	19	35732	0.000532
bta-miR-543	C->T	10	12	35732	0.000336
bta-miR-543	C->T	15	21	35732	0.000588
bta-miR-543	C->T	17	21	35732	0.000588
bta-miR-543	C->T	8	13	35732	0.000364
bta-miR-543	G->A	11	13	35732	0.000364
bta-miR-543	G->A	12	16	35732	0.000448
bta-miR-543	G->A	14	12	35732	0.000336
bta-miR-543	G->A	9	14	35732	0.000392
bta-miR-543	G->C	12	10	35732	0.00028
bta-miR-543	G->C	14	13	35732	0.000364
bta-miR-543	G->C	9	9	35732	0.000252
bta-miR-543	G->T	11	15	35732	0.00042
bta-miR-543	G->T	12	29	35732	0.000812
bta-miR-543	G->T	14	17	35732	0.000476
bta-miR-543	G->T	9	15	35732	0.00042
bta-miR-543	T->A	13	17	35732	0.000476
bta-miR-543	T->A	19	7	35732	0.000196
bta-miR-543	T->C	13	20	35732	0.00056
bta-miR-543	T->C	6	6	35732	0.000168
bta-miR-543	T->G	13	82	35732	0.002295
bta-miR-543	T->G	6	11	35732	0.000308
bta-miR-660	A->C	18	6	13884	0.000432
bta-miR-660	A->G	6	5	13884	0.00036
bta-miR-660	C->G	5	6	13884	0.000432
bta-miR-660	C->T	10	9	13884	0.000648
bta-miR-660	C->T	15	5	13884	0.00036
bta-miR-660	C->T	5	17	13884	0.001224
bta-miR-660	G->A	16	5	13884	0.00036
bta-miR-660	G->C	9	5	13884	0.00036
bta-miR-660	G->T	16	6	13884	0.000432
bta-miR-660	G->T	17	5	13884	0.00036
bta-miR-660	G->T	9	9	13884	0.000648
bta-miR-660	T->C	12	11	13884	0.000792
bta-miR-660	T->C	8	5	13884	0.00036
bta-miR-660	T->G	8	7	13884	0.000504
bta-miR-92	A->G	7	6	8170	0.000734
bta-miR-92	C->A	14	5	8170	0.000612
bta-miR-92	C->G	8	6	8170	0.000734
bta-miR-92	C->T	13	8	8170	0.000979
bta-miR-92	C->T	14	6	8170	0.000734
bta-miR-92	C->T	15	11	8170	0.001346
bta-miR-92	C->T	8	11	8170	0.001346
bta-miR-92	G->A	5	5	8170	0.000612
bta-miR-92a	A->G	7	6	8431	0.000712
bta-miR-92a	C->A	14	5	8431	0.000593
bta-miR-92a	C->G	8	6	8431	0.000712
bta-miR-92a	C->T	13	8	8431	0.000949
bta-miR-92a	C->T	14	6	8431	0.000712
bta-miR-92a	C->T	15	11	8431	0.001305
bta-miR-92a	C->T	8	12	8431	0.001423
bta-miR-92a	G->A	5	5	8431	0.000593
bta-miR-92a	T->G	12	5	8431	0.000593
bta-miR-98	A->G	11	266	3209	0.082892
bta-miR-98	T->A	6	6	3209	0.00187
bta-miR-98	T->G	6	8	3209	0.002493
bta-miR-99a	A->G	10	5	5883	0.00085
bta-miR-99a	C->G	5	5	5883	0.00085
bta-miR-99a	C->T	13	5	5883	0.00085
bta-miR-99a	G->T	9	9	5883	0.00153
bta-miR-99a	T->A	16	1677	5883	0.285059
bta-miR-99a	T->C	16	6	5883	0.00102
