# Supplementary material for: Identification and profiling of conserved and novel microRNAs from Chinese Qinchuan bovine longissimus thoracis
Source: BMC Genomics. 2013 Jan 18;14:42. doi: 10.1186/1471-2164-14-42 (PMC3563516; doi:10.1186/1471-2164-14-42)
Supplement: Additional file 7 — End variants of the fetal bovine library identified in this study. [file 1471-2164-14-42-S7.xls]

## Sheet: Sheet1
Additional file 7 End variants of the fetal bovine library identified in this study
>bta-let-7a	Note
TGGGATGAGGTAGTAGGTTGTATAGTTTTAGGGTCACACCCACCACTGGGAGATAACTATACAATCTACTGTCTTTCCTA bta-let-7a-1 80	Pre-miRNA sequence, name and length (bp)
(((((.(((..((((((((((((((((...(((.....))).((....))....))))))))))))))))..)))))))) structure -35.60	Structure and Free energ (kcal/mol)
*****TGAGGTAGTAGGTTGTATAGTT***************************************************** bta-let-7a 22	Muture miRNA sequence, name and length (bp)
********************************************************CTATACAATCTACTGTCTTTC*** bta-let-7a* 21
....ATGAGGTAGTAGGTTGTATAGTT..................................................... t0019797 23 25	The sequences of different end variants,the tag name of sequencing, length (bp) and total reads.Only sequences with more than 10 reads are shown.
.....TGAGGTAGTAGGTTGTATAGTT..................................................... t0000004 22 1125535
.....TGAGGTAGTAGGTTGTATAGT...................................................... t0000019 21 72237
.....TGAGGTAGTAGGTTGTATAGTTT.................................................... t0000026 23 57959
.....TGAGGTAGTAGGTTGTATAG....................................................... t0000098 20 9210
.....TGAGGTAGTAGGTTGTAT......................................................... t0000330 18 2575
.....TGAGGTAGTAGGTTGTATA........................................................ t0000391 19 2181
.....TGAGGTAGTAGGTTGTATAGTTTT................................................... t0000886 24 976
......GAGGTAGTAGGTTGTATAGTT..................................................... t0001044 21 830
......GAGGTAGTAGGTTGTATAGTTT.................................................... t0011447 22 57
......GAGGTAGTAGGTTGTATAGT...................................................... t0012820 20 48
.......AGGTAGTAGGTTGTATAGTT..................................................... t0010827 20 61
........GGTAGTAGGTTGTATAGTT..................................................... t0023759 19 19
........GGTAGTAGGTTGTATAGTTT.................................................... t0024492 20 18
>bta-let-7b
CGGGGTGAGGTAGTAGGTTGTGTGGTTTCAGGGTAGTGATGTTGCCCCCTCGGAAGATAACTATACAACCTACTGCCTTCC bta-let-7b 81
...((.(((((((((((((((((((((...((((((.....))))))..((....)).))))))))))))))))))))))) structure -41.90
*****TGAGGTAGTAGGTTGTGTGGTT****************************************************** bta-let-7b 22
.....TGAGGTAGTAGGTTGTGTGGTT...................................................... t0000006 22 284475
.....TGAGGTAGTAGGTTGTGTGGTTT..................................................... t0000013 23 119669
.....TGAGGTAGTAGGTTGTGTG......................................................... t0000034 19 42156
.....TGAGGTAGTAGGTTGTGTGGT....................................................... t0000046 21 28413
.....TGAGGTAGTAGGTTGTGT.......................................................... t0000083 18 11537
.....TGAGGTAGTAGGTTGTGTGG........................................................ t0000084 20 11453
.....TGAGGTAGTAGGTTGTGTGGTTTC.................................................... t0007858 24 95
......GAGGTAGTAGGTTGTGTGGTT...................................................... t0004787 21 177
......GAGGTAGTAGGTTGTGTGGTTT..................................................... t0008372 22 88
......GAGGTAGTAGGTTGTGTG......................................................... t0016120 18 35
......GAGGTAGTAGGTTGTGTGGT....................................................... t0028137 20 14
.......AGGTAGTAGGTTGTGTGGTT...................................................... t0025283 20 17
>bta-let-7c
GCATCCGGGTTGAGGTAGTAGGTTGTATGGTTTAGAGTTACACCCTGGGAGTTAACTGTACAACCTTCTAGCTTTCCTTGGAGC bta-let-7c 84
((.((((((..(((.(((.(((((((((((((..((.(..(.....)..).))))))))))))))).))).)))..)))))))) structure -33.50
**********TGAGGTAGTAGGTTGTATGGTT**************************************************** bta-let-7c 22
........GTTGAGGTAGTAGGTTGTATGGTT.................................................... t0016642 24 33
........GTTGAGGTAGTAGGTTGTATGGT..................................................... t0024408 23 18
.........TTGAGGTAGTAGGTTGTATGGTT.................................................... t0000679 23 1254
.........TTGAGGTAGTAGGTTGTATGGT..................................................... t0001424 22 632
.........TTGAGGTAGTAGGTTGTATGGTTT................................................... t0005849 24 138
.........TTGAGGTAGTAGGTTGTATGG...................................................... t0008567 21 86
.........TTGAGGTAGTAGGTTGTATG....................................................... t0014266 20 41
..........TGAGGTAGTAGGTTGTATGGTT.................................................... t0000005 22 400243
..........TGAGGTAGTAGGTTGTATGGT..................................................... t0000037 21 38574
..........TGAGGTAGTAGGTTGTATGGTTT................................................... t0000038 23 37841
..........TGAGGTAGTAGGTTGTATG....................................................... t0000080 19 11898
..........TGAGGTAGTAGGTTGTATGG...................................................... t0000090 20 10449
..........TGAGGTAGTAGGTTGTAT........................................................ t0000330 18 2575
..........TGAGGTAGTAGGTTGTATGGTTTA.................................................. t0002754 24 323
...........GAGGTAGTAGGTTGTATGGTT.................................................... t0002725 21 326
...........GAGGTAGTAGGTTGTATGGTTT................................................... t0014496 22 40
...........GAGGTAGTAGGTTGTATGGT..................................................... t0016031 20 35
............AGGTAGTAGGTTGTATGGTT.................................................... t0015886 20 35
>bta-let-7d
CCTAGGAAGAGGTAGTAGGTTGCATAGTTTTCGGGCAGGGATTTTGCCCACAAGGAGGTAACTATACGACCTGCTGCCTTTCTTAGG bta-let-7d 87
(((((((.((((((((((((((.((((((.((((((((.....)))))).......)).)))))).))))))))))))))))))))) structure -43.51
*******AGAGGTAGTAGGTTGCATAGTT********************************************************** bta-let-7d 22
......AAGAGGTAGTAGGTTGCATAGTT.......................................................... t0004900 23 171
......AAGAGGTAGTAGGTTGCATAGT........................................................... t0013072 22 47
......AAGAGGTAGTAGGTTGCATAGTTT......................................................... t0030164 24 13
.......AGAGGTAGTAGGTTGCATAGTT.......................................................... t0000029 22 49261
.......AGAGGTAGTAGGTTGCATAGTTT......................................................... t0000245 23 3300
.......AGAGGTAGTAGGTTGCATAGT........................................................... t0000414 21 2059
.......AGAGGTAGTAGGTTGCATAG............................................................ t0001644 20 540
.......AGAGGTAGTAGGTTGCATA............................................................. t0004232 19 203
.......AGAGGTAGTAGGTTGCAT.............................................................. t0006649 18 119
.......AGAGGTAGTAGGTTGCATAGTTTT........................................................ t0008040 24 93
........GAGGTAGTAGGTTGCATAGTT.......................................................... t0007399 21 103
>bta-let-7e
CCCGGGCTGAGGTAGGAGGTTGTATAGTTGAGGAGGACACCCAAGGAGATCACTATACGGCCTCCTAGCTTTCCCCAGG bta-let-7e 79
((.(((..(((.((((((((((((((((.((...((....)).......)))))))))))))))))).)))..))).)) structure -37.80
*******TGAGGTAGGAGGTTGTATAGT*************************************************** bta-let-7e 21
......CTGAGGTAGGAGGTTGTATAGTT.................................................. t0014872 23 39
.......TGAGGTAGGAGGTTGTATAGTT.................................................. t0000009 22 161658
.......TGAGGTAGGAGGTTGTATAGT................................................... t0000063 21 18370
.......TGAGGTAGGAGGTTGTATAGTTG................................................. t0000101 23 8780
.......TGAGGTAGGAGGTTGTATAG.................................................... t0000270 20 3007
.......TGAGGTAGGAGGTTGTATA..................................................... t0002217 19 403
.......TGAGGTAGGAGGTTGTATAGTTGA................................................ t0002347 24 381
.......TGAGGTAGGAGGTTGTAT...................................................... t0003607 18 242
........GAGGTAGGAGGTTGTATAGTT.................................................. t0004963 21 168
........GAGGTAGGAGGTTGTATAGTTG................................................. t0019758 22 25
........GAGGTAGGAGGTTGTATAGT................................................... t0036357 20 10
.........AGGTAGGAGGTTGTATAGTT.................................................. t0027048 20 15
>bta-let-7f-1
TCAGAGTGAGGTAGTAGATTGTATAGTTGTGGGGTAGTGATTTTACCCTGTTCAGGAGATAACTATACAATCTATTGCCTTCCCTGA bta-let-7f-1 87
((((.(..(((((((((((((((((((((((((((((.....))))))).........))))))))))))))))))))))..))))) structure -43.30
******TGAGGTAGTAGATTGTATAGTT*********************************************************** bta-let-7f 22
......TGAGGTAGTAGATTGTATAGTT........................................................... t0000002 22 1320299
......TGAGGTAGTAGATTGTATAGT............................................................ t0000024 21 60531
......TGAGGTAGTAGATTGTATAG............................................................. t0000133 20 5894
......TGAGGTAGTAGATTGTATAGTTG.......................................................... t0000184 23 4267
......TGAGGTAGTAGATTGTATA.............................................................. t0000483 19 1742
......TGAGGTAGTAGATTGTAT............................................................... t0000844 18 1025
......TGAGGTAGTAGATTGTATAGTTGT......................................................... t0004462 24 192
.......GAGGTAGTAGATTGTATAGTT........................................................... t0000512 21 1649
.......GAGGTAGTAGATTGTATAGT............................................................ t0010358 20 66
........AGGTAGTAGATTGTATAGTT........................................................... t0005246 20 157
........AGGTAGTAGATTGTATAGTTGT......................................................... t0014904 22 39
........AGGTAGTAGATTGTATAGTTG.......................................................... t0048986 21 6
>bta-let-7f-2
TGTGGGATGAGGTAGTAGATTGTATAGTTTTAGGGTCATACCCCATCTTGGAGATAACTATACAGTCTACTGTCTTTCCCACG bta-let-7f-2 83
.((((((.(((..((((((((((((((((...(((.....))).(((.....)))))))))))))))))))..))))))))). structure -40.70
*******TGAGGTAGTAGATTGTATAGTT****************************************************** bta-let-7f 22
......ATGAGGTAGTAGATTGTATAGTT...................................................... t0010783 23 62
.......TGAGGTAGTAGATTGTATAGTT...................................................... t0000002 22 1320299
.......TGAGGTAGTAGATTGTATAGT....................................................... t0000024 21 60531
.......TGAGGTAGTAGATTGTATAGTTT..................................................... t0000031 23 42627
.......TGAGGTAGTAGATTGTATAG........................................................ t0000133 20 5894
.......TGAGGTAGTAGATTGTATA......................................................... t0000483 19 1742
.......TGAGGTAGTAGATTGTAT.......................................................... t0000844 18 1025
.......TGAGGTAGTAGATTGTATAGTTTT.................................................... t0001863 24 477
........GAGGTAGTAGATTGTATAGTT...................................................... t0000512 21 1649
........GAGGTAGTAGATTGTATAGTTT..................................................... t0008057 22 92
........GAGGTAGTAGATTGTATAGT....................................................... t0010358 20 66
.........AGGTAGTAGATTGTATAGTT...................................................... t0005246 20 157
..........GGTAGTAGATTGTATAGTT...................................................... t0027683 19 15
>bta-let-7g
AGGCTGAGGTAGTAGTTTGTACAGTTTGAGGGTCTATGATACCACCCGGTACAGGAGATAACTGTACAGGCCACTGCCTTGCC bta-let-7g 83
.(((.((((((((.((((((((((((.....((((.((.((((....))))))..)))))))))))))))).))))))))))) structure -38.80
****TGAGGTAGTAGTTTGTACAGTT********************************************************* bta-let-7g 22
...CTGAGGTAGTAGTTTGTACAGTT......................................................... t0003177 23 277
...CTGAGGTAGTAGTTTGTACAGT.......................................................... t0021003 22 23
....TGAGGTAGTAGTTTGTACAGTT......................................................... t0000011 22 124644
....TGAGGTAGTAGTTTGTACAGT.......................................................... t0000147 21 5395
....TGAGGTAGTAGTTTGTACAGTTT........................................................ t0000427 23 2015
....TGAGGTAGTAGTTTGTACAG........................................................... t0002926 20 300
....TGAGGTAGTAGTTTGTAC............................................................. t0022764 18 20
....TGAGGTAGTAGTTTGTACA............................................................ t0023651 19 19
.....GAGGTAGTAGTTTGTACAGTT......................................................... t0015884 21 35
>bta-let-7i
CTGGCTGAGGTAGTAGTTTGTGCTGTTGGTCGGGTTGTGACATTGCCCGCTGTGGAGATAACTGCGCAAGCTACTGCCTTGCTA bta-let-7i 84
.((((.(((((((((((((((((.(((((.(((((.........)))))))........))).))))))))))))))))))))) structure -39.60
*****TGAGGTAGTAGTTTGTGCTGTT********************************************************* bta-let-7i 22
....CTGAGGTAGTAGTTTGTGCTGTT......................................................... t0022291 23 21
.....TGAGGTAGTAGTTTGTGCTGTT......................................................... t0000021 22 67454
.....TGAGGTAGTAGTTTGTGCT............................................................ t0000030 19 46337
.....TGAGGTAGTAGTTTGTGCTG........................................................... t0000064 20 17042
.....TGAGGTAGTAGTTTGTGCTGT.......................................................... t0000068 21 14676
.....TGAGGTAGTAGTTTGTGC............................................................. t0000182 18 4340
.....TGAGGTAGTAGTTTGTGCTGTTG........................................................ t0002794 23 317
......GAGGTAGTAGTTTGTGCTGTT......................................................... t0015380 21 37
......GAGGTAGTAGTTTGTGCT............................................................ t0021557 18 22
......GAGGTAGTAGTTTGTGCTGT.......................................................... t0033029 20 11
>bta-mir-1-1
GCTTGGGAAACATACTTCTTTATGTGCCCATATGGACCTGCTAAGCTATGGAATGTAAAGAAGTATGTATTTCAGG bta-mir-1-1 76
.((((..(.((((((((((((((((..((((((((.....)))...))))).)))))))))))))))).)..)))) structure -29.80
************************************************TGGAATGTAAAGAAGTATGTAT****** bta-miR-1 22
...............................................ATGGAATGTAAAGAAGTATGTAT...... t0004221 23 204
...............................................ATGGAATGTAAAGAAGTATGTA....... t0026110 22 16
...............................................ATGGAATGTAAAGAAGTATGT........ t0027202 21 15
................................................TGGAATGTAAAGAAGTATGTAT...... t0000001 22 2002642
................................................TGGAATGTAAAGAAGTATGTA....... t0000035 21 40647
................................................TGGAATGTAAAGAAGTATGTATT..... t0000059 23 21326
................................................TGGAATGTAAAGAAGTATGT........ t0000085 20 10974
................................................TGGAATGTAAAGAAGTATG......... t0000582 19 1458
................................................TGGAATGTAAAGAAGTATGTATTT.... t0000894 24 968
................................................TGGAATGTAAAGAAGTAT.......... t0001374 18 653
.................................................GGAATGTAAAGAAGTATGTAT...... t0000412 21 2067
.................................................GGAATGTAAAGAAGTATGTA....... t0016170 20 34
.................................................GGAATGTAAAGAAGTATGTATT..... t0017442 22 30
..................................................GAATGTAAAGAAGTATGTAT...... t0004020 20 215
>bta-mir-1-2
ACCTACTCAGAGTACATACTTCTTTATGTACCCATATGAACATACAATGCTATGGAATGTAAAGAAGTATGTATTTTTGGTAGGC bta-mir-1-2 85
.((((((.(((((((((((((((((((((..(((((..............))))).))))))))))))))))))))).)))))). structure -35.64
****************************************************TGGAATGTAAAGAAGTATGTAT*********** bta-miR-1 22
...................................................ATGGAATGTAAAGAAGTATGTAT........... t0004221 23 204
...................................................ATGGAATGTAAAGAAGTATGTA............ t0026110 22 16
...................................................ATGGAATGTAAAGAAGTATGT............. t0027202 21 15
....................................................TGGAATGTAAAGAAGTATGTAT........... t0000001 22 2002642
....................................................TGGAATGTAAAGAAGTATGTA............ t0000035 21 40647
....................................................TGGAATGTAAAGAAGTATGTATT.......... t0000059 23 21326
....................................................TGGAATGTAAAGAAGTATGT............. t0000085 20 10974
....................................................TGGAATGTAAAGAAGTATG.............. t0000582 19 1458
....................................................TGGAATGTAAAGAAGTATGTATTT......... t0000894 24 968
....................................................TGGAATGTAAAGAAGTAT............... t0001374 18 653
....................................................TGGAATGTAAAGAAGTATGTATTTT........ t0009640 25 73
.....................................................GGAATGTAAAGAAGTATGTAT........... t0000412 21 2067
.....................................................GGAATGTAAAGAAGTATGTA............ t0016170 20 34
.....................................................GGAATGTAAAGAAGTATGTATT.......... t0017442 22 30
......................................................GAATGTAAAGAAGTATGTAT........... t0004020 20 215
>bta-mir-100
CCTGTTGCCACAAACCCGTAGATCCGAACTTGTGGTGGTAGTGCACACAAGCTTGTGTCTATAGGTATGTGTCTGT bta-mir-100 76
........((((.(((..((((..(((.((((((((......)).)))))).)))..))))..))).))))..... structure -26.20
************AACCCGTAGATCCGAACTTGTG****************************************** bta-miR-100 22
............AACCCGTAGATCCGAACTTGTG.......................................... t0000758 22 1133
............AACCCGTAGATCCGAACTTGT........................................... t0001954 21 450
............AACCCGTAGATCCGAACTTG............................................ t0015347 20 37
............AACCCGTAGATCCGAACTT............................................. t0025044 19 17
............AACCCGTAGATCCGAACT.............................................. t0025172 18 17
.............ACCCGTAGATCCGAACTTGTG.......................................... t0014107 21 42
>bta-mir-101
ACTGTCCTTTTTCGGTTATCATGGTACCGATGCTGTATATCTGAAAGGTACAGTACTGTGATAACTGAAGAATGGTGGT bta-mir-101 79
((..((.((((((((((((((((((((.(.((((............))))).)))))))))))))))))))).))..)) structure -31.40
************************************************TACAGTACTGTGATAACTGAA********** bta-miR-101 21
...............................................GTACAGTACTGTGATAACTGAA.......... t0000188 22 4241
...............................................GTACAGTACTGTGATAACTGA........... t0000210 21 3847
...............................................GTACAGTACTGTGATAACT............. t0000242 19 3326
...............................................GTACAGTACTGTGATAACTG............ t0000668 20 1269
...............................................GTACAGTACTGTGATAAC.............. t0020581 18 24
................................................TACAGTACTGTGATAACTGAA.......... t0000247 21 3280
................................................TACAGTACTGTGATAACTGA........... t0000441 20 1934
................................................TACAGTACTGTGATAACT............. t0000942 18 913
................................................TACAGTACTGTGATAACTGAAG......... t0002057 22 430
................................................TACAGTACTGTGATAACTG............ t0002620 19 339
................................................TACAGTACTGTGATAACTGAAGA........ t0015435 23 37
>bta-mir-103
CTGCCCTCGGCTTCTTTACAGTGCTGCCTTGTTGCATATGGATCAAGCAGCATTGTACAGGGCTATGAAGGC bta-mir-103-1 72
..(((.((((((.((.(((((((((((.(((.(.(....).).)))))))))))))).))))))..)).))) structure -28.60
*********************************************AGCAGCATTGTACAGGGCTATGA**** bta-miR-103 23
.............................................AGCAGCATTGTACAGGGCTAT...... t0000039 21 37479
.............................................AGCAGCATTGTACAGGGCTATGA.... t0000102 23 8769
.............................................AGCAGCATTGTACAGGGCTA....... t0000170 20 4585
.............................................AGCAGCATTGTACAGGGCTATG..... t0000491 22 1701
.............................................AGCAGCATTGTACAGGGCT........ t0000602 19 1410
.............................................AGCAGCATTGTACAGGGC......... t0000748 18 1156
.............................................AGCAGCATTGTACAGGGCTATGAA... t0004436 24 193
..............................................GCAGCATTGTACAGGGCTAT...... t0013020 20 47
..............................................GCAGCATTGTACAGGGCTATGA.... t0025123 22 17
...............................................CAGCATTGTACAGGGCTATGA.... t0005290 21 155
...............................................CAGCATTGTACAGGGCTATG..... t0011101 20 59
...............................................CAGCATTGTACAGGGCTAT...... t0019866 19 25
>bta-mir-103-2
TTGTGCTTTCAGCTTCTTTACAGTGCTGCCTTGTAGCATTCAGGTCAAGCAGCATTGTACAGGGCTATGAAAGAAC bta-mir-103-2 76
.....(((((((((.((.(((((((((((((((.......))))....))))))))))).)))))..))))))... structure -27.50
***********************************************AGCAGCATTGTACAGGGCTATGA****** bta-miR-103 23
...............................................AGCAGCATTGTACAGGGCTAT........ t0000039 21 37479
...............................................AGCAGCATTGTACAGGGCTATGA...... t0000102 23 8769
...............................................AGCAGCATTGTACAGGGCTA......... t0000170 20 4585
...............................................AGCAGCATTGTACAGGGCTATG....... t0000491 22 1701
...............................................AGCAGCATTGTACAGGGCT.......... t0000602 19 1410
...............................................AGCAGCATTGTACAGGGC........... t0000748 18 1156
...............................................AGCAGCATTGTACAGGGCTATGAA..... t0004436 24 193
...............................................AGCAGCATTGTACAGGGCTATGAAA.... t0014682 25 40
................................................GCAGCATTGTACAGGGCTAT........ t0013020 20 47
................................................GCAGCATTGTACAGGGCTATGA...... t0025123 22 17
.................................................CAGCATTGTACAGGGCTATGA...... t0005290 21 155
.................................................CAGCATTGTACAGGGCTATG....... t0011101 20 59
.................................................CAGCATTGTACAGGGCTAT........ t0019866 19 25
>bta-mir-106b
CCTGCCGGGGCTAAAGTGCTGACAGTGCAGATAGTGGTCCTGTGTGCTACCGCACTGTGGGTACTTGCTGCTCCGGCAGG bta-mir-106b 80
(((((((((((..(((((((.(((((((.(.(((((........)))))).))))))).)))))))...))))))))))) structure -49.30
***********TAAAGTGCTGACAGTGCAGAT************************************************ bta-miR-106b 21
...........TAAAGTGCTGACAGTGCAGATA............................................... t0002201 22 405
...........TAAAGTGCTGACAGTGCAGAT................................................ t0005607 21 146
...........TAAAGTGCTGACAGTGCAGA................................................. t0018077 20 29
...........TAAAGTGCTGACAGTGCAG.................................................. t0033317 19 11
>bta-mir-107
CTCTCTGCTTTCAGCTTCTTTACAGTGTTGCCTTGTGGCATGGAGTTCAAGCAGCATTGTACAGGGCTATCAAAGCACAGA bta-mir-107 81
.(((.((((((.((((.((.(((((((((((.(((.(((.....))))))))))))))))).))))))...)))))).))) structure -29.60
*************************************************AGCAGCATTGTACAGGGCTATC********** bta-miR-107 22
.................................................AGCAGCATTGTACAGGGCTAT........... t0000039 21 37479
.................................................AGCAGCATTGTACAGGGCTA............ t0000170 20 4585
.................................................AGCAGCATTGTACAGGGCT............. t0000602 19 1410
.................................................AGCAGCATTGTACAGGGC.............. t0000748 18 1156
.................................................AGCAGCATTGTACAGGGCTATCA......... t0000917 23 940
.................................................AGCAGCATTGTACAGGGCTATC.......... t0001213 22 729
..................................................GCAGCATTGTACAGGGCTAT........... t0013020 20 47
...................................................CAGCATTGTACAGGGCTAT........... t0019866 19 25
...................................................CAGCATTGTACAGGGCTATCA......... t0342580 21 1
>bta-mir-10a
GATCTGTCTGTCTTCTGTATATACCCTGTAGATCCGAATTTGTGTAAGGAATTTTGTGATCACAAATTCGTATCTAGGGGAATATGTAGTTGACATAAACACTCCGCTC bta-mir-10a 109
....(((.((((..((((((((.((((.(((((.((((((((((................)))))))))).))))))))).))))))))..))))...)))........ structure -32.39
*********************TACCCTGTAGATCCGAATTTGTG***************************************************************** bta-miR-10a 23
....................ATACCCTGTAGATCCGAATTTGT.................................................................. t0035110 23 10
.....................TACCCTGTAGATCCGAATTTGT.................................................................. t0000232 22 3471
.....................TACCCTGTAGATCCGAATTTGTG................................................................. t0001096 23 801
.....................TACCCTGTAGATCCGAATTTG................................................................... t0003331 21 265
.....................TACCCTGTAGATCCGAATTTGTGT................................................................ t0005692 24 143
.....................TACCCTGTAGATCCGAATT..................................................................... t0020033 19 25
.....................TACCCTGTAGATCCGAATTT.................................................................... t0020532 20 24
......................ACCCTGTAGATCCGAATTTGTG................................................................. t0015855 22 35
......................ACCCTGTAGATCCGAATTTGT.................................................................. t0016820 21 32
......................ACCCTGTAGATCCGAATTTGTGT................................................................ t0019451 23 26
>bta-mir-10b
CAGTGACGTTGTCTATATATACCCTGTAGAACCGAATTTGTGTGGTATCCATGTAGTCACAGATTCGATTCTAGGGGAATATATGGTCGATGCAAAAAC bta-mir-10b 99
...((.(((((.((((((((.((((.(((((.((((((((((.(.(((....))).))))))))))).))))))))).)))))))).)))))))..... structure -37.70
*******************TACCCTGTAGAACCGAATTTGTG********************************************************* bta-miR-10b 23
...................TACCCTGTAGAACCGAATTTGT.......................................................... t0000169 22 4589
...................TACCCTGTAGAACCGAATTTGTG......................................................... t0001582 23 560
...................TACCCTGTAGAACCGAATTTGTGT........................................................ t0001903 24 467
...................TACCCTGTAGAACCGAATTTG........................................................... t0008470 21 87
...................TACCCTGTAGAACCGAATTT............................................................ t0024806 20 18
...................TACCCTGTAGAACCGAAT.............................................................. t0025668 18 17
....................ACCCTGTAGAACCGAATTTGTGT........................................................ t0001600 23 553
....................ACCCTGTAGAACCGAATTTGT.......................................................... t0004278 21 201
....................ACCCTGTAGAACCGAATTTGTG......................................................... t0004492 22 190
>bta-mir-1185
TTTGGTACTTGAAGAGAGGATACCCTTTGTATGTTCACTTTATTAATGGCGAATATACAGAGGGAGACTCTTATTTGCGTATCAAA bta-mir-1185 86
.(((((((.(((((((((..(.((((((((((((((.((........)).)))))))))))))))..))))).)))).))))))). structure -35.80
**************AGAGGATACCCTTTGTATGTT*************************************************** bta-miR-1185 21
..............AGAGGATACCCTTTGTATGTTC.................................................. t0002428 22 367
..............AGAGGATACCCTTTGTATGTT................................................... t0010639 21 63
..............AGAGGATACCCTTTGTATGTTCA................................................. t0025214 23 17
>bta-mir-1197
CTTCCTGGTATTTGAAGACGCGGTTGACCATGGTGTGTACGCTTTATTTATGACGTAGGACACATGGTCTACTTCTTCTCGATATCACATCTTCGCC bta-mir-1197 97
.....(((((((.(((((...(((.(((((((...(.(((((.........).)))).)...))))))).))))))))..))))))).......... structure -27.30
*******************************************************TAGGACACATGGTCTACTTCT********************* bta-miR-1197 21
.......................................................TAGGACACATGGTCTACTTCT..................... t0014228 21 41
>bta-mir-122
CCTTAGCAGAGCTGTGGAGTGTGACAATGGTGTTTGTGTCCAAACTATCAAACGCCATTATCACACTAAATAGCTACTGTTAGGC bta-mir-122 85
.((((((((((((((..(((((((.(((((((((((.((....))...))))))))))).)))))))..)))))).)))))))). structure -44.20
**************TGGAGTGTGACAATGGTGTTTG************************************************* bta-miR-122 22
..............TGGAGTGTGACAATGGTGTTTG................................................. t0002663 22 333
..............TGGAGTGTGACAATGGTGTTT.................................................. t0004057 21 213
..............TGGAGTGTGACAATGGTGTTTGT................................................ t0015477 23 37
>bta-mir-125a
TGCCGGCCTCTGCGTCCCTGAGACCCTTTAACCTGTGAGGACGTCCAGGGTCACAGGTGAGGTTCTTGGGAGCCTGGCGTCCGGCC bta-mir-125a 86
.(((((.(.(((.(..((..(((.((((..((((((((((....))....)))))))))))).)))..))..).))).).))))). structure -40.70
**************TCCCTGAGACCCTTTAACCTGTG************************************************* bta-miR-125a 23
..............TCCCTGAGACCCTTTAACCTGT.................................................. t0000749 22 1152
..............TCCCTGAGACCCTTTAACCT.................................................... t0000818 20 1052
..............TCCCTGAGACCCTTTAACCTGTG................................................. t0001387 23 647
..............TCCCTGAGACCCTTTAACCTG................................................... t0001961 21 449
..............TCCCTGAGACCCTTTAACCTGTGA................................................ t0004614 24 184
..............TCCCTGAGACCCTTTAACC..................................................... t0007032 19 110
..............TCCCTGAGACCCTTTAAC...................................................... t0007110 18 109
>bta-mir-125b-1
CGCGCGCCTCTCAATCCCTGAGACCCTAACTTGTGATGTTTACCGTTTAAATCCACGGGTTAGGCTCTTGGGAGCTGCGAGTCGCGCC bta-mir-125b-1 88
.(((((.(((.((.((((.((((.(((((((((((..(((((.....))))).))))))))))).))))))))..)).))).))))). structure -42.30
**************TCCCTGAGACCCTAACTTGTGA**************************************************** bta-miR-125b 22
..............TCCCTGAGACCCTAACTTGTGA.................................................... t0000181 22 4350
..............TCCCTGAGACCCTAACTTGTG..................................................... t0001016 21 853
..............TCCCTGAGACCCTAACTTGT...................................................... t0002210 20 404
..............TCCCTGAGACCCTAACTTGTGAT................................................... t0011746 23 54
..............TCCCTGAGACCCTAACTTG....................................................... t0013747 19 43
..............TCCCTGAGACCCTAACTT........................................................ t0032183 18 12
>bta-mir-125b-2
GACTTTTCCTAGTCCCTGAGACCCTAACTTGTGAGGTATTTTAGTAGCATCACAAGTCAGGCTCTTGGGACCTAGGCGGAGGGGA bta-mir-125b-2 85
..(((..(((((..((..(((.(((.(((((((((.(((....))).).)))))))).))).)))..))..)))))..))).... structure -38.80
************TCCCTGAGACCCTAACTTGTGA*************************************************** bta-miR-125b 22
............TCCCTGAGACCCTAACTTGTGA................................................... t0000181 22 4350
............TCCCTGAGACCCTAACTTGTG.................................................... t0001016 21 853
............TCCCTGAGACCCTAACTTGT..................................................... t0002210 20 404
............TCCCTGAGACCCTAACTTG...................................................... t0013747 19 43
............TCCCTGAGACCCTAACTT....................................................... t0032183 18 12
>bta-mir-126
TGACGGGACATTATTACTTTTGGTACGCGCTGTGACACTTCAAACTCGTACCGTGAGTAATAATGCGCTGTCA bta-mir-126 73
.((((((.(((((((((((.(((((((.(...(((....)))..).))))))).)))))))))))).))))). structure -31.50
**********************************************CGTACCGTGAGTAATAATGCG****** bta-miR-126 21
********CATTATTACTTTTGGTACGCG******************************************** bta-miR-126* 21
........CATTATTACTTTTGGTACGCG............................................ t0004420 21 194
........CATTATTACTTTTGGTACGC............................................. t0018622 20 28
.............................................TCGTACCGTGAGTAATAATGCG...... t0029397 22 13
..............................................CGTACCGTGAGTAATAATGCG...... t0019344 21 26
>bta-mir-127
TGATCACTGTCTCCAGCCTGCTGAAGCTCAGAGGGCTCTGATTCAGAAAGATCATCGGATCCGTCTGAGCTTGGCTGGTCGGAAGTCTCCTCATC bta-mir-127 95
.(((..(((...((((((.....(((((((((.((.((((((((.....))..)))))).)).))))))))))))))).)))..)))........ structure -39.80
******************************************************TCGGATCCGTCTGAGCTTGGCT******************* bta-miR-127 22
......................................................TCGGATCCGTCTGAGCTTGGCT................... t0000043 22 32974
......................................................TCGGATCCGTCTGAGCTTGGC.................... t0000321 21 2595
......................................................TCGGATCCGTCTGAGCTTGG..................... t0000984 20 879
......................................................TCGGATCCGTCTGAGCTTGGCTG.................. t0003704 23 235
.......................................................CGGATCCGTCTGAGCTTGGCT................... t0009184 21 78
.......................................................CGGATCCGTCTGAGCTTGGCTG.................. t0026519 22 16
........................................................GGATCCGTCTGAGCTTGGCT................... t0018683 20 27
>bta-mir-1271
CACCCAGATCAGTGCTTGGCACCTAGTAAGTACTCAGTATATACTTGTTGAGTGCCTGCTATGTGCCAGGCATTGTGCTGAGGGCT bta-mir-1271 86
..(((((..(((((((((((((.(((((.((((((((((......)))))))))).))))).)))))))))))))..))).))... structure -46.30
**************CTTGGCACCTAGTAAGTACTCA************************************************** bta-miR-1271 22
..............CTTGGCACCTAGTAAGTAC..................................................... t0011398 19 57
..............CTTGGCACCTAGTAAGTACT.................................................... t0018870 20 27
..............CTTGGCACCTAGTAAGTA...................................................... t0025471 18 17
..................................................AGTGCCTGCTATGTGCCA.................. t0034993 18 10
>bta-mir-128-1
TGAGCTGTTGGATTCGGGGCCGTAGCACTGTCTGAGAGGTTTACATTTCTCACAGTGAACCGGTCTCTTTTTCAGCTGCTTC bta-mir-128-1 82
.((((.((((((...(((((((...((((((..(((((((....)))))))))))))...)))))))...)))))).)))). structure -35.90
*************************************************TCACAGTGAACCGGTCTCTTT************ bta-miR-128 21
.................................................TCACAGTGAACCGGTCTCTTT............ t0000050 21 26500
.................................................TCACAGTGAACCGGTCTCTTTT........... t0000076 22 13227
.................................................TCACAGTGAACCGGTCTCTTTTT.......... t0000782 23 1092
.................................................TCACAGTGAACCGGTCTCTT............. t0000809 20 1061
.................................................TCACAGTGAACCGGTCTCT.............. t0003636 19 240
.................................................TCACAGTGAACCGGTCTC............... t0012517 18 50
..................................................CACAGTGAACCGGTCTCTTT............ t0028220 20 14
..................................................CACAGTGAACCGGTCTCTTTT........... t0034122 21 11
...................................................ACAGTGAACCGGTCTCTTT............ t0032431 19 11
>bta-mir-128-2
TGTGCAGTGGGAAGGGGGGCCGAGGCACTGTCCGAGAGTGAGTAGCAGGTCTCACAGTGAACCGGTCTCTTTCCCTACTGTGTC bta-mir-128-2 84
.(..(((((((.((((((((((...((((((..((((.(........).))))))))))...)))))))))).)))))))..). structure -40.50
***************************************************TCACAGTGAACCGGTCTCTTT************ bta-miR-128 21
...................................................TCACAGTGAACCGGTCTCTTT............ t0000050 21 26500
...................................................TCACAGTGAACCGGTCTCTTTC........... t0000397 22 2137
...................................................TCACAGTGAACCGGTCTCTT............. t0000809 20 1061
...................................................TCACAGTGAACCGGTCTCT.............. t0003636 19 240
...................................................TCACAGTGAACCGGTCTC............... t0012517 18 50
...................................................TCACAGTGAACCGGTCTCTTTCC.......... t0018103 23 29
....................................................CACAGTGAACCGGTCTCTTT............ t0028220 20 14
.....................................................ACAGTGAACCGGTCTCTTT............ t0032431 19 11
>bta-mir-129-2
CTGCCCTTCGCGAATCTTTTTGCGGTCTGGGCTTGCTGTACATAACTCAATAGCCGGAAGCCCTTACCCCAAAAAGCATTCGCGGAGGGCGCAC bta-mir-129-2 94
..((((((((((((((((((((.(((..(((((((((((..........)))))...))))))..))).))))))).))))))))))))).... structure -50.90
***************CTTTTTGCGGTCTGGGCTTGCT********************************************************* bta-miR-129 22
*********************************************************AAGCCCTTACCCCAAAAAGCAT*************** bta-miR-129-3p 22
.........................................................AAGCCCTTACCCCAAAAAGCAT............... t0006475 22 123
.........................................................AAGCCCTTACCCCAAAAAGCA................ t0032495 21 11
>bta-mir-1291
TGGCCCTGACTGAAGACCTGCAGTTACACTATAGCTGCTGGTTTCAAACAGAGGCCCAGAGCACTGTCTTCCTG bta-mir-1291 74
.(((((((..(((.((((.(((((((.....))))))).)))))))..))).)))).................. structure -26.70
TGGCCCTGACTGAAGACCTGCAGT************************************************** bta-miR-1291 24
TGGCCCTGACTGAAGACCT....................................................... t0093733 19 2
>bta-mir-1296
CCTACCTAACTGGGTTAGGGCCCTGGCTCCATCTCCTTTAGGAAAACCTTCTGTGGGGAGTGGGGCTTTGACCCTAACCTAGCTGGGCTGT bta-mir-1296 91
....((((.(((((((((((.(..((((((((..(((.(((((.....))))).)))..))))))))..).))))))))))).)))).... structure -47.70
**************TTAGGGCCCTGGCTCCATCTCC******************************************************* bta-miR-1296 22
..............TTAGGGCCCTGGCTCCATCTCC....................................................... t0071021 22 3
..............TTAGGGCCCTGGCTCCATCTCCT...................................................... t0281011 23 1
>bta-mir-1298
AGATGAGAAGTTAAGAGTTCATTCGGCTGTCCAGATGTATCCAAGTACCCTGATATTTGGCAATAAATACATCTGGGCAACTGATTGAACTTTTTGCTTTTCGGACTC bta-mir-1298 108
...((((((((.(((((((((.((((.((((((((((((((((((((......)))))))......))))))))))))).)))).))))))))).))))))))..... structure -49.40
*****************TTCATTCGGCTGTCCAGATGTA********************************************************************* bta-miR-1298 22
.................TTCATTCGGCTGTCCAGATGTA..................................................................... t0070374 22 3
.................TTCATTCGGCTGTCCAGATGTAT.................................................................... t0092378 23 2
>bta-mir-1306
CCACCTCCCCTGCAAACGTCCAGTGATGCAGAGGTAATGGACGTTGGCTCTGGTGGTG bta-mir-1306 58
.((((.((...((.((((((((....(((....))).)))))))).))...)).)))) structure -23.70
CCACCTCCCCTGCAAACGTCC************************************* bta-miR-1306 21
CCACCTCCCCTGCAAACGTCCA.................................... t0007713 22 98
CCACCTCCCCTGCAAACGTCC..................................... t0012681 21 49
CCACCTCCCCTGCAAACGTC...................................... t0025843 20 17
>bta-mir-1307
CATCAAGAGTCGGCTGAGTCACTGCCACTGCCTACCAATCTCGACCGGACCTCGACCGGCTCGTCTATATTGCCAATCGACTCGGCGTGGCGTCGGTCGTGGTAGATAGGCGGTCATACAGACGAGTTTTCAAGTGTTGCTCTGGTGAC bta-mir-1307 149
(((((.(((.((((((((((.(((..((((((((.(.(((.(((((((.((.((.(((..(((..............)))..))))).))..))))))).))).).))))))))....)))..))...))))...)))))))))))).. structure -52.14
*******************************************************************************ACTCGGCGTGGCGTCGGTCGTG************************************************ bta-miR-1307 22
...............................................................................ACTCGGCGTGGCGTCGGTCGTG................................................ t0000520 22 1635
...............................................................................ACTCGGCGTGGCGTCGGTCGT................................................. t0004645 21 183
...............................................................................ACTCGGCGTGGCGTCGGTCGTGG............................................... t0005693 23 143
...............................................................................ACTCGGCGTGGCGTCGGTCGTGGT.............................................. t0025023 24 17
................................................................................CTCGGCGTGGCGTCGGTCGTG................................................ t0005390 21 152
................................................................................CTCGGCGTGGCGTCGGTCGTGG............................................... t0010905 22 61
................................................................................CTCGGCGTGGCGTCGGTCGT................................................. t0023093 20 20
................................................................................CTCGGCGTGGCGTCGGTCGTGGT.............................................. t0024669 23 18
>bta-mir-130a
TGCTGCGGGCCGGAGCTCTTTTCACATTGTGCTACTGTCTGCGCCTGTCACTAGCAGTGCAATGTTAAAAGGGCATTGGCTGTGCAGCG bta-mir-130a 89
.((((((((((((.((((((((.((((((..((.(((...((....))...))).))..)))))).)))))))).)))))).)))))). structure -42.50
******************************************************CAGTGCAATGTTAAAAGGGCAT************* bta-miR-130a 22
......................................................CAGTGCAATGTTAAAAGGGCAT............. t0000593 22 1431
......................................................CAGTGCAATGTTAAAAGGGC............... t0000940 20 916
......................................................CAGTGCAATGTTAAAAGGG................ t0003412 19 259
......................................................CAGTGCAATGTTAAAAGGGCA.............. t0005145 21 161
......................................................CAGTGCAATGTTAAAAGG................. t0005749 18 141
>bta-mir-130b
GGCCTGCCTGACACTCTTTCCCTGTTGCACTACTGTGCGCCCCTGGCAAGCAGTGCAATGATGAAAGGGCATCGGTCAGGCC bta-mir-130b 82
((((((.((((..(((((((..(((((((((.((.(((.......))))).)))))))))..)))))))..)))).)))))) structure -39.30
**************************************************CAGTGCAATGATGAAAGGGCAT********** bta-miR-130b 22
..................................................CAGTGCAATGATGAAAGGGCAT.......... t0001489 22 602
..................................................CAGTGCAATGATGAAAGGGC............ t0017979 20 29
..................................................CAGTGCAATGATGAAAGG.............. t0018971 18 27
..................................................CAGTGCAATGATGAAAGGGCA........... t0019833 21 25
..................................................CAGTGCAATGATGAAAGGG............. t0026012 19 16
>bta-mir-132
CCGCCCCCGCGTCTCCAGGGCAACCGTGGCTTTCGATTGTTACTGTGGGAACCGGAGGTAACAGTCTACAGCCATGGTCGCCCCGCAGCACGCCCACGCGC bta-mir-132 101
.(((....((((((.(.((((.(((((((((...((((((((((.(((...)))..))))))))))...))))))))).)))).).)).))))....))). structure -48.70
**********************************************************TAACAGTCTACAGCCATGGTCG********************* bta-miR-132 22
..........................................................TAACAGTCTACAGCCATGGTCG..................... t0034207 22 10
>bta-mir-133a-1
TGGGACCGAATGCTTTGCTAAAGCTGGTAAAATGGAACCAAATCAACTGTTCGATGGATTTGGTCCCCTTCAACCAGCTGTAGCTGCGCATTGAT bta-mir-133a-1 95
........(((((...((((.(((((((..((.((.((((((((............)))))))).)).))..))))))).))))...)))))... structure -34.40
**********************************************************TTTGGTCCCCTTCAACCAGCTG*************** bta-miR-133a 22
..........................................................TTTGGTCCCCTTCAACCAGCT................ t0000312 21 2659
..........................................................TTTGGTCCCCTTCAACCAGCTGT.............. t0000689 23 1232
..........................................................TTTGGTCCCCTTCAACCAGCTG............... t0000901 22 960
..........................................................TTTGGTCCCCTTCAACCAGC................. t0002685 20 331
..........................................................TTTGGTCCCCTTCAACCAG.................. t0002982 19 294
..........................................................TTTGGTCCCCTTCAACCA................... t0004495 18 190
..........................................................TTTGGTCCCCTTCAACCAGCTGTA............. t0033344 24 11
...........................................................TTGGTCCCCTTCAACCAGCTGT.............. t0000320 22 2596
...........................................................TTGGTCCCCTTCAACCAGCT................ t0001308 20 682
...........................................................TTGGTCCCCTTCAACCAGCTG............... t0002253 21 396
...........................................................TTGGTCCCCTTCAACCAGC................. t0011059 19 60
...........................................................TTGGTCCCCTTCAACCAG.................. t0014959 18 39
...........................................................TTGGTCCCCTTCAACCAGCTGTA............. t0026872 23 16
............................................................TGGTCCCCTTCAACCAGCTGT.............. t0005462 21 150
............................................................TGGTCCCCTTCAACCAGCT................ t0024877 19 18
............................................................TGGTCCCCTTCAACCAGCTG............... t0026266 20 16
............................................................TGGTCCCCTTCAACCAGCTGTA............. t0032815 22 11
>bta-mir-133a-2
CAATGCTTTGCTAGAGCTGGTAAAATGGAACCAAATCGCCTCTTCAATGGATTTGGTCCCCTTCAACCAGCTGTAGCTATGCATTGA bta-mir-133a-2 87
((((((...((((.(((((((..((.((.((((((((............)))))))).)).))..))))))).))))...)))))). structure -40.00
***************************************************TTTGGTCCCCTTCAACCAGCTG************** bta-miR-133a 22
...................................................TTTGGTCCCCTTCAACCAGCT............... t0000312 21 2659
...................................................TTTGGTCCCCTTCAACCAGCTGT............. t0000689 23 1232
...................................................TTTGGTCCCCTTCAACCAGCTG.............. t0000901 22 960
...................................................TTTGGTCCCCTTCAACCAGC................ t0002685 20 331
...................................................TTTGGTCCCCTTCAACCAG................. t0002982 19 294
...................................................TTTGGTCCCCTTCAACCA.................. t0004495 18 190
...................................................TTTGGTCCCCTTCAACCAGCTGTA............ t0033344 24 11
....................................................TTGGTCCCCTTCAACCAGCTGT............. t0000320 22 2596
....................................................TTGGTCCCCTTCAACCAGCT............... t0001308 20 682
....................................................TTGGTCCCCTTCAACCAGCTG.............. t0002253 21 396
....................................................TTGGTCCCCTTCAACCAGC................ t0011059 19 60
....................................................TTGGTCCCCTTCAACCAG................. t0014959 18 39
....................................................TTGGTCCCCTTCAACCAGCTGTA............ t0026872 23 16
.....................................................TGGTCCCCTTCAACCAGCTGT............. t0005462 21 150
.....................................................TGGTCCCCTTCAACCAGCT............... t0024877 19 18
.....................................................TGGTCCCCTTCAACCAGCTG.............. t0026266 20 16
.....................................................TGGTCCCCTTCAACCAGCTGTA............ t0032815 22 11
>bta-mir-133b
CCCTGCTCTGGCTGGTCAAACGGAACCAAGTCCGTCTTCCTGAGAGGTTTGGTCCCCTTCAACCAGCTACAGCAGGGCTGGCAA bta-mir-133b 84
(((((((.((((((((..((.((.((((((.((.((((...)))))))))))).)).))..)))))))).)))))))....... structure -40.30
***********************************************TTTGGTCCCCTTCAACCAGCTA*************** bta-miR-133b 22
...............................................TTTGGTCCCCTTCAACCAGCT................ t0000312 21 2659
...............................................TTTGGTCCCCTTCAACCAGCTA............... t0000531 22 1610
...............................................TTTGGTCCCCTTCAACCAGC................. t0002685 20 331
...............................................TTTGGTCCCCTTCAACCAG.................. t0002982 19 294
...............................................TTTGGTCCCCTTCAACCA................... t0004495 18 190
...............................................TTTGGTCCCCTTCAACCAGCTAC.............. t0030907 23 12
................................................TTGGTCCCCTTCAACCAGCT................ t0001308 20 682
................................................TTGGTCCCCTTCAACCAGCTA............... t0004624 21 184
................................................TTGGTCCCCTTCAACCAGC................. t0011059 19 60
................................................TTGGTCCCCTTCAACCAG.................. t0014959 18 39
.................................................TGGTCCCCTTCAACCAGCT................ t0024877 19 18
>bta-mir-136
TTGGATGAGCCCTCGGAGGACTCCATTTGTTTTGATGATGGATTCTTACGCTCCATCATCGTCTCAAATGAGTCTTCAGAGGGTTCCATCAT bta-mir-136 92
...(((((((((((.((((((((.(((((...((((((((((.........))))))))))...))))))))))))).))))))).)))).. structure -48.10
*******************ACTCCATTTGTTTTGATGATGGA************************************************** bta-miR-136 23
...................ACTCCATTTGTTTTGATGAT..................................................... t0001680 20 526
...................ACTCCATTTGTTTTGATGATGGA.................................................. t0003361 23 263
...................ACTCCATTTGTTTTGATGA...................................................... t0009857 19 70
...................ACTCCATTTGTTTTGATGATGG................................................... t0010473 22 64
...................ACTCCATTTGTTTTGATGATG.................................................... t0017549 21 30
....................CTCCATTTGTTTTGATGAT..................................................... t0019444 19 26
....................CTCCATTTGTTTTGATGATGGA.................................................. t0021765 22 22
....................CTCCATTTGTTTTGATGA...................................................... t0023295 18 19
>bta-mir-139
GTGTACTCTACAGTGCACGTGTCTCCAGTGTGGCTCGGAGGCTGGAGACGCGGCCCTGTTGGAGTAAC bta-mir-139 68
...((((((((((.((.((((((((((((.(.......).)))))))))))))).))).))))))).. structure -37.20
******TCTACAGTGCACGTGTCTCCAGT*************************************** bta-miR-139 23
......TCTACAGTGCACGTGTCTCCAGT....................................... t0003106 23 282
......TCTACAGTGCACGTGTCTCCAG........................................ t0008422 22 87
......TCTACAGTGCACGTGTCTCCA......................................... t0012072 21 52
......TCTACAGTGCACGTGTCTCC.......................................... t0029268 20 13
>bta-mir-140
TCTCTCTGTGTCCTGCCAGTGGTTTTACCCTATGGTAGGTTACGTCATGCTGTTCTACCACAGGGTAGAACCACGGACAGGATACCGGGGCACC bta-mir-140 94
..((((.((((((((((.(((((((((((((.(((((((..(((......)))))))))).))))))))))))))).)))))))).)))).... structure -51.10
*******************************************************TACCACAGGGTAGAACCACGGA***************** bta-miR-140 22
.......................................................TACCACAGGGTAGAACCACGGAC................ t0000111 23 7476
.......................................................TACCACAGGGTAGAACCACGGA................. t0000158 22 4900
.......................................................TACCACAGGGTAGAACCACGG.................. t0000241 21 3330
.......................................................TACCACAGGGTAGAACCACGGACA............... t0000500 24 1683
.......................................................TACCACAGGGTAGAACCACG................... t0001288 20 691
.......................................................TACCACAGGGTAGAACCAC.................... t0030222 19 13
........................................................ACCACAGGGTAGAACCACGGA................. t0000070 21 13780
........................................................ACCACAGGGTAGAACCACGGAC................ t0000086 22 10810
........................................................ACCACAGGGTAGAACCACGG.................. t0000585 20 1449
........................................................ACCACAGGGTAGAACCACGGACA............... t0001019 23 851
........................................................ACCACAGGGTAGAACCACG................... t0022905 19 20
.........................................................CCACAGGGTAGAACCACGGA................. t0002395 20 372
.........................................................CCACAGGGTAGAACCACGGAC................ t0002654 21 334
.........................................................CCACAGGGTAGAACCACGGACA............... t0014470 22 40
.........................................................CCACAGGGTAGAACCACGG.................. t0017750 19 30
...........................................................ACAGGGTAGAACCACGGACAGGA............ t0030191 23 13
>bta-mir-142
GACAGTGCAGTCACCCATAAAGTAGAAAGCACTACTAACAGCACTGGAGGGTGTAGTGTTTCCTACTTTATGGATGAGTGTACTGTG bta-mir-142 87
.((((((((.(((.(((((((((((.(((((((((...(..(....)..)..))))))))).))))))))))).))).)))))))). structure -44.70
***************CATAAAGTAGAAAGCACTAC**************************************************** bta-miR-142 20
******************************************************AGTGTTTCCTACTTTATGGATG*********** bta-miR-142* 22
.............CCCATAAAGTAGAAAGCACTA..................................................... t0009374 21 75
.............CCCATAAAGTAGAAAGCACT...................................................... t0011186 20 59
.............CCCATAAAGTAGAAAGCACTAC.................................................... t0031423 22 12
>bta-mir-143
GCGTCCTGTCTCCCAGCCTGAGGTGCAGTGCTGCATCTCTGGTCAGTTGGGAGTCTGAGATGAAGCACTGTAGCTCGGGAAGGGAGAAGTTGTTCTGCAGC bta-mir-143 101
(((..(..((((((..((((((.(((((((((.((((((.((((......)).)).)))))).))))))))).))))))..))))))....)..).))... structure -51.50
*******************************************************TGAGATGAAGCACTGTAGCTCG************************ bta-miR-143 22
......................................................CTGAGATGAAGCACTGTAGCT.......................... t0027301 21 15
......................................................CTGAGATGAAGCACTGTAGCTC......................... t0030148 22 13
.......................................................TGAGATGAAGCACTGTAGCTC......................... t0000132 21 5943
.......................................................TGAGATGAAGCACTGTAGCT.......................... t0000221 20 3609
.......................................................TGAGATGAAGCACTGTAGC........................... t0004394 19 195
.......................................................TGAGATGAAGCACTGTAGCTCG........................ t0005848 22 138
.......................................................TGAGATGAAGCACTGTAGCTCGG....................... t0009417 23 75
.......................................................TGAGATGAAGCACTGTAG............................ t0024555 18 18
>bta-mir-144
GGGCCCTGACTGGGATATCATCATATACTGTAAGTTTGCAACGAGACACTACAGTATAGATGATGTACTAGTCCGGGTGCTCCC bta-mir-144 84
(.((((.((((((.((((((((.(((((((((.((((......))))..))))))))))))))))).)))))).)))).).... structure -39.40
*************************************************TACAGTATAGATGATGTACTAG************* bta-miR-144 22
.................................................TACAGTATAGATGATGTACT............... t0010661 20 63
.................................................TACAGTATAGATGATGTA................. t0018930 18 27
.................................................TACAGTATAGATGATGTAC................ t0020655 19 23
.................................................TACAGTATAGATGATGTACTA.............. t0022111 21 21
>bta-mir-145
CACCTTGTCCTCACGGTCCAGTTTTCCCAGGAATCCCTTAGATGCTAAGATGGGGATTCCTGGAAATACTGTTCTTGAGGTCATGGTT bta-mir-145 88
.(((.((.(((((.((..((((.((.((((((((((((.............)))))))))))).)).))))..))))))).)).))). structure -41.62
***************GTCCAGTTTTCCCAGGAATCCCT************************************************** bta-miR-145 23
...............GTCCAGTTTTCCCAGGAATCCCT.................................................. t0001447 23 619
...............GTCCAGTTTTCCCAGGAATCCCTT................................................. t0004320 24 199
...............GTCCAGTTTTCCCAGGAATCCC................................................... t0005483 22 149
...............GTCCAGTTTTCCCAGGAATCC.................................................... t0016089 21 35
...............GTCCAGTTTTCCCAGGAATC..................................................... t0022910 20 20
...............GTCCAGTTTTCCCAGGAAT...................................................... t0025267 19 17
>bta-mir-1468
GTTGAAGAGGTGGGTGGTTTCTCCGTTTGCCTGTTTTGCTGATGTTCATTTGACTTATTCTCAGCAAAATAAGCAAATGGAAAATTCATCCATCAAC bta-mir-1468 97
........((((((((..((.(((((((((.(((((((((((.(((.....)))......))))))))))).))))))))).))..))))))))... structure -39.40
********************CTCCGTTTGCCTGTTTTGCTGA******************************************************* bta-miR-1468 22
....................CTCCGTTTGCCTGTTTTGCT......................................................... t0009616 20 73
....................CTCCGTTTGCCTGTTTTGCTGA....................................................... t0029162 22 14
....................CTCCGTTTGCCTGTTTTGCTG........................................................ t0033921 21 11
>bta-mir-146b
TAAGAGAACTTTGGCCACCTGGCTCTGAGAACTGAATTCCATAGGCTGTGAGCTCTAGCAAATGCCCTAGGGACTCAGTTCTGGTGCCCGGCTGTGCTACACCATC bta-mir-146b 106
...........((((((((.(((.((.((((((((.((((.((((..((..((....))..))..)))))))).)))))))))).))).)).)).))))....... structure -38.10
*************************TGAGAACTGAATTCCATAGGCTGT********************************************************* bta-miR-146b 24
.........................TGAGAACTGAATTCCATAGGCTGT......................................................... t0008150 24 91
.........................TGAGAACTGAATTCCATAGGCTG.......................................................... t0011351 23 57
.........................TGAGAACTGAATTCCATAGGCT........................................................... t0033393 22 11
>bta-mir-148a
GAGGCAAAGTTCTGAGACACTCCGACTCTGAATATGATAGAAGTCAGTGCACTACAGAACTTTGTCTC bta-mir-148a 68
((((((((((((((((.((((..(((((((.......))).))))))))..)).)))))))))))))) structure -28.20
*******************************************TCAGTGCACTACAGAACTTTGT*** bta-miR-148a 22
...........................................TCAGTGCACTACAGAACTTTGT... t0000528 22 1614
...........................................TCAGTGCACTACAGAACT....... t0002846 18 311
...........................................TCAGTGCACTACAGAACTTTG.... t0006428 21 124
...........................................TCAGTGCACTACAGAACTTT..... t0007601 20 100
...........................................TCAGTGCACTACAGAACTTTGTC.. t0015422 23 37
>bta-mir-148b
TTAGCATTTGAGGTGAAGTTCTGTTATACACTCAGGCTGTGGCTCTCTGAAAGTCAGTGCATCACAGAACTTTGTCTCGAAAGCTTTCTA bta-mir-148b 90
..(((.(((((((..(((((((((.((.((((..((((....(.....)..)))))))).)).)))))))))..))))))).)))..... structure -33.60
*****************************************************TCAGTGCATCACAGAACTTTGT*************** bta-miR-148b 22
.....................................................TCAGTGCATCACAGAACT................... t0001820 18 488
.....................................................TCAGTGCATCACAGAACTTTGT............... t0002470 22 361
.....................................................TCAGTGCATCACAGAACTTT................. t0006626 20 119
.....................................................TCAGTGCATCACAGAACTTTG................ t0016701 21 33
.....................................................TCAGTGCATCACAGAACTT.................. t0017982 19 29
>bta-mir-151
CCTGCCCTCGAGGAGCTCACAGTCTAGTACGTCTCATCCCCTACTAGACTGAAGCTCCTTGAGGACAGG bta-mir-151 69
((((.((((((((((((..((((((((((.(........).)))))))))).)))))))))))).)))) structure -42.20
*******************************************CTAGACTGAAGCTCCTTGAGG***** bta-miR-151 21
*******TCGAGGAGCTCACAGTCTAGT***************************************** bta-miR-151* 21
.......TCGAGGAGCTCACAGTCTAGT......................................... t0002506 21 355
.......TCGAGGAGCTCACAGTCTAGTA........................................ t0002913 22 301
.......TCGAGGAGCTCACAGTCTAG.......................................... t0026732 20 16
...........................................CTAGACTGAAGCTCCTTGAGGA.... t0004437 22 193
...........................................CTAGACTGAAGCTCCTTGAGG..... t0005894 21 137
...........................................CTAGACTGAAGCTCCTTGAG...... t0008889 20 81
...........................................CTAGACTGAAGCTCCTTGA....... t0028317 19 14
>bta-mir-152
TGTCCTCCCGGCCCAGGTTCTGTGATACACTCCGACTCGGGCTCTGGAGCAGTCAGTGCATGACAGAACTTGGGCCCGGACGGACC bta-mir-152 86
.(((((((.((((((((((((((.((.((((..((((...(((....))))))))))).)).)))))))))))))).))).)))). structure -49.90
****************************************************TCAGTGCATGACAGAACTTGGG************ bta-miR-152 22
...................................................GTCAGTGCATGACAGAACTTGG............. t0126490 22 2
....................................................TCAGTGCATGACAGAACTTGG............. t0000082 21 11725
....................................................TCAGTGCATGACAGAACT................ t0001414 18 635
....................................................TCAGTGCATGACAGAACTTGGG............ t0002699 22 329
....................................................TCAGTGCATGACAGAACTTG.............. t0002837 20 312
....................................................TCAGTGCATGACAGAACTT............... t0018216 19 29
......................................................AGTGCATGACAGAACTTGG............. t0027418 19 15
>bta-mir-154
GCGGAACTTGAAGATAGGTTATCCGTGTAGCCTTCGCTTTACTTGTGACGAATCATACACGGTTCACCTATTTTTTAGTACCAA bta-mir-154 84
..((.(((.((((((((((...(((((((...(((((.........).))))...)))))))...)))))))))).))).)).. structure -31.00
**************TAGGTTATCCGTGTAGCCTTCG************************************************ bta-miR-154 22
..............TAGGTTATCCGTGTAGCCTTCG................................................ t0009500 22 74
>bta-mir-155
TGTTAATGCTAATCGTGATAGGGGTTTTTACCTCGGACTGACTCCTACATGTTAGCATTAACA bta-mir-155 63
.(((((((((((.((((.((((((((....(....)...))))))))))))))))))))))). structure -28.00
**TTAATGCTAATCGTGATAGGGGT************************************** bta-miR-155 23
..TTAATGCTAATCGTGATAGGGGT...................................... t0012612 23 49
..TTAATGCTAATCGTGATAGGGGTT..................................... t0017561 24 30
..TTAATGCTAATCGTGATAGGGGTTT.................................... t0024882 25 18
..TTAATGCTAATCGTGATAGGG........................................ t0025650 21 17
..TTAATGCTAATCGTGATA........................................... t0026662 18 16
..TTAATGCTAATCGTGATAGGGG....................................... t0028666 22 14
..TTAATGCTAATCGTGATAG.......................................... t0035028 19 10
>bta-mir-15a
CCTTGGAGTAAAGTAGCAGCACATAATGGTTTGTGGATTTTGAAAAGGTGCAGGCCATATTGTGCTGCCTCAAAAATACAAGG bta-mir-15a 83
(((((.......(..((((((((..((((((((((..((.....))..))))))))))..))))))))..).......))))) structure -30.74
*************TAGCAGCACATAATGGTTTGT************************************************* bta-miR-15a 21
.............TAGCAGCACATAATGGTTTGT................................................. t0006338 21 126
.............TAGCAGCACATAATGGTTTGTG................................................ t0009058 22 79
.............TAGCAGCACATAATGGTTT................................................... t0024186 19 18
.............TAGCAGCACATAATGGTTTG.................................................. t0024648 20 18
>bta-mir-15b
TTGAGACCTTAAAGTACTGTAGCAGCACATCATGGTTTACATACTACAGTCAAGATGCGAATCATTATTTGCTGCTCTAGAAATTTAAGGAAATTCAT bta-mir-15b 98
.((((.(((((((...(((.(((((((.((.((((((..(((.((.......)))))..)))))).)).))))))).)))...)))))))...)))). structure -30.50
*******************TAGCAGCACATCATGGTTTACA********************************************************* bta-miR-15b 22
...................TAGCAGCACATCATGGTTTACA......................................................... t0004796 22 176
...................TAGCAGCACATCATGGTTTAC.......................................................... t0011222 21 58
...................TAGCAGCACATCATGGTTTA........................................................... t0015975 20 35
>bta-mir-16a
GTCAGCAGTGCCTTAGCAGCACGTAAATATTGGTGTTAAGATTCTAAAATTATCTCCAGTATTAACTGTGCTGCTGAAGTAAGGTTGGC bta-mir-16a 89
((((((..(((.((((((((((((.((((((((.(.(((..........))).).)))))))).)).)))))))))).)))..)))))) structure -37.40
*************TAGCAGCACGTAAATATTGGTG****************************************************** bta-miR-16a 22
.............TAGCAGCACGTAAATATTGGTG...................................................... t0002270 22 394
.............TAGCAGCACGTAAATATTGGT....................................................... t0007643 21 99
.............TAGCAGCACGTAAATATTG......................................................... t0020209 19 24
.............TAGCAGCACGTAAATATTGGTGT..................................................... t0022176 23 21
.............TAGCAGCACGTAAATATTGG........................................................ t0024130 20 18
>bta-mir-16b
CATACTTGTTCCGCTGTAGCAGCACGTAAATATTGGCGTAGTAAAATAAATATTAAACACCAATATTATTGTGCTGCTTTAGCGTGACAGGGA bta-mir-16b 93
....(((((..(((((.(((((((((..((((((((.((((((.......))))..)).))))))))..))))))))).)))))..))))).. structure -40.20
****************TAGCAGCACGTAAATATTGGC******************************************************** bta-miR-16b 21
................TAGCAGCACGTAAATATTGGCG....................................................... t0002922 22 301
................TAGCAGCACGTAAATATTGGCGT...................................................... t0009028 23 80
................TAGCAGCACGTAAATATTG.......................................................... t0020209 19 24
................TAGCAGCACGTAAATATTGG......................................................... t0024130 20 18
................TAGCAGCACGTAAATATTGGC........................................................ t0036253 21 10
>bta-mir-17
GTCAGAATAATGTCAAAGTGCTTACAGTGCAGGTAGTGATATGTGCATCTACTGCAGTGAAGGCACTTGTAGCATTATGGTGAC bta-mir-17 84
((((..(((((((..((((((((.((.(((((.(((((.......)).)))))))).)).))))))))...)))))))..)))) structure -34.30
**************************************************ACTGCAGTGAAGGCACTTGT************** bta-miR-17-3p 20
*************CAAAGTGCTTACAGTGCAGGTAGT*********************************************** bta-miR-17-5p 24
.............CAAAGTGCTTACAGTGCAGGTAG................................................ t0004558 23 188
.............CAAAGTGCTTACAGTGCAGGTAGT............................................... t0024697 24 18
.............CAAAGTGCTTACAGTGCAGGTA................................................. t0028221 22 14
.............CAAAGTGCTTACAGTGCAGGT.................................................. t0029990 21 13
..................................................ACTGCAGTGAAGGCACTTGTAGC........... t0013600 23 44
..................................................ACTGCAGTGAAGGCACTTGTAG............ t0017807 22 30
..................................................ACTGCAGTGAAGGCACTTGT.............. t0024041 20 19
..................................................ACTGCAGTGAAGGCACTTGTAGCA.......... t0026086 24 16
..................................................ACTGCAGTGAAGGCACTTGTA............. t0027781 21 15
>bta-mir-181a-1
TGAGCTCCGAGGTTGCTTCAGTGAACATTCAACGCTGTCGGTGAGTTTGGAATTAAAAATCAAAACCATCGACCGTTGATTGTACCCTATGGCCAACCACCATCTCCACC bta-mir-181a-1 110
.(((....(.(((((((..((.(.(((.((((((..(((((((.((((.((........)).))))))))))))))))).))).).))..)).))))).)...))).... structure -32.80
***********************AACATTCAACGCTGTCGGTGAGTT*************************************************************** bta-miR-181a 24
.......................AACATTCAACGCTGTCGGTGAGTTT.............................................................. t0000099 25 9040
.......................AACATTCAACGCTGTCGGTGAGTT............................................................... t0000127 24 6158
.......................AACATTCAACGCTGTCGGTGAG................................................................. t0000327 22 2580
.......................AACATTCAACGCTGTCGGTGAGT................................................................ t0000637 23 1322
.......................AACATTCAACGCTGTCGGTGA.................................................................. t0001091 21 804
.......................AACATTCAACGCTGTCGGTG................................................................... t0003765 20 231
.......................AACATTCAACGCTGTCGGT.................................................................... t0010816 19 61
........................ACATTCAACGCTGTCGGTGAGTTT.............................................................. t0028053 24 15
........................ACATTCAACGCTGTCGGTGAGTT............................................................... t0030931 23 12
..........................ATTCAACGCTGTCGGTGAGTTT.............................................................. t0035083 22 10
................................................................ACCATCGACCGTTGATTGTACC........................ t0024062 22 19
................................................................ACCATCGACCGTTGATTGTAC......................... t0027917 21 15
>bta-mir-181a-2
TGCCAGGGCCAGGACCCAGTCTTCAGAGGACTCCAAGGAACATTCAACGCTGTCGGTGAGTTTGGGATTTGAAAAAACCACCGACCGTTGACTGTACCTTGGGTTCCTTA bta-mir-181a-2 110
.....(((......)))........(((((..((((((.(((.((((((..(((((((.((((...........))))))))))))))))).))).))))))..))))). structure -47.00
**************************************AACATTCAACGCTGTCGGTGAGTT************************************************ bta-miR-181a 24
......................................AACATTCAACGCTGTCGGTGAGTTT............................................... t0000099 25 9040
......................................AACATTCAACGCTGTCGGTGAGTT................................................ t0000127 24 6158
......................................AACATTCAACGCTGTCGGTGAG.................................................. t0000327 22 2580
......................................AACATTCAACGCTGTCGGTGAGT................................................. t0000637 23 1322
......................................AACATTCAACGCTGTCGGTGA................................................... t0001091 21 804
......................................AACATTCAACGCTGTCGGTG.................................................... t0003765 20 231
......................................AACATTCAACGCTGTCGGT..................................................... t0010816 19 61
.......................................ACATTCAACGCTGTCGGTGAGTTT............................................... t0028053 24 15
.......................................ACATTCAACGCTGTCGGTGAGTT................................................ t0030931 23 12
.........................................ATTCAACGCTGTCGGTGAGTTT............................................... t0035083 22 10
>bta-mir-181b-1
CTTGGGCAGAGGTTCTTTCTTAAAAGGTCACAATCAACATTCATTGCTGTCGGTGGGTTGAACTGTGTGGACAAGCTCACTGAACAATGAGTGCAACTGTGGCCCCGCAT bta-mir-181b-1 110
.....((.((((.....))))....(((((((.....(((((((((...((((((((((...((....))...)))))))))).)))))))))....)))))))..)).. structure -37.10
***********************************AACATTCATTGCTGTCGGTGGGTT*************************************************** bta-miR-181b 24
...................................AACATTCATTGCTGTCGGTGGGTT................................................... t0000161 24 4768
...................................AACATTCATTGCTGTCGGTGGG..................................................... t0001437 22 625
...................................AACATTCATTGCTGTCGGTGGGT.................................................... t0002181 23 409
...................................AACATTCATTGCTGTCGGTGG...................................................... t0002440 21 365
...................................AACATTCATTGCTGTCGGTG....................................................... t0003008 20 291
...................................AACATTCATTGCTGTCGGT........................................................ t0007740 19 97
...................................AACATTCATTGCTGTCGG......................................................... t0025733 18 17
....................................ACATTCATTGCTGTCGGTGGGTT................................................... t0011942 23 53
>bta-mir-181b-2
CTGATGGCTGCACTCAACATTCATTGCTGTCGGTGGGTTTGACTTTGAATCAACTCACTGATCAATGAATGTAAACTGCGGACCAAACA bta-mir-181b-2 89
....((((((((....((((((((((..(((((((((((.((.......)))))))))))))))))))))))....))))).))).... structure -35.70
***************AACATTCATTGCTGTCGGTGGGTT************************************************** bta-miR-181b 24
...............AACATTCATTGCTGTCGGTGGGTT.................................................. t0000161 24 4768
...............AACATTCATTGCTGTCGGTGGGTTT................................................. t0000264 25 3092
...............AACATTCATTGCTGTCGGTGGG.................................................... t0001437 22 625
...............AACATTCATTGCTGTCGGTGGGT................................................... t0002181 23 409
...............AACATTCATTGCTGTCGGTGG..................................................... t0002440 21 365
...............AACATTCATTGCTGTCGGTG...................................................... t0003008 20 291
...............AACATTCATTGCTGTCGGT....................................................... t0007740 19 97
...............AACATTCATTGCTGTCGG........................................................ t0025733 18 17
................ACATTCATTGCTGTCGGTGGGTT.................................................. t0011942 23 53
................ACATTCATTGCTGTCGGTGGGTTT................................................. t0018165 24 29
>bta-mir-181c
TTGCCAAGGGTTTGGGGGAACATTCAACCTGTCGGTGAGTTTGGGCAGCTCAGGCAAACCATCGACCGTTGAGTGGACCCCGAGGCCTGGAACTGCC bta-mir-181c 97
...(((.((.(((((((...((((((((..(((((((.(((((...........)))))))))))).))))))))..))))))).)))))....... structure -44.30
******************AACATTCAACCTGTCGGTGAGTTT******************************************************* bta-miR-181c 24
..................AACATTCAACCTGTCGGTGAGTTT....................................................... t0004897 24 171
..................AACATTCAACCTGTCGGTGAGTT........................................................ t0006209 23 129
..................AACATTCAACCTGTCGGTGAG.......................................................... t0013041 21 47
..................AACATTCAACCTGTCGGTGA........................................................... t0026931 20 15
..................AACATTCAACCTGTCGGTGAGT......................................................... t0031333 22 12
>bta-mir-181d
TCCCCTCCCTTAGGCCACAGCGAAGGTCACAATCAACATTCATTGTTGTCGGTGGGTTGTGACAGAGACCAGACCCACCGAGGGATGAATGTCACTGTGGCTGGGCCAGACAC bta-mir-181d 113
............((((.((((......((((....(((((((((.(..((((((((((.((........))))))))))))).)))))))))...))))))))))))...... structure -44.00
**********************************AACATTCATTGTTGTCGGTGGGT******************************************************** bta-miR-181d 23
..................................AACATTCATTGTTGTCGGTGGGTT....................................................... t0000379 24 2236
..................................AACATTCATTGTTGTCGGTGGGT........................................................ t0005853 23 138
..................................AACATTCATTGTTGTCGGTGGG......................................................... t0006419 22 124
..................................AACATTCATTGTTGTCGGTG........................................................... t0007528 20 101
..................................AACATTCATTGTTGTCGGTGG.......................................................... t0008039 21 93
..................................AACATTCATTGTTGTCGGT............................................................ t0020134 19 24
>bta-mir-1839
AATGAAAAGGTAGATAGAACAGGTCTTGTGTGCAAAATGAATTCAAGACCTACTTATCTACCAACAGCAATG bta-mir-1839 72
........(((((((((...((((((((....(.....)....))))))))..))))))))).......... structure -23.30
******AAGGTAGATAGAACAGGTCTTG******************************************** bta-miR-1839 22
....AAAAGGTAGATAGAACAGGTCTT............................................. t0031887 23 12
.....AAAGGTAGATAGAACAGGTCTTG............................................ t0005314 23 154
.....AAAGGTAGATAGAACAGGTCTT............................................. t0015070 22 38
.....AAAGGTAGATAGAACAGGTCTTGT........................................... t0015835 24 36
......AAGGTAGATAGAACAGGTCTTG............................................ t0000093 22 9846
......AAGGTAGATAGAACAGGTCTTGT........................................... t0000281 23 2902
......AAGGTAGATAGAACAGGTCTT............................................. t0001921 21 461
......AAGGTAGATAGAACAGGTCT.............................................. t0009682 20 72
......AAGGTAGATAGAACAGGTC............................................... t0015665 19 36
.......AGGTAGATAGAACAGGTCTTG............................................ t0000560 21 1532
.......AGGTAGATAGAACAGGTCTTGT........................................... t0001585 22 559
.......AGGTAGATAGAACAGGTCTTGTG.......................................... t0004612 23 184
.......AGGTAGATAGAACAGGTCTTGTGT......................................... t0006201 24 129
.......AGGTAGATAGAACAGGTCTT............................................. t0011951 20 53
.......AGGTAGATAGAACAGGTCT.............................................. t0034292 19 10
>bta-mir-185
GGGGGTGAGGGACTGGAGAGAAAGGCAGTTCCTGATGGTCCCCTCCCCAGGGGCTGGCTTTCCTCCGGCCCCTCCTTCC bta-mir-185 79
(((((.(((((.((((((.(((((.(((((((((..((......)).))))))))).))))))))))).)))))))))) structure -50.20
*************TGGAGAGAAAGGCAGTTCCTGA******************************************** bta-miR-185 22
.............TGGAGAGAAAGGCAGTTCCTGA............................................ t0000216 22 3735
.............TGGAGAGAAAGGCAGTTCCTGAT........................................... t0001147 23 766
.............TGGAGAGAAAGGCAGTTCCT.............................................. t0003153 20 279
.............TGGAGAGAAAGGCAGTTCCTG............................................. t0003653 21 238
.............TGGAGAGAAAGGCAGTTCC............................................... t0034320 19 10
.............TGGAGAGAAAGGCAGTTC................................................ t0035710 18 10
>bta-mir-186
TGCTTATAACTTTCCAAAGAATTCTCCTTTTGGGCTTTCTGATTTTATTTTAAGCCCAAAGGTGAATTTTTTGGGAAGTTTGAGCT bta-mir-186 86
.(((((.(((((((((((((((((.(((((.((((((...((......)).))))))))))).)))))))))))))))))))))). structure -42.50
**************CAAAGAATTCTCCTTTTGGGCT************************************************** bta-miR-186 22
..............CAAAGAATTCTCCTTTTGGGCTT................................................. t0002340 23 382
..............CAAAGAATTCTCCTTTTGGGCT.................................................. t0005995 22 134
..............CAAAGAATTCTCCTTTTGGG.................................................... t0011180 20 59
..............CAAAGAATTCTCCTTTTGGGC................................................... t0018836 21 27
..............CAAAGAATTCTCCTTTTGGGCTTT................................................ t0027507 24 15
..............CAAAGAATTCTCCTTTTGG..................................................... t0030831 19 12
...............AAAGAATTCTCCTTTTGGGCTT................................................. t0017556 22 30
>bta-mir-188
TGCTCCCTCTCTCACATCCCTTGCATGGTGGAGGGTGAGCTTTCTGAAAACCCCTCCCACATGCAGGGTTTGCAGGATGGTGAGCC bta-mir-188 86
.((((((..(((..((..(((((((((..((((((....(.....).....))))))..)))))))))..))..))).)).)))). structure -39.80
**************CATCCCTTGCATGGTGGAGGGT************************************************** bta-miR-188 22
..............CATCCCTTGCATGGTGGAGGGT.................................................. t0011229 22 58
..............CATCCCTTGCATGGTGGAG..................................................... t0016254 19 34
..............CATCCCTTGCATGGTGGA...................................................... t0022132 18 21
..............CATCCCTTGCATGGTGGAGGG................................................... t0034773 21 10
>bta-mir-18a
TGTTCTAAGGTGCATCTAGTGCAGATAGTGAAGTAGATTAGCATCTACTGCCCTAAGTGCTCCTTCTGGCA bta-mir-18a 71
.(((..((((.(((..(((.((((.(((((..(.....)..)).))))))).)))..))).))))..))). structure -22.00
*****TAAGGTGCATCTAGTGCAGATA******************************************** bta-miR-18a 22
.....TAAGGTGCATCTAGTGCAGAT............................................. t0010538 21 64
.....TAAGGTGCATCTAGTGCAGATA............................................ t0025897 22 16
>bta-mir-190b
TGCTTCTGTGTGATATGTTTGATATTGGGTTGTTTAATTAGGAACCAACTAAATGTCAAACATATTCTTACAGCAGTAG bta-mir-190b 79
((((.(((((.(((((((((((((((.((((((((......))).))))).)))))))))))))))..))))).)))). structure -30.60
**********TGATATGTTTGATATTGGGTT************************************************ bta-miR-190b 21
..........TGATATGTTTGATATTGGGTTGT.............................................. t0021207 23 22
>bta-mir-191
GGCTGGACAGCGGGCAACGGAATCCCAAAAGCAGCTGTTGTCTCCAGAGCATTCCAGCTGCGCTTGGATTTCGTTCCCTGCTCTCCTGCCT bta-mir-191 91
(((.(((.((((((.((((((((((.((..(((((((..((((....)).))..)))))))..)))))))))))).)))))).))).))). structure -49.90
**************CAACGGAATCCCAAAAGCAGCTG****************************************************** bta-miR-191 23
..............CAACGGAATCCCAAAAGCAGCTG...................................................... t0000219 23 3685
..............CAACGGAATCCCAAAAGCAGCTGT..................................................... t0000476 24 1765
..............CAACGGAATCCCAAAAGCAGCT....................................................... t0000494 22 1692
..............CAACGGAATCCCAAAAGCAGC........................................................ t0003417 21 258
..............CAACGGAATCCCAAAAGCAG......................................................... t0004606 20 185
..............CAACGGAATCCCAAAAGCAGCTGTT.................................................... t0005646 25 144
..............CAACGGAATCCCAAAAGCA.......................................................... t0008247 19 90
..............CAACGGAATCCCAAAAGC........................................................... t0022033 18 21
...............AACGGAATCCCAAAAGCAGCTGT..................................................... t0002529 23 352
...............AACGGAATCCCAAAAGCAGCTG...................................................... t0002857 22 309
...............AACGGAATCCCAAAAGCAGCT....................................................... t0005008 21 166
...............AACGGAATCCCAAAAGCAGC........................................................ t0012939 20 47
...............AACGGAATCCCAAAAGCAGCTGTT.................................................... t0024055 24 19
...............AACGGAATCCCAAAAGCAG......................................................... t0026658 19 16
>bta-mir-192
AGACCGAGTGCACAGGGCTCTGACCTATGAATTGACAGCCAGTGCTCTTGTGTCCCCTCTGGCTGCCAATTCCATAGGTCACAGGTATGTTCGCCTCAATGCCAGC bta-mir-192 106
.....(((.(((((.(.((.((((((((((((((.(((((((.((......)).....))))))).))))).))))))))).)).).)))..)))))......... structure -40.10
*******************CTGACCTATGAATTGACAGCCAG**************************************************************** bta-miR-192 23
...................CTGACCTATGAATTGACAGCC.................................................................. t0000557 21 1539
...................CTGACCTATGAATTGACAGCCA................................................................. t0000759 22 1131
...................CTGACCTATGAATTGACAGC................................................................... t0002777 20 320
...................CTGACCTATGAATTGACAGCCAGT............................................................... t0019836 24 25
...................CTGACCTATGAATTGACAGCCAG................................................................ t0027388 23 15
....................TGACCTATGAATTGACAGCCA................................................................. t0003689 21 236
....................TGACCTATGAATTGACAGCCAG................................................................ t0006059 22 132
....................TGACCTATGAATTGACAGCCAGT............................................................... t0006614 23 119
....................TGACCTATGAATTGACAGCC.................................................................. t0009472 20 74
....................TGACCTATGAATTGACAGC................................................................... t0024010 19 19
>bta-mir-193a
TGGGAGCTGAGAGCTGGGTCTTTGCGGGCGAGATGAAGGTGTCGGTTCAACTGGCCTACAAAGTCCCAGTCCTCGGCCCCC bta-mir-193a 81
.(((.((((((..(((((.(((((..(((.((.((((........)))).)).)))..))))).)))))..))))))))). structure -48.10
************************************************AACTGGCCTACAAAGTCCCAGT*********** bta-miR-193a-3p 22
**************TGGGTCTTTGCGGGCGAGATGA********************************************* bta-miR-193a-5p 22
..............TGGGTCTTTGCGGGCGAGATGA............................................. t0007677 22 98
..............TGGGTCTTTGCGGGCGAGATG.............................................. t0031986 21 12
................................................AACTGGCCTACAAAGTCCCA............. t0007008 20 111
................................................AACTGGCCTACAAAGTCCCAGT........... t0009728 22 72
................................................AACTGGCCTACAAAGTCCCAG............ t0013401 21 45
>bta-mir-193b
GTGGTCCCAGAATCGGGGTTTTGAGGGCGAGATGAGTTTATGTTTTATCCAACTGGCCCACAAAGTCCCGCTTTTGGGGTCAT bta-mir-193b 83
(((..(((((((.((((..((((.((((.((.((..(.........)..)).)).)))).))))..)))).)))))))..))) structure -41.20
**************************************************AACTGGCCCACAAAGTCCCGCTTT********* bta-miR-193b 24
..................................................AACTGGCCCACAAAGTCCCGCT........... t0006900 22 113
..................................................AACTGGCCCACAAAGTCCCGCTT.......... t0014418 23 41
..................................................AACTGGCCCACAAAGTCCCGCTTT......... t0017575 24 30
..................................................AACTGGCCCACAAAGTCCC.............. t0023107 19 20
..................................................AACTGGCCCACAAAGTCCCG............. t0023492 20 19
..................................................AACTGGCCCACAAAGTCC............... t0027372 18 15
..................................................AACTGGCCCACAAAGTCCCGC............ t0035961 21 10
>bta-mir-194-2
TGGCTCCCACCCCCTGTAACAGCAACTCCATGTGGAAGTACCTCTAGTTCCAGTGGGGCTGCTGTTATCTGGGGTGGGGGCCA bta-mir-194-2 83
.((((((((((((..(((((((((.((((((.(((((.((....)).))))))))))).)))))))))..)))))))))))). structure -57.60
**************TGTAACAGCAACTCCATGTGGA*********************************************** bta-miR-194 22
..............TGTAACAGCAACTCCATGTGGAA.............................................. t0018634 23 28
>bta-mir-1940
CTGGAGGACTAAGAAGGCTGAGTCTGATGAAGCAAGACTCTGCTGATACAATCCTCCTAG bta-mir-1940 60
..((((((.......(((.((((((.........)))))).))).......))))))... structure -22.84
CTGGAGGACTAAGAAGGCTGAGTCT*********************************** bta-miR-1940 25
CTGGAGGACTAAGAAGGCT......................................... t0035999 19 10
>bta-mir-195
AGCTCCCCTGGCTCTAGCAGCACAGAAATATTGGCACTGGGAAGAAAGCCTGCCAATATTGGCTGTGCTGCTCCAGGCAGGGTGGTG bta-mir-195 87
.((..(((((.((..((((((((((.((((((((((..((........))))))))))))..))))))))))..)).)))))..)). structure -49.50
**************TAGCAGCACAGAAATATTGGCA*************************************************** bta-miR-195 22
..............TAGCAGCACAGAAATATTGGCA................................................... t0023321 22 19
>bta-mir-196a-1
TGAACTGGAACTGCTGAGTGAATTAGGTAGTTTCATGTTGTTGGGCCTGGATTTCTGAACACAACGACATTAAACCACCCGACTCACGGCAGTTACTGCTCC bta-mir-196a-1 102
.((.(...(((((((..((((.(..(((.((((.((((((((((..(.((....)))..).))))))))).)))).)))..).)))))))))))...).)). structure -33.10
***********************TAGGTAGTTTCATGTTGTTGGG********************************************************* bta-miR-196a 22
.......................TAGGTAGTTTCATGTTGTTGGG......................................................... t0004700 22 180
.......................TAGGTAGTTTCATGTTGTTGG.......................................................... t0011250 21 58
.......................TAGGTAGTTTCATGTTGT............................................................. t0019457 18 26
.......................TAGGTAGTTTCATGTTGTTG........................................................... t0027790 20 15
.......................TAGGTAGTTTCATGTTGTT............................................................ t0029969 19 13
>bta-mir-196a-2
AGCTGATCTGTGGCTTAGGTAGTTTCATGTTGTTGGGATTGAGTTTTGAACTCGGCAACAAGAAACTGCCTGAGTTACATCAGTC bta-mir-196a-2 85
.(((((..((((((((((((((((((.((((((((((.(..(...)..).)))))))))).))))))))))))))))))))))). structure -45.10
***************TAGGTAGTTTCATGTTGTTGGG************************************************ bta-miR-196a 22
...............TAGGTAGTTTCATGTTGTTGGG................................................ t0004700 22 180
...............TAGGTAGTTTCATGTTGTTGGGA............................................... t0008713 23 84
...............TAGGTAGTTTCATGTTGTTGG................................................. t0011250 21 58
...............TAGGTAGTTTCATGTTGT.................................................... t0019457 18 26
...............TAGGTAGTTTCATGTTGTTG.................................................. t0027790 20 15
...............TAGGTAGTTTCATGTTGTT................................................... t0029969 19 13
>bta-mir-196b
AACTGGTCGGTGATTTAGGTAGTTTCCTGTTGTTGGGATCCACCTTTCTCTCGACAGCACGACACTGCCTTCATTACTTCAGTTG bta-mir-196b 85
((((((..((((((..(((((((.((.(((((((((((..........))))))))))).)).)))))))..)))))))))))). structure -35.80
***************TAGGTAGTTTCCTGTTGTTGGGA*********************************************** bta-miR-196b 23
...............TAGGTAGTTTCCTGTTGTTGGG................................................ t0012775 22 48
...............TAGGTAGTTTCCTGTTGTTGG................................................. t0017339 21 31
>bta-mir-197
GGGGCTGTGCCGGGTAGAGAGGGCAGTGGGAGGTAAGAGCTCTTCACCCTTCACCACCTTCTCCACCCAGCAGGGCCAGCA bta-mir-197 81
..((((.(((.((((.(((((((..((((..((((((....))).)))..))))..))))))).)))).))).)))).... structure -43.40
*************************************************TTCACCACCTTCTCCACCCAGC********** bta-miR-197 22
.................................................TTCACCACCTTCTCCACCCAGC.......... t0009562 22 73
.................................................TTCACCACCTTCTCCACCCAG........... t0034279 21 10
>bta-mir-199a-1
TGGAAGCTTCTGGAGATCCTGCTCCGTCGCCCCAGTGTTCAGACTACCTGTTCAGGACAATGCCGTTGTACAGTAGTCTGCACATTGGTTAGACTGGGCAAGGG bta-mir-199a-1 104
.................(((((((.(((...(((((((.((((((((.(((...((......)).....))))))))))).)))))))...))).)))).))). structure -40.00
*********************************************************************ACAGTAGTCTGCACATTGGTTA************* bta-miR-199a-3p 22
******************************CCCAGTGTTCAGACTACCTGTT**************************************************** bta-miR-199a-5p 22
..............................CCCAGTGTTCAGACTACCT....................................................... t0000873 19 997
..............................CCCAGTGTTCAGACTACCTGTT.................................................... t0001021 22 851
..............................CCCAGTGTTCAGACTACCTGTTC................................................... t0003131 23 281
..............................CCCAGTGTTCAGACTACCTGT..................................................... t0012618 21 49
..............................CCCAGTGTTCAGACTACCTG...................................................... t0012660 20 49
..............................CCCAGTGTTCAGACTACC........................................................ t0019800 18 25
....................................................................TACAGTAGTCTGCACATTGGTT.............. t0000045 22 28886
....................................................................TACAGTAGTCTGCACATTGGTTA............. t0000128 23 6103
....................................................................TACAGTAGTCTGCACATTGGT............... t0000498 21 1691
....................................................................TACAGTAGTCTGCACATTGG................ t0005393 20 152
....................................................................TACAGTAGTCTGCACATTG................. t0012493 19 50
.....................................................................ACAGTAGTCTGCACATTGGTT.............. t0000014 21 106491
.....................................................................ACAGTAGTCTGCACATTGGTTA............. t0000016 22 90232
.....................................................................ACAGTAGTCTGCACATTGGT............... t0000159 20 4861
.....................................................................ACAGTAGTCTGCACATTGG................ t0002027 19 436
.....................................................................ACAGTAGTCTGCACATTG................. t0006212 18 129
.....................................................................ACAGTAGTCTGCACATTGGTTAG............ t0016948 23 32
......................................................................CAGTAGTCTGCACATTGGTTA............. t0000138 21 5723
......................................................................CAGTAGTCTGCACATTGGTT.............. t0000468 20 1804
......................................................................CAGTAGTCTGCACATTGGT............... t0006133 19 131
......................................................................CAGTAGTCTGCACATTGGTTAG............ t0028557 22 14
.......................................................................AGTAGTCTGCACATTGGTTA............. t0008496 20 86
.......................................................................AGTAGTCTGCACATTGGTT.............. t0009769 19 71
>bta-mir-199a-2
GCCAACCCAGTGTTCAGACTACCTGTTCAGGGGGCTCTGAATGTGTACAGTAGTCTGCACATTGGTTAGGC bta-mir-199a-2 71
(((...(((((((.((((((((.((((((((....)))))......))))))))))).)))))))...))) structure -30.50
**********************************************ACAGTAGTCTGCACATTGGTTA*** bta-miR-199a-3p 22
*****CCCAGTGTTCAGACTACCTGTT******************************************** bta-miR-199a-5p 22
.....CCCAGTGTTCAGACTACCT............................................... t0000873 19 997
.....CCCAGTGTTCAGACTACCTGTT............................................ t0001021 22 851
.....CCCAGTGTTCAGACTACCTGTTC........................................... t0003131 23 281
.....CCCAGTGTTCAGACTACCTGT............................................. t0012618 21 49
.....CCCAGTGTTCAGACTACCTG.............................................. t0012660 20 49
.....CCCAGTGTTCAGACTACC................................................ t0019800 18 25
.............................................TACAGTAGTCTGCACATTGGTT.... t0000045 22 28886
.............................................TACAGTAGTCTGCACATTGGTTA... t0000128 23 6103
.............................................TACAGTAGTCTGCACATTGGT..... t0000498 21 1691
.............................................TACAGTAGTCTGCACATTGG...... t0005393 20 152
.............................................TACAGTAGTCTGCACATTG....... t0012493 19 50
..............................................ACAGTAGTCTGCACATTGGTT.... t0000014 21 106491
..............................................ACAGTAGTCTGCACATTGGTTA... t0000016 22 90232
..............................................ACAGTAGTCTGCACATTGGT..... t0000159 20 4861
..............................................ACAGTAGTCTGCACATTGG...... t0002027 19 436
..............................................ACAGTAGTCTGCACATTG....... t0006212 18 129
..............................................ACAGTAGTCTGCACATTGGTTAG.. t0016948 23 32
...............................................CAGTAGTCTGCACATTGGTTA... t0000138 21 5723
...............................................CAGTAGTCTGCACATTGGTT.... t0000468 20 1804
...............................................CAGTAGTCTGCACATTGGT..... t0006133 19 131
...............................................CAGTAGTCTGCACATTGGTTAG.. t0028557 22 14
................................................AGTAGTCTGCACATTGGTTA... t0008496 20 86
................................................AGTAGTCTGCACATTGGTT.... t0009769 19 71
>bta-mir-199b
CCTCCACTCCGTCTACCCAGTGTTTAGACTATCTGTTCAGGACTCCCAAATTGTACAGTAGTCTGCACATTGGTTAGGCTGGGCTGGGTTAGACCCTCGG bta-mir-199b 100
..((((..(((((((.(((((((.(((((((.((((.((((....))....)).))))))))))).))))))).))))).))..))))............ structure -37.20
***************CCCAGTGTTTAGACTATCTGTTC************************************************************** bta-miR-199b 23
...............CCCAGTGTTTAGACTATCT.................................................................. t0000792 19 1080
...............CCCAGTGTTTAGACTATCTGTT............................................................... t0003899 22 222
...............CCCAGTGTTTAGACTATC................................................................... t0004927 18 170
...............CCCAGTGTTTAGACTATCTGTTC.............................................................. t0006119 23 131
...............CCCAGTGTTTAGACTATCTG................................................................. t0021320 20 22
...............CCCAGTGTTTAGACTATCTGT................................................................ t0025502 21 17
>bta-mir-199c
ATCAGTGGTTCTTACGGTGTGTTTGCTACTATTGAAACGTCAGTGTACAGTAGTCTGCACATTGGCTTCTTGTGAT bta-mir-199c 76
((((..((......((((((((..(((((((((((....)))))....))))))..))))))))....))..)))) structure -20.70
*********************************************TACAGTAGTCTGCACATTGG*********** bta-miR-199c 20
.............................................TACAGTAGTCTGCACATTGG........... t0005393 20 152
.............................................TACAGTAGTCTGCACATTG............ t0012493 19 50
..............................................ACAGTAGTCTGCACATTGG........... t0002027 19 436
..............................................ACAGTAGTCTGCACATTG............ t0006212 18 129
..............................................ACAGTAGTCTGCACATTGGCT......... t0019751 21 25
..............................................ACAGTAGTCTGCACATTGGCTT........ t0127864 22 2
>bta-mir-19b
CACTGTTCTATGGTTAGTTTTGCAGGTTTGCATCCAGCTGTGTGATATTCTGCTGTGCAAATCCATGCAAAACTGACTGTGGTAGTG bta-mir-19b 87
(((((..(((((((((((((((((((((((((..((((.............)))))))))).)).)))))))))))))))))))))) structure -38.42
*****************************************************TGTGCAAATCCATGCAAAACTGA*********** bta-miR-19b 23
.....................................................TGTGCAAATCCATGCAAAACTG............ t0004582 22 187
.....................................................TGTGCAAATCCATGCAAAACT............. t0005090 21 163
.....................................................TGTGCAAATCCATGCAAAACTGA........... t0007484 23 102
>bta-mir-19b-2
ACTGCTACTTACAGTTAGTTTTGCTGGTTTGCATTTCAGCGTGTGGATATATGGCTGTGCAAATCCATGCAAAACTGATTGTG bta-mir-19b-2 83
.........((((((((((((((((((((((((...((((((((....)))).)))))))))).))).))))))))))))))) structure -33.20
*******************************************************TGTGCAAATCCATGCAAAACTGA***** bta-miR-19b 23
.......................................................TGTGCAAATCCATGCAAAACTG...... t0004582 22 187
.......................................................TGTGCAAATCCATGCAAAACT....... t0005090 21 163
.......................................................TGTGCAAATCCATGCAAAACTGA..... t0007484 23 102
>bta-mir-204
TTTCTTCATGTGACTCGTGGACTTCCCTTTGTCATCCTATGCCTGAGAATATATGAAGGAGGCTGGGAAGGCAAAGGGACGTTCAATTGTCATCAC bta-mir-204 96
.........(((((...(((((.((((((((((.(((((.((((...............))))))))).)))))))))).)))))...)))))... structure -40.56
**********************TTCCCTTTGTCATCCTATGCCT**************************************************** bta-miR-204 22
......................TTCCCTTTGTCATCCTATGCCT.................................................... t0017122 22 31
>bta-mir-206
TGCTTCCCAAGGCCACATGCTTCTTTATATCCCCATACGGATTACTTTGCTATGGAATGTAAGGAAGTGTGTGGTTTCGGCGAGCG bta-mir-206 86
.((((.((.(((((((((((((((((((((..(((((((((....)))).))))).))))))))))))))))))))).)).)))). structure -41.90
****************************************************TGGAATGTAAGGAAGTGTGTGG************ bta-miR-206 22
...................................................ATGGAATGTAAGGAAGTGTGTGG............ t0010482 23 64
...................................................ATGGAATGTAAGGAAGTGTGTGGT........... t0035416 24 10
....................................................TGGAATGTAAGGAAGTGTGTGG............ t0000003 22 1220544
....................................................TGGAATGTAAGGAAGTGTGTGGT........... t0000008 23 175745
....................................................TGGAATGTAAGGAAGTGTGTG............. t0000012 21 124434
....................................................TGGAATGTAAGGAAGTGTGTGGTT.......... t0000057 24 23100
....................................................TGGAATGTAAGGAAGTGTGT.............. t0000061 20 20916
....................................................TGGAATGTAAGGAAGTGTGTGGTTT......... t0000073 25 13317
....................................................TGGAATGTAAGGAAGTGTG............... t0000141 19 5555
....................................................TGGAATGTAAGGAAGTGT................ t0000229 18 3483
....................................................TGGAATGTAAGGAAGTGTGTGGTTTC........ t0032778 26 11
.....................................................GGAATGTAAGGAAGTGTGTGG............ t0000638 21 1321
.....................................................GGAATGTAAGGAAGTGTGTGGT........... t0002904 22 303
.....................................................GGAATGTAAGGAAGTGTGTG............. t0006485 20 122
.....................................................GGAATGTAAGGAAGTGTGTGGTT.......... t0017590 23 30
.....................................................GGAATGTAAGGAAGTGTGT.............. t0022926 19 20
.....................................................GGAATGTAAGGAAGTGTGTGGTTT......... t0028200 24 14
......................................................GAATGTAAGGAAGTGTGTGG............ t0007937 20 94
......................................................GAATGTAAGGAAGTGTGTG............. t0018710 19 27
......................................................GAATGTAAGGAAGTGTGTGGT........... t0023637 21 19
......................................................GAATGTAAGGAAGTGTGTGGTT.......... t0035075 22 10
>bta-mir-208b
CCTCTCAGGGAAGCTTTTTGCTCGCGTTATGTTTCTCATCCGAATATAAGACGAACAAAAGGTTTGTCTGAGGGCAG bta-mir-208b 77
.((((((((.((((((((((.(((..((((((((.......))))))))..))).)))))))))).))))))))... structure -31.00
*********************************************ATAAGACGAACAAAAGGTTTGT********** bta-miR-208b 22
.............................................ATAAGACGAACAAAAGGTTTGT.......... t0015998 22 35
.............................................ATAAGACGAACAAAAGGTTTG........... t0017698 21 30
.............................................ATAAGACGAACAAAAGGTTT............ t0032379 20 11
>bta-mir-20a
GTAGCACTAAAGTGCTTATAGTGCAGGTAGTGTTTAGTTATCTACTGCATTATGAGCACTTAAAGTACTGC bta-mir-20a 71
((((.(((.(((((((((((((((((.(((((......)).))))))))))))))))))))..))).)))) structure -31.00
*******TAAAGTGCTTATAGTGCAGGTAG***************************************** bta-miR-20a 23
.......TAAAGTGCTTATAGTGCAGGTAG......................................... t0010565 23 64
.......TAAAGTGCTTATAGTGCAGGTA.......................................... t0019047 22 27
.......TAAAGTGCTTATAGTGCAGGT........................................... t0025156 21 17
>bta-mir-20b
AGTACCAAAGTGCTCACAGTGCAGGTAGTTTTGGCAGCGCTCTACTGTAGTGTGGGCACTTCCAGTACT bta-mir-20b 69
(((((..(((((((((((.(((((.(((....(((...))))))))))).)))))))))))...))))) structure -30.60
*****CAAAGTGCTCACAGTGCAGGTA****************************************** bta-miR-20b 22
.....CAAAGTGCTCACAGTGCAGGTAG......................................... t0025068 23 17
>bta-mir-21
TGTCGGGTAGCTTATCAGACTGATGTTGACTGTTGAATCTCATGGCAACAGCAGTCGATGGGCTGTCTGACA bta-mir-21 72
.(((((..((((((((.(((((.(((((.((((.(.....)))))))))).)))))))))))))..))))). structure -35.80
*******TAGCTTATCAGACTGATGTTGACT***************************************** bta-miR-21 24
**********************************************AACAGCAGTCGATGGGCTGTCT**** bta-miR-21* 22
.......TAGCTTATCAGACTGATGTTG............................................ t0000356 21 2363
.......TAGCTTATCAGACTGATGTTGA........................................... t0000399 22 2114
.......TAGCTTATCAGACTGATGTT............................................. t0000509 20 1654
.......TAGCTTATCAGACTGATGTTGAC.......................................... t0000733 23 1182
.......TAGCTTATCAGACTGATGTTGACT......................................... t0008748 24 83
.......TAGCTTATCAGACTGATGT.............................................. t0008951 19 80
.......TAGCTTATCAGACTGATG............................................... t0020059 18 25
>bta-mir-210
CCTCCAGGCGCAGGGCAGCCACTGCCCACCGCACACTGCGCTGCTCCGGACCCACTGTGCGTGTGACAGCGGCTGATCTGTCCCTGGGCAGCGCGACC bta-mir-210 98
..((((((.((((..(((((.(((..(((((((((.((.((((...))).).)).)))))).))).))).)))))..)))).)))))).......... structure -46.00
*****************************************************ACTGTGCGTGTGACAGCGGCTGA********************** bta-miR-210 23
.....................................................ACTGTGCGTGTGACAGCGGCT........................ t0028996 21 14
.....................................................ACTGTGCGTGTGACAGCGG.......................... t0030244 19 13
......................................................CTGTGCGTGTGACAGCGGCT........................ t0013093 20 47
......................................................CTGTGCGTGTGACAGCGGCTGA...................... t0015526 22 37
......................................................CTGTGCGTGTGACAGCGGCTG....................... t0030548 21 13
>bta-mir-214
GGCCTGGCTGGACGGAGTTGTCATGTGTCTGCCTGTCTACACTTGCTGTGCAGAACATCCGCTCACCTGTACAGCAGGCACAGACAGGCAGTCACATGACAACCCAGCCT bta-mir-214 110
.....((((((.....(((((((((((.((((((((((...((((((((((((.............))))))))))))...)))))))))).))))))))))))))))). structure -67.62
**********************************************************************ACAGCAGGCACAGACAGGCAGT****************** bta-miR-214 22
.....................................................................TACAGCAGGCACAGACAGGCAG................... t0003326 22 265
.....................................................................TACAGCAGGCACAGACAGGCAGT.................. t0004858 23 173
.....................................................................TACAGCAGGCACAGACAGG...................... t0012093 19 52
.....................................................................TACAGCAGGCACAGACAGGCA.................... t0012784 21 48
.....................................................................TACAGCAGGCACAGACAG....................... t0024640 18 18
......................................................................ACAGCAGGCACAGACAGGCAGT.................. t0001385 22 647
......................................................................ACAGCAGGCACAGACAGGCAG................... t0001896 21 468
......................................................................ACAGCAGGCACAGACAGGCA.................... t0012715 20 49
......................................................................ACAGCAGGCACAGACAGG...................... t0019424 18 26
>bta-mir-215
TGTACAGGAAAATGACCTATGAATTGACAGACAACGTGACTAAGTCTGTCTGTCATTTCTGTAGGCCAATGTTCTGTAT bta-mir-215 79
.((((((((...((.((((((((.(((((((((((........)).))))))))).))).))))).))...)))))))) structure -32.30
***********ATGACCTATGAATTGACAGACA********************************************** bta-miR-215 22
...........ATGACCTATGAATTGACAGACA.............................................. t0008882 22 81
...........ATGACCTATGAATTGACAGAC............................................... t0012726 21 48
>bta-mir-218-1
GTGGTTATGTAGCGAGATTTTCTGTTGTGCTTGATCTAACCATGTGGTTGCCAGGTATGAGTAAAACATGGTTCCGTCAAGCACCATGGAACGTCACGCAGCTTTCTACA bta-mir-218-1 110
((((....((.(((.(((.((((((.(((((((((..((((((((..((((((....)).)))).))))))))..))))))))).)))))).))).))).))...)))). structure -47.60
************************TTGTGCTTGATCTAACCATGTG**************************************************************** bta-miR-218 22
........................TTGTGCTTGATCTAACCATGT................................................................. t0033051 21 11
........................TTGTGCTTGATCTAACCAT................................................................... t0473277 19 1
...............................................................AAACATGGTTCCGTCAAGCAC.......................... t0273026 21 1
>bta-mir-218-2
TTTGTGCTTGATCTAACCATGTGGTGGAACGATGGAAACGGAACATGGTTCTGTCAAGCACC bta-mir-218-2 62
...(((((((((..((((((((..........((....))..))))))))..))))))))). structure -25.40
*TTGTGCTTGATCTAACCATGTG*************************************** bta-miR-218 22
.TTGTGCTTGATCTAACCATGT........................................ t0033051 21 11
>bta-mir-22
GGCTGAGCCGCAGTAGTTCTTCAGTGGCAAGCTTTATGTCCTGACCCAGCTAAAGCTGCCAGTTGAAGAACTGTTGCCCTCTGCC bta-mir-22 85
(((.(((..((((((((((((((((((((.((((((.((.........))))))))))))).))))))))))))))).))).))) structure -39.80
****************************************************AAGCTGCCAGTTGAAGAACTG************ bta-miR-22-3p 21
**************AGTTCTTCAGTGGCAAGCTTTA************************************************* bta-miR-22-5p 22
..............AGTTCTTCAGTGGCAAGCTTTA................................................. t0013432 22 45
..............AGTTCTTCAGTGGCAAGCTTT.................................................. t0014529 21 40
....................................................AAGCTGCCAGTTGAAGAACTGT........... t0001787 22 498
....................................................AAGCTGCCAGTTGAAGAACT............. t0012755 20 48
....................................................AAGCTGCCAGTTGAAGAACTGTT.......... t0026229 23 16
....................................................AAGCTGCCAGTTGAAGAACTG............ t0028149 21 14
....................................................AAGCTGCCAGTTGAAGAAC.............. t0029066 19 14
>bta-mir-221
CCAACATCCAGGTCTAGGGCATGAACCTGGCATACAATGTAGATTTCTGTGTTTGTTGAGCAACAGCTACATTGTCTGCTGGGTTTCAGGCTACCTGGAAACACGTTCTT bta-mir-221 110
......(((((((....(((.((((((..(((.(((((((((....((((((((...)))).))))))))))))).)))..)).)))).))))))))))........... structure -44.20
****************************************************************AGCTACATTGTCTGCTGGGTTT************************ bta-miR-221 22
................................................................AGCTACATTGTCTGCTGGGTTTC....................... t0000639 23 1318
................................................................AGCTACATTGTCTGCTGGGTTT........................ t0001609 22 551
................................................................AGCTACATTGTCTGCTGGGTTTCA...................... t0018053 24 29
................................................................AGCTACATTGTCTGCTGGGTT......................... t0022221 21 21
>bta-mir-222
GCTGCTGGAATGTGTAGGTACCCTCAATGGCTCAGTAGCCAGTGTAGATCCTGTCTTTTGTAATCAGTAGCTACATCTGGCTACTGGGTCTCTGATGGCATCTTCTACCT bta-mir-222 110
......((...(...((((.((.(((..(((((((((((((((((((...(((...........)))...))))).))))))))))))))..))).)).)))).)..)). structure -43.10
********************************************************************AGCTACATCTGGCTACTGGGT********************* bta-miR-222 21
....................................................................AGCTACATCTGGCTACTGGGTCT................... t0001093 23 802
....................................................................AGCTACATCTGGCTACTGGGTC.................... t0001635 22 542
....................................................................AGCTACATCTGGCTACTGGGTCTC.................. t0005108 24 162
....................................................................AGCTACATCTGGCTACTGGGT..................... t0006562 21 121
....................................................................AGCTACATCTGGCTACTGGG...................... t0009228 20 77
....................................................................AGCTACATCTGGCTACTGG....................... t0010974 19 60
....................................................................AGCTACATCTGGCTACTG........................ t0014739 18 39
....................................................................AGCTACATCTGGCTACTGGGTCTCT................. t0019501 25 26
>bta-mir-224
GGGCTTTCAAGTCACTAGTGGTTCCGTTTAGTAGATGGTTGTACATTGTTTCAAAATGGTACCCTAGTGACTACAAAGCCC bta-mir-224 81
(((((((..(((((((((.(((.((((((.(..((((......))))....).)))))).))))))))))))..))))))) structure -37.30
*******CAAGTCACTAGTGGTTCCGTTTA*************************************************** bta-miR-224 23
.......CAAGTCACTAGTGGTTCCGTTT.................................................... t0002460 22 362
.......CAAGTCACTAGTGGTTCCGTTTA................................................... t0004247 23 203
.......CAAGTCACTAGTGGTTCCGTTTAG.................................................. t0005876 24 137
.......CAAGTCACTAGTGGTTCCGTT..................................................... t0022207 21 21
>bta-mir-2284h
GTTGGCCCAAAAGTTCGTTCGGGTTTCCTGTATGTGACGGAAAAACCCCAATGAGCTTTTGACCAAC bta-mir-2284h 67
(((((..((((((((((((.((((((.((((.....))))..)))))).)))))))))))).))))) structure -30.00
*****CCCAAAAGTTCGTTCGGGTTT***************************************** bta-miR-2284h 21
********************************************ACCCCAATGAGCTTTTGACC*** bta-miR-2284h* 20
........AAAAGTTCGTTCGGGTTT......................................... t0013667 18 44
>bta-mir-2284w
TTTCAATTATTGGGTTGGCCAAGAGTTTGTTCGGGTTTCTCCATAAGCTGTATAGAAAAACCTCAATGAACTCTTTGGCCAACCCAATATTTTGCT bta-mir-2284w 96
...(((.((((((((((((((((((((..((.((((((.((.(((.....))).)).)))))).))..))))).)))))))))))))))..))).. structure -44.70
********************AAGAGTTTGTTCGGGTTTCTC******************************************************* bta-miR-2284w 21
....................AAGAGTTTGTTCGGGTTTCT........................................................ t0003645 20 239
....................AAGAGTTTGTTCGGGTTTCTC....................................................... t0018633 21 28
....................AAGAGTTTGTTCGGGTTT.......................................................... t0026654 18 16
....................AAGAGTTTGTTCGGGTTTC......................................................... t0029139 19 14
........................................................AAAACCTCAATGAACTCTTTGG.................. t0020821 22 23
>bta-mir-2284x
GGATTTAGTATTGGGTTGGCTGAAAAGTTCGTTCGGGTTTTTCCATAAGAACTCAAATAAACTTTTTGGCCAACCCAGTAATAACACTGATGCACC bta-mir-2284x 96
....(((.((((((((((((..(((((((..((.((((((((....)))))))).))..)))))))..)))))))))))).)))............ structure -39.80
********************TGAAAAGTTCGTTCGGGTTTT******************************************************* bta-miR-2284x 21
....................TGAAAAGTTCGTTCGGGTTTTT...................................................... t0000051 22 25714
....................TGAAAAGTTCGTTCGGGTTTTTC..................................................... t0000596 23 1428
....................TGAAAAGTTCGTTCGGGTTTT....................................................... t0001002 21 864
....................TGAAAAGTTCGTTCGGGTT......................................................... t0001966 19 448
....................TGAAAAGTTCGTTCGGGTTT........................................................ t0005286 20 156
....................TGAAAAGTTCGTTCGGGT.......................................................... t0023276 18 19
.....................GAAAAGTTCGTTCGGGTTTTTC..................................................... t0000100 22 8884
.....................GAAAAGTTCGTTCGGGTTTTT...................................................... t0000179 21 4389
.....................GAAAAGTTCGTTCGGGTTTT....................................................... t0001095 20 802
.....................GAAAAGTTCGTTCGGGTTT........................................................ t0002548 19 349
.....................GAAAAGTTCGTTCGGGTT......................................................... t0004412 18 194
......................AAAAGTTCGTTCGGGTTTTTC..................................................... t0000390 21 2186
......................AAAAGTTCGTTCGGGTTTTT...................................................... t0000875 20 996
......................AAAAGTTCGTTCGGGTTTT....................................................... t0010893 19 61
......................AAAAGTTCGTTCGGGTTT........................................................ t0013667 18 44
>bta-mir-2299
TAACTGAACACACTGGATTCATTTCTCTGAAAGTGGATTTTGTGGTCTGTCCGGGGAATGGATCCAGCGTGATCGGTTG bta-mir-2299 79
(((((((.(((.(((((((((((((((.((....(((((....))))).)).))))))))))))))).))).))))))) structure -37.40
*************************************************TCCGGGGAATGGATCCAGCGT********* bta-miR-2299-3p 21
***********ACTGGATTCATTTCTCTGAAA*********************************************** bta-miR-2299-5p 21
................................................GTCCGGGGAATGGATCCAGCGT......... t0019988 22 25
................................................GTCCGGGGAATGGATCCAGCG.......... t0081493 21 3
.................................................TCCGGGGAATGGATCCAGCGT......... t0032682 21 11
>bta-mir-2300b
TCTTATTCCTTAGCTAGTTTTGCCTCCCTGCTTATGATCACACACAGGGAGACAAAACTAGCTGAGGAATAAGA bta-mir-2300b 74
((((((((((((((((((((((.(((((((..............))))))).)))))))))))))))))))))) structure -45.44
**********************************************GGGAGACAAAACTAGCTGAGGA****** bta-miR-2300b-3p 22
..............................................GGGAGACAAAACTAGCTGAGGA...... t0029276 22 13
>bta-mir-2331
GGGTGGCTTCCGTGCCTGCAGATGTCTGTGAATTCCTCAAGGCTGAGACCCTGCAGCCAAAGAAGCTACCC bta-mir-2331 71
((((((((((..((.((((((..((((.(((.....)))......)))).)))))).))..)))))))))) structure -32.40
****GGCTTCCGTGCCTGCAGATGTCT******************************************** bta-miR-2331 23
***********************************************ACCCTGCAGCCAAAGAAGCTA*** bta-miR-2331* 21
....GGCTTCCGTGCCTGCAGATGTCT............................................ t0029880 23 13
>bta-mir-2387
AGCGTGGAGGGCCTGGAAGGCCTGGCTTTGCAGCGTGGACTGGACCCTGCAGACCCGGCCTTGGCAAGCCCTTCCGCT bta-mir-2387 78
((((.(((((((.((.((((((.((.(((((((.((.......)).))))))))).))))))..)).))))))))))) structure -42.20
*************TGGAAGGCCTGGCTTTGCAGCG******************************************* bta-miR-2387 22
.............TGGAAGGCCTGGCTTTGCAGCGT.......................................... t0007497 23 102
.............TGGAAGGCCTGGCTTTGCAGCG........................................... t0007901 22 95
.............TGGAAGGCCTGGCTTTGCAGC............................................ t0020773 21 23
.............TGGAAGGCCTGGCTTTGCAG............................................. t0029519 20 13
>bta-mir-2398
CTCGGGGTGAGCATCTAGGGACGCGTCGGCAACTGCAGGACCCCCTGGTTGCCTCCCCGTCCCTCTTGCTGACCCCGGG bta-mir-2398 79
((((((((.((((...(((((((.(..((((((..((((....))))))))))..).)))))))..)))).)))))))) structure -50.60
************ATCTAGGGACGCGTCGGCAACT********************************************* bta-miR-2398 22
............ATCTAGGGACGCGTCGGCAACT............................................. t0030685 22 13
>bta-mir-23a
GGCCGGCTGGGGTTCCTGGGGATGGGATTTGCTGCCTGTCACAAATCACATTGCCAGGGATTTCCAACCGACC bta-mir-23a 73
((.(((.((((((((((((.((((.((((((.((.....)))))))).)))).))))))).))))).))).)) structure -34.00
********************************************ATCACATTGCCAGGGATTTCCA******* bta-miR-23a 22
...........................................AATCACATTGCCAGGGATTTCCA....... t0029418 23 13
............................................ATCACATTGCCAGGGATTTCCA....... t0000611 22 1396
............................................ATCACATTGCCAGGGATTTCC........ t0002132 21 416
............................................ATCACATTGCCAGGGATTTCCAA...... t0002612 23 339
............................................ATCACATTGCCAGGGATTTC......... t0004207 20 204
............................................ATCACATTGCCAGGGATTT.......... t0008135 19 91
>bta-mir-23b
GGGTTCCTGGCATGCTGATTTGTGACTTAAGATTAAAATCACATTGCCAGGGATTACCAC bta-mir-23b 60
((((((((((((((.((((((..............)))))))).))))))))))..)).. structure -21.94
*************************************ATCACATTGCCAGGGATTACCAC bta-miR-23b-3p 23
GGGTTCCTGGCATGCTGATTT*************************************** bta-miR-23b-5p 21
GGGTTCCTGGCATGCTGATTT....................................... t0015320 21 37
.....................................ATCACATTGCCAGGGATTACCA. t0001166 22 751
.....................................ATCACATTGCCAGGGATTACCAC t0002082 23 425
.....................................ATCACATTGCCAGGGATTACC.. t0003827 21 227
.....................................ATCACATTGCCAGGGATTAC... t0005743 20 141
.....................................ATCACATTGCCAGGGATTA.... t0008179 19 91
>bta-mir-24-1
CTCCGGTGCCTACTGAGCTGATATCAGTTCTCATTTTACACACTGGCTCAGTTCAGCAGGAACAGGAG bta-mir-24-1 68
((((.((.(((.(((((((((..(((((.............))))).))))))))).))).)).)))) structure -26.32
*****GTGCCTACTGAGCTGATATCAGT**************************************** bta-miR-24 23
*******************************************TGGCTCAGTTCAGCAGGAACAG*** bta-miR-24-3p 22
...........................................TGGCTCAGTTCAGCAGGAACAG... t0000436 22 1964
...........................................TGGCTCAGTTCAGCAGGAACA.... t0002096 21 422
...........................................TGGCTCAGTTCAGCAGGAAC..... t0008757 20 83
...........................................TGGCTCAGTTCAGCAGGAA...... t0019557 19 26
>bta-mir-24-2
CTCTGCCTCCCGTGCCTACTGAGCTGAAACACAGTTGATTTGTGCACACTGGCTCAGTTCAGCAGGAACAGG bta-mir-24-2 72
..(((..(((..(((..((((((((....(((((.....)))))......))))))))...)))))).))). structure -23.40
*************************************************TGGCTCAGTTCAGCAGGAACAG* bta-miR-24-3p 22
.................................................TGGCTCAGTTCAGCAGGAACAG. t0000436 22 1964
.................................................TGGCTCAGTTCAGCAGGAACA.. t0002096 21 422
.................................................TGGCTCAGTTCAGCAGGAAC... t0008757 20 83
.................................................TGGCTCAGTTCAGCAGGAA.... t0019557 19 26
>bta-mir-2422
TCCTTGAGGGGACTGAGGTGCGGAGACGCACAGATCATTGATCCTCCGCTTCCCACGTCTCCTCAGGA bta-mir-2422 68
..(((((((((((((.((.((((((...((........))...))))))..)))).))))))))))). structure -33.60
***TTGAGGGGACTGAGGTGCGGAG******************************************* bta-miR-2422 22
TCCTTGAGGGGACTGAGGTGCGG............................................. t0026706 23 16
.CCTTGAGGGGACTGAGGTGCG.............................................. t0015643 21 36
.CCTTGAGGGGACTGAGGTGCGG............................................. t0019995 22 25
.CCTTGAGGGGACTGAGGTGCGGA............................................ t0026764 23 16
.CCTTGAGGGGACTGAGGTGC............................................... t0032107 20 12
.CCTTGAGGGGACTGAGGTGCGGAG........................................... t0104513 24 2
...TTGAGGGGACTGAGGTGCGGAGA.......................................... t0014893 23 39
...TTGAGGGGACTGAGGTGCGGAG........................................... t0014907 22 39
...TTGAGGGGACTGAGGTGCGGA............................................ t0019989 21 25
....TGAGGGGACTGAGGTGCGGAG........................................... t0016343 21 34
....TGAGGGGACTGAGGTGCGGA............................................ t0026118 20 16
....TGAGGGGACTGAGGTGCGGAGA.......................................... t0029555 22 13
>bta-mir-2443
GTGAGGGTTGAGGGCAGGACCGTATGAGGTGTCCAAGGAAGGCTCCACTCAGCCGGCCCTTCCCTCCCCTCAC bta-mir-2443 73
(((((((..(((((.(((.(((..((((..(((.......)))....))))..))).))).)))))))))))) structure -37.10
********TGAGGGCAGGACCGTATGAGGTGT***************************************** bta-miR-2443 24
........TGAGGGCAGGACCGTATGAGGTGT......................................... t0024959 24 17
........TGAGGGCAGGACCGTATGAGGTG.......................................... t0033633 23 11
>bta-mir-2476
GACTCTATCTGTTGCCCCTGTGGTCTAGTGGTTAGAATTCCTGATTTTCAACCAGGCAACCATTATTTGATTCTCAGTC bta-mir-2476 79
((((..(((.((((((....((((.....((((((.....))))))....))))))))))........)))....)))) structure -15.80
***************CCCTGTGGTCTAGTGGTTAG******************************************** bta-miR-2476 20
..............CCCCTGTGGTCTAGTGGTTA............................................. t0021178 20 23
..............CCCCTGTGGTCTAGTGGTTAG............................................ t0027798 21 15
>bta-mir-2478
GTTGGGGGTCGGTGGTGAGCAAGCAGAGACTACATAGGTTGCCTTGTATCCCACTTCTGACACCATGTATTGTCAAC bta-mir-2478 77
..(((..(((((.((((.((((((((...((....)).))).)))))....)))).))))).)))............ structure -20.40
*********************************************GTATCCCACTTCTGACACCA************ bta-miR-2478 20
.............................................GTATCCCACTTCTGACACCA............ t0020548 20 24
..............................................TATCCCACTTCTGACACCA............ t0010593 19 63
...............................................ATCCCACTTCTGACACCA............ t0008271 18 90
>bta-mir-25
GGCCAGTGTTGAGAGGCGGAGACTTGGGCAATTGCTGGACGCTGCCCCGGGCATTGCACTTGTCTCGGTCTGACAGTGCCGGCC bta-mir-25 84
((((.(..(((..((((.(((((..(.(((((.(((((........)).)))))))).)..))))).))))..)))..).)))) structure -39.00
***************************************************CATTGCACTTGTCTCGGTCTGA*********** bta-miR-25 22
...................................................CATTGCACTTGTCTCGGTCTGA........... t0000097 22 9237
...................................................CATTGCACTTGTCTCGGTCT............. t0000302 20 2714
...................................................CATTGCACTTGTCTCGGTCTG............ t0000332 21 2562
...................................................CATTGCACTTGTCTCGGTC.............. t0000575 19 1490
...................................................CATTGCACTTGTCTCGGT............... t0001144 18 768
....................................................ATTGCACTTGTCTCGGTCTGA........... t0012941 21 47
....................................................ATTGCACTTGTCTCGGTCT............. t0021522 19 22
....................................................ATTGCACTTGTCTCGGTCTG............ t0024061 20 19
>bta-mir-26a-1
AAGGCCGTGGCCTCGTTCAAGTAATCCAGGATAGGCTGTGCAGGTCCCAAGGGGCCTATTCTCGGTTACTTGCACGCGGACGCGGGCCTG bta-mir-26a-1 90
.((((((((.((.(((.(((((((((.((((((((((.(...(....)..).)))))))))).))))))))).))).)).))).))))). structure -46.80
***************TTCAAGTAATCCAGGATAGGCT***************************************************** bta-miR-26a 22
...............TTCAAGTAATCCAGGATAGGCT..................................................... t0000125 22 6211
...............TTCAAGTAATCCAGGATAGGC...................................................... t0001074 21 812
...............TTCAAGTAATCCAGGATAG........................................................ t0001405 19 638
...............TTCAAGTAATCCAGGATAGG....................................................... t0001452 20 617
...............TTCAAGTAATCCAGGATA......................................................... t0007264 18 106
...............TTCAAGTAATCCAGGATAGGCTG.................................................... t0020961 23 23
...............TTCAAGTAATCCAGGATAGGCTGT................................................... t0025512 24 17
................TCAAGTAATCCAGGATAGGCT..................................................... t0010057 21 69
................TCAAGTAATCCAGGATAGGC...................................................... t0035107 20 10
>bta-mir-26a-2
GGCTGTGGCTGGATTCAAGTAATCCAGGATAGGCTGTTTCCATCTGTGAGGCCTATTCTTGATTACTTGTTTCTGGAGGCAGCT bta-mir-26a-2 84
((((((..(..((..(((((((((.((((((((((..............)))))))))).)))))))))..))..)..)))))) structure -42.24
*************TTCAAGTAATCCAGGATAGGCT************************************************* bta-miR-26a 22
.............TTCAAGTAATCCAGGATAGGCT................................................. t0000125 22 6211
.............TTCAAGTAATCCAGGATAGGC.................................................. t0001074 21 812
.............TTCAAGTAATCCAGGATAG.................................................... t0001405 19 638
.............TTCAAGTAATCCAGGATAGG................................................... t0001452 20 617
.............TTCAAGTAATCCAGGATA..................................................... t0007264 18 106
.............TTCAAGTAATCCAGGATAGGCTG................................................ t0020961 23 23
.............TTCAAGTAATCCAGGATAGGCTGT............................................... t0025512 24 17
..............TCAAGTAATCCAGGATAGGCT................................................. t0010057 21 69
..............TCAAGTAATCCAGGATAGGC.................................................. t0035107 20 10
>bta-mir-26b
TGCCCGGGACCCAGTTCAAGTAATTCAGGATAGGTTGTGTGCTGTCCAGCCTGTTCTCCATTACTTGGCTCGGGGGCCGGTGCCC bta-mir-26b 85
.((((((..((((((.((((((((..(((((((((((.(......))))))))))))..))))))))))).)))..)))).)).. structure -42.10
**************TTCAAGTAATTCAGGATAGGTT************************************************* bta-miR-26b 22
..............TTCAAGTAATTCAGGATAGGTT................................................. t0000118 22 6800
..............TTCAAGTAATTCAGGATAGGT.................................................. t0001290 21 690
..............TTCAAGTAATTCAGGATAGG................................................... t0003206 20 275
..............TTCAAGTAATTCAGGATAG.................................................... t0008916 19 81
..............TTCAAGTAATTCAGGATAGGTTG................................................ t0019478 23 26
..............TTCAAGTAATTCAGGATA..................................................... t0029574 18 13
>bta-mir-27a
TGGCCTGGGGAGCAGGGCTTAGCTGCTTGTGAGCAGGTCCACATCAAATCGTGTTCACAGTGGCTAAGTTCCGCCCCC bta-mir-27a 78
......((((.((.(((((((((..((.(((((((.(............).)))))))))..))))))))).)))))) structure -39.20
*****************************************************TTCACAGTGGCTAAGTTCCG***** bta-miR-27a-3p 20
*************AGGGCTTAGCTGCTTGTGAGCA******************************************* bta-miR-27a-5p 22
.....................................................TTCACAGTGGCTAAGTTC....... t0000295 18 2746
.....................................................TTCACAGTGGCTAAGTTCCG..... t0004708 20 180
.....................................................TTCACAGTGGCTAAGTTCCGC.... t0006126 21 131
.....................................................TTCACAGTGGCTAAGTTCC...... t0014732 19 39
>bta-mir-27b
ACCTCTCTGACGAGGTGCAGAGCTTAGCTGATTGGTGAACAGTGACTGGTTTCCGCTTTGTTCACAGTGGCTAAGTTCTGCACCTGAAGAGAAGGTG bta-mir-27b 97
((((((((....((((((((((((((((((....((((((((....(((...)))..))))))))..))))))))))))))))))..)))).)))). structure -50.40
************************************************************TTCACAGTGGCTAAGTTCTGC**************** bta-miR-27b 21
............................................................TTCACAGTGGCTAAGTTC................... t0000295 18 2746
............................................................TTCACAGTGGCTAAGTTCT.................. t0001354 19 664
............................................................TTCACAGTGGCTAAGTTCTGC................ t0005238 21 158
............................................................TTCACAGTGGCTAAGTTCTGCA............... t0013039 22 47
............................................................TTCACAGTGGCTAAGTTCTG................. t0020037 20 25
>bta-mir-28
GGTCCTTGCCCTCAAGGAGCTCACAGTCTATTGAGTTGCCTTTCTGACTTTCCCACTAGATTGAGAGCTCCTGGAGGGCAGGCACT bta-mir-28 86
(((.(((((((((.((((((((.(((((((.((((((........))))....)).))))))).)))))))).))))))))).))) structure -45.20
*************AAGGAGCTCACAGTCTATTGAG*************************************************** bta-miR-28 22
.............AAGGAGCTCACAGTCTATTGA.................................................... t0011358 21 57
.............AAGGAGCTCACAGTCTATTGAG................................................... t0022519 22 20
.............AAGGAGCTCACAGTCTATTG..................................................... t0023102 20 20
.....................................................CACTAGATTGAGAGCTCCTGGA........... t0002189 22 407
.....................................................CACTAGATTGAGAGCTCCTGG............ t0019481 21 26
>bta-mir-2887-1
CGTCGGGACCGGGGTCCGGTGCGGAGAGCCCTTCGTCCCGGGACACGGGGCGCGGCC bta-mir-2887-1 57
.((((.(.(((.(..((((..(((((....)))))..))))..).)))..).)))). structure -29.70
***CGGGACCGGGGTCCGGTGCG********************************** bta-miR-2887 20
CGTCGGGACCGGGGTCCGGTGCG.................................. t0023809 23 19
CGTCGGGACCGGGGTCCGGTGCGGAG............................... t0030941 26 12
.GTCGGGACCGGGGTCCGGTGCG.................................. t0023172 22 20
.GTCGGGACCGGGGTCCGGTGCGGA................................ t0028119 24 14
.GTCGGGACCGGGGTCCGGTGCGG................................. t0032616 23 11
..TCGGGACCGGGGTCCGGTGCG.................................. t0012929 21 48
..TCGGGACCGGGGTCCGGTGCGGAG............................... t0019242 24 26
..TCGGGACCGGGGTCCGGTGCGGA................................ t0023657 23 19
..TCGGGACCGGGGTCCGGTGCGG................................. t0028522 22 14
...CGGGACCGGGGTCCGGTGCG.................................. t0026904 20 16
...CGGGACCGGGGTCCGGTGCGGAG............................... t0034062 23 11
....GGGACCGGGGTCCGGTGCG.................................. t0029057 19 14
.....GGACCGGGGTCCGGTGCGGAGAG............................. t0035097 23 10
.......ACCGGGGTCCGGTGCGGAGAG............................. t0009155 21 78
.......ACCGGGGTCCGGTGCGGAGA.............................. t0025259 20 17
.......ACCGGGGTCCGGTGCGGAG............................... t0025653 19 17
........CCGGGGTCCGGTGCGGAGAG............................. t0013902 20 43
........CCGGGGTCCGGTGCGGAG............................... t0020184 18 24
........CCGGGGTCCGGTGCGGAGAGC............................ t0025028 21 17
........CCGGGGTCCGGTGCGGAGA.............................. t0035734 19 10
.........CGGGGTCCGGTGCGGAGAG............................. t0005563 19 147
.........CGGGGTCCGGTGCGGAGA.............................. t0009660 18 72
.........CGGGGTCCGGTGCGGAGAGC............................ t0015619 20 36
.........CGGGGTCCGGTGCGGAGAGCC........................... t0017761 21 30
.........CGGGGTCCGGTGCGGAGAGCCC.......................... t0031394 22 12
..........GGGGTCCGGTGCGGAGAG............................. t0025496 18 17
..........GGGGTCCGGTGCGGAGAGCC........................... t0031539 20 12
...........GGGTCCGGTGCGGAGAGCCCTTCGT..................... t0032728 25 11
..............TCCGGTGCGGAGAGCCCTTCG...................... t0023204 21 20
..............TCCGGTGCGGAGAGCCCTTCGT..................... t0028484 22 14
..............TCCGGTGCGGAGAGCCCTTC....................... t0041912 20 8
..............TCCGGTGCGGAGAGCCCTTCGTC.................... t0110000 23 2
..............TCCGGTGCGGAGAGCCCT......................... t0130443 18 2
..................GTGCGGAGAGCCCTTCGTCCCGG................ t0014977 23 38
..................GTGCGGAGAGCCCTTCGTCCCGGG............... t0022230 24 21
..................GTGCGGAGAGCCCTTCGTCCCGGGACA............ t0024729 27 18
..................GTGCGGAGAGCCCTTCGTCCCGGGAC............. t0027922 26 15
..................GTGCGGAGAGCCCTTCGTCCCGGGA.............. t0034583 25 10
...................TGCGGAGAGCCCTTCGTCCCGGGACACGG......... t0008092 29 92
...................TGCGGAGAGCCCTTCGTCCCGGGACACG.......... t0011492 28 56
...................TGCGGAGAGCCCTTCGTCCCGG................ t0015411 22 37
...................TGCGGAGAGCCCTTCGTCCCGGG............... t0022433 23 21
...................TGCGGAGAGCCCTTCGTCCCGGGACA............ t0024350 26 18
...................TGCGGAGAGCCCTTCGTCCCGGGACAC........... t0027524 27 15
...................TGCGGAGAGCCCTTCGTCCC.................. t0028079 20 14
...................TGCGGAGAGCCCTTCGTCCCG................. t0031933 21 12
...................TGCGGAGAGCCCTTCGTCCCGGGAC............. t0034298 25 10
....................GCGGAGAGCCCTTCGTCCCGGGACACGG......... t0012795 28 48
....................GCGGAGAGCCCTTCGTCCCGGGACACG.......... t0018725 27 27
....................GCGGAGAGCCCTTCGTCCCGG................ t0026182 21 16
....................GCGGAGAGCCCTTCGTCCCGGG............... t0029885 22 13
....................GCGGAGAGCCCTTCGTCCCGGGACA............ t0035997 25 10
.....................CGGAGAGCCCTTCGTCCCGGGACACGG......... t0008820 27 82
.....................CGGAGAGCCCTTCGTCCCGGGACACG.......... t0012978 26 47
.....................CGGAGAGCCCTTCGTCCCGGGACAC........... t0022296 25 21
.....................CGGAGAGCCCTTCGTCCCGGGACA............ t0032787 24 11
.....................CGGAGAGCCCTTCGTCCCGGG............... t0034743 21 10
......................GGAGAGCCCTTCGTCCCGGGACACGG......... t0026049 26 16
......................GGAGAGCCCTTCGTCCCGGGACACG.......... t0028334 25 14
......................GGAGAGCCCTTCGTCCCGG................ t0032512 19 11
......................GGAGAGCCCTTCGTCCCGGGACAC........... t0033095 24 11
.......................GAGAGCCCTTCGTCCCGGGACACGG......... t0024043 25 19
.......................GAGAGCCCTTCGTCCCGGGACACG.......... t0025289 24 17
.......................GAGAGCCCTTCGTCCCGGGACA............ t0031720 22 12
........................AGAGCCCTTCGTCCCGGGACACG.......... t0031936 23 12
........................AGAGCCCTTCGTCCCGGGACACGG......... t0033655 24 11
.............................CCTTCGTCCCGGGACACGG......... t0030386 19 13
......................................CGGGACACGGGGCGCGGCC t0029002 19 14
>bta-mir-2887-2
CGTCGGGACCGGGGTCCGGTGCGGAGAGCCCTTCGTCCCGGGACACGGGGCGCGGCC bta-mir-2887-2 57
.((((.(.(((.(..((((..(((((....)))))..))))..).)))..).)))). structure -29.70
***CGGGACCGGGGTCCGGTGCG********************************** bta-miR-2887 20
CGTCGGGACCGGGGTCCGGTGCG.................................. t0023809 23 19
CGTCGGGACCGGGGTCCGGTGCGGAG............................... t0030941 26 12
.GTCGGGACCGGGGTCCGGTGCG.................................. t0023172 22 20
.GTCGGGACCGGGGTCCGGTGCGGA................................ t0028119 24 14
.GTCGGGACCGGGGTCCGGTGCGG................................. t0032616 23 11
..TCGGGACCGGGGTCCGGTGCG.................................. t0012929 21 48
..TCGGGACCGGGGTCCGGTGCGGAG............................... t0019242 24 26
..TCGGGACCGGGGTCCGGTGCGGA................................ t0023657 23 19
..TCGGGACCGGGGTCCGGTGCGG................................. t0028522 22 14
...CGGGACCGGGGTCCGGTGCG.................................. t0026904 20 16
...CGGGACCGGGGTCCGGTGCGGAG............................... t0034062 23 11
....GGGACCGGGGTCCGGTGCG.................................. t0029057 19 14
.....GGACCGGGGTCCGGTGCGGAGAG............................. t0035097 23 10
.......ACCGGGGTCCGGTGCGGAGAG............................. t0009155 21 78
.......ACCGGGGTCCGGTGCGGAGA.............................. t0025259 20 17
.......ACCGGGGTCCGGTGCGGAG............................... t0025653 19 17
........CCGGGGTCCGGTGCGGAGAG............................. t0013902 20 43
........CCGGGGTCCGGTGCGGAG............................... t0020184 18 24
........CCGGGGTCCGGTGCGGAGAGC............................ t0025028 21 17
........CCGGGGTCCGGTGCGGAGA.............................. t0035734 19 10
.........CGGGGTCCGGTGCGGAGAG............................. t0005563 19 147
.........CGGGGTCCGGTGCGGAGA.............................. t0009660 18 72
.........CGGGGTCCGGTGCGGAGAGC............................ t0015619 20 36
.........CGGGGTCCGGTGCGGAGAGCC........................... t0017761 21 30
.........CGGGGTCCGGTGCGGAGAGCCC.......................... t0031394 22 12
..........GGGGTCCGGTGCGGAGAG............................. t0025496 18 17
..........GGGGTCCGGTGCGGAGAGCC........................... t0031539 20 12
...........GGGTCCGGTGCGGAGAGCCCTTCGT..................... t0032728 25 11
...........GGGTCCGGTGCGGAGAGCCCTTCGTC.................... t0049478 26 6
..............TCCGGTGCGGAGAGCCCTTCG...................... t0023204 21 20
..............TCCGGTGCGGAGAGCCCTTCGT..................... t0028484 22 14
..................GTGCGGAGAGCCCTTCGTCCCGG................ t0014977 23 38
..................GTGCGGAGAGCCCTTCGTCCCGGG............... t0022230 24 21
..................GTGCGGAGAGCCCTTCGTCCCGGGACA............ t0024729 27 18
..................GTGCGGAGAGCCCTTCGTCCCGGGAC............. t0027922 26 15
..................GTGCGGAGAGCCCTTCGTCCCGGGA.............. t0034583 25 10
...................TGCGGAGAGCCCTTCGTCCCGGGACACGG......... t0008092 29 92
...................TGCGGAGAGCCCTTCGTCCCGGGACACG.......... t0011492 28 56
...................TGCGGAGAGCCCTTCGTCCCGG................ t0015411 22 37
...................TGCGGAGAGCCCTTCGTCCCGGG............... t0022433 23 21
...................TGCGGAGAGCCCTTCGTCCCGGGACA............ t0024350 26 18
...................TGCGGAGAGCCCTTCGTCCCGGGACAC........... t0027524 27 15
...................TGCGGAGAGCCCTTCGTCCC.................. t0028079 20 14
...................TGCGGAGAGCCCTTCGTCCCG................. t0031933 21 12
...................TGCGGAGAGCCCTTCGTCCCGGGAC............. t0034298 25 10
....................GCGGAGAGCCCTTCGTCCCGGGACACGG......... t0012795 28 48
....................GCGGAGAGCCCTTCGTCCCGGGACACG.......... t0018725 27 27
....................GCGGAGAGCCCTTCGTCCCGG................ t0026182 21 16
....................GCGGAGAGCCCTTCGTCCCGGG............... t0029885 22 13
....................GCGGAGAGCCCTTCGTCCCGGGACA............ t0035997 25 10
.....................CGGAGAGCCCTTCGTCCCGGGACACGG......... t0008820 27 82
.....................CGGAGAGCCCTTCGTCCCGGGACACG.......... t0012978 26 47
.....................CGGAGAGCCCTTCGTCCCGGGACAC........... t0022296 25 21
.....................CGGAGAGCCCTTCGTCCCGGGACA............ t0032787 24 11
.....................CGGAGAGCCCTTCGTCCCGGG............... t0034743 21 10
.....................CGGAGAGCCCTTCGTCCC.................. t0039280 18 8
......................GGAGAGCCCTTCGTCCCGGGACACGG......... t0026049 26 16
......................GGAGAGCCCTTCGTCCCGGGACACG.......... t0028334 25 14
......................GGAGAGCCCTTCGTCCCGG................ t0032512 19 11
......................GGAGAGCCCTTCGTCCCGGGACAC........... t0033095 24 11
.......................GAGAGCCCTTCGTCCCGGGACACGG......... t0024043 25 19
.......................GAGAGCCCTTCGTCCCGGGACACG.......... t0025289 24 17
.......................GAGAGCCCTTCGTCCCGGGACA............ t0031720 22 12
........................AGAGCCCTTCGTCCCGGGACACG.......... t0031936 23 12
........................AGAGCCCTTCGTCCCGGGACACGG......... t0033655 24 11
.............................CCTTCGTCCCGGGACACGG......... t0030386 19 13
......................................CGGGACACGGGGCGCGGCC t0029002 19 14
>bta-mir-2904-1
ACGGCAGCGCCGCGGGAGCCTCGGTTGGCCTCGGATAGCCGGTCCCCCGCCGTCCCCGCCGGCGGGCCGT bta-mir-2904-1 70
(((((..(((((((((..(..(((..((..((((....))))..)))))..)..)))).))))).))))) structure -38.20
*************GGGAGCCTCGGTTGGCCTC************************************** bta-miR-2904 19
ACGGCAGCGCCGCGGGAGCCTC................................................ t0006940 22 113
ACGGCAGCGCCGCGGGAGCCTCG............................................... t0007902 23 95
ACGGCAGCGCCGCGGGAGCCTCGGTT............................................ t0010068 26 68
ACGGCAGCGCCGCGGGAGCCT................................................. t0010523 21 64
ACGGCAGCGCCGCGGGAGCCTCGGT............................................. t0011045 25 60
ACGGCAGCGCCGCGGGAGCCTCGG.............................................. t0011805 24 54
ACGGCAGCGCCGCGGGAGCCTCGGTTG........................................... t0012819 27 48
ACGGCAGCGCCGCGGGAGCCTCGGTTGG.......................................... t0021533 28 22
.CGGCAGCGCCGCGGGAGCCTC................................................ t0015819 21 36
.CGGCAGCGCCGCGGGAGCCTCGGTT............................................ t0019247 25 26
.CGGCAGCGCCGCGGGAGCCTCG............................................... t0019895 22 25
.CGGCAGCGCCGCGGGAGCCTCGG.............................................. t0020881 23 23
.CGGCAGCGCCGCGGGAGCCTCGGTTG........................................... t0025849 26 17
.CGGCAGCGCCGCGGGAGCCTCGGT............................................. t0034164 24 10
.CGGCAGCGCCGCGGGAGCCT................................................. t0036140 20 10
..GGCAGCGCCGCGGGAGCCTCG............................................... t0010447 21 65
..GGCAGCGCCGCGGGAGCCTCGGTT............................................ t0017672 24 30
..GGCAGCGCCGCGGGAGCCTCGG.............................................. t0019184 22 26
..GGCAGCGCCGCGGGAGCCTCGGTTG........................................... t0021323 25 22
..GGCAGCGCCGCGGGAGCCTC................................................ t0024446 20 18
..GGCAGCGCCGCGGGAGCCTCGGTTGG.......................................... t0028454 26 14
..GGCAGCGCCGCGGGAGCCTCGGT............................................. t0028518 23 14
...GCAGCGCCGCGGGAGCCTCGGTTGG.......................................... t0015432 25 37
...GCAGCGCCGCGGGAGCCTCGG.............................................. t0017564 21 30
...GCAGCGCCGCGGGAGCCTCGGTTGGC......................................... t0019334 26 26
...GCAGCGCCGCGGGAGCCTCGGTTGGCC........................................ t0021257 27 22
...GCAGCGCCGCGGGAGCCTCGGTTGGCCT....................................... t0023779 28 19
...GCAGCGCCGCGGGAGCCTCGGTT............................................ t0025016 23 17
...GCAGCGCCGCGGGAGCCTCGGTTG........................................... t0027740 24 15
...GCAGCGCCGCGGGAGCCTCGGTTGGCCTC...................................... t0028214 29 14
...GCAGCGCCGCGGGAGCCTCG............................................... t0029391 20 13
...GCAGCGCCGCGGGAGCCTC................................................ t0032151 19 12
....CAGCGCCGCGGGAGCCTCGGTTG........................................... t0015853 23 35
....CAGCGCCGCGGGAGCCTCGGTTGGCC........................................ t0021157 26 23
....CAGCGCCGCGGGAGCCTCGGTT............................................ t0022533 22 20
....CAGCGCCGCGGGAGCCTCGGTTGGC......................................... t0022984 25 20
....CAGCGCCGCGGGAGCCTCGGT............................................. t0026534 21 16
....CAGCGCCGCGGGAGCCTCGGTTGG.......................................... t0028163 24 14
....CAGCGCCGCGGGAGCCTCGG.............................................. t0030036 20 13
....CAGCGCCGCGGGAGCCTCGGTTGGCCT....................................... t0032174 27 12
.....AGCGCCGCGGGAGCCTCGGTT............................................ t0006221 21 129
.....AGCGCCGCGGGAGCCTCGGTTG........................................... t0007042 22 110
.....AGCGCCGCGGGAGCCTCGGTTGGCCTC...................................... t0011893 27 53
.....AGCGCCGCGGGAGCCTCGGTTGG.......................................... t0015353 23 37
.....AGCGCCGCGGGAGCCTCGGT............................................. t0015579 20 36
.....AGCGCCGCGGGAGCCTCGGTTGGCCT....................................... t0015581 26 36
.....AGCGCCGCGGGAGCCTCGGTTGGC......................................... t0018190 24 29
.....AGCGCCGCGGGAGCCTCGGTTGGCC........................................ t0018712 25 27
.....AGCGCCGCGGGAGCCTCGGTTGGCCTCG..................................... t0019931 28 25
.....AGCGCCGCGGGAGCCTCG............................................... t0026295 18 16
......GCGCCGCGGGAGCCTCGGTTGGC......................................... t0019243 23 26
......GCGCCGCGGGAGCCTCGGTTGGCC........................................ t0021982 24 21
......GCGCCGCGGGAGCCTCGGTTG........................................... t0024991 21 17
......GCGCCGCGGGAGCCTCGGTT............................................ t0030299 20 13
......GCGCCGCGGGAGCCTCGGTTGGCCTC...................................... t0030581 26 13
......GCGCCGCGGGAGCCTCGGTTGG.......................................... t0033310 22 11
......GCGCCGCGGGAGCCTCGGTTGGCCT....................................... t0034665 25 10
.......CGCCGCGGGAGCCTCGGTTGGCC........................................ t0030598 23 13
.......CGCCGCGGGAGCCTCGGTTGGC......................................... t0032018 22 12
.......CGCCGCGGGAGCCTCGGTTGGCCT....................................... t0035597 24 10
.........CCGCGGGAGCCTCGGTTGGCCT....................................... t0026132 22 16
.........CCGCGGGAGCCTCGGTTGGCC........................................ t0029448 21 13
..........CGCGGGAGCCTCGGTTGGCCT....................................... t0027710 21 15
..........CGCGGGAGCCTCGGTTGGCC........................................ t0030515 20 13
..........CGCGGGAGCCTCGGTTGG.......................................... t0035045 18 10
>bta-mir-2904-2
ACGGCAGCGCCGCGGGAGCCTCGGTTGGCCTCGGATAGCCGGTCCCCCGCCGTCCCCGCCGGCGGGCCGT bta-mir-2904-2 70
(((((..(((((((((..(..(((..((..((((....))))..)))))..)..)))).))))).))))) structure -38.20
*************GGGAGCCTCGGTTGGCCTC************************************** bta-miR-2904 19
ACGGCAGCGCCGCGGGAGCCTC................................................ t0006940 22 113
ACGGCAGCGCCGCGGGAGCCTCG............................................... t0007902 23 95
ACGGCAGCGCCGCGGGAGCCTCGGTT............................................ t0010068 26 68
ACGGCAGCGCCGCGGGAGCCT................................................. t0010523 21 64
ACGGCAGCGCCGCGGGAGCCTCGGT............................................. t0011045 25 60
ACGGCAGCGCCGCGGGAGCCTCGG.............................................. t0011805 24 54
ACGGCAGCGCCGCGGGAGCCTCGGTTG........................................... t0012819 27 48
ACGGCAGCGCCGCGGGAGCCTCGGTTGG.......................................... t0021533 28 22
.CGGCAGCGCCGCGGGAGCCTC................................................ t0015819 21 36
.CGGCAGCGCCGCGGGAGCCTCGGTT............................................ t0019247 25 26
.CGGCAGCGCCGCGGGAGCCTCG............................................... t0019895 22 25
.CGGCAGCGCCGCGGGAGCCTCGG.............................................. t0020881 23 23
.CGGCAGCGCCGCGGGAGCCTCGGTTG........................................... t0025849 26 17
.CGGCAGCGCCGCGGGAGCCTCGGT............................................. t0034164 24 10
.CGGCAGCGCCGCGGGAGCCT................................................. t0036140 20 10
..GGCAGCGCCGCGGGAGCCTCG............................................... t0010447 21 65
..GGCAGCGCCGCGGGAGCCTCGGTT............................................ t0017672 24 30
..GGCAGCGCCGCGGGAGCCTCGG.............................................. t0019184 22 26
..GGCAGCGCCGCGGGAGCCTCGGTTG........................................... t0021323 25 22
..GGCAGCGCCGCGGGAGCCTC................................................ t0024446 20 18
..GGCAGCGCCGCGGGAGCCTCGGTTGG.......................................... t0028454 26 14
..GGCAGCGCCGCGGGAGCCTCGGT............................................. t0028518 23 14
...GCAGCGCCGCGGGAGCCTCGGTTGG.......................................... t0015432 25 37
...GCAGCGCCGCGGGAGCCTCGG.............................................. t0017564 21 30
...GCAGCGCCGCGGGAGCCTCGGTTGGC......................................... t0019334 26 26
...GCAGCGCCGCGGGAGCCTCGGTTGGCC........................................ t0021257 27 22
...GCAGCGCCGCGGGAGCCTCGGTTGGCCT....................................... t0023779 28 19
...GCAGCGCCGCGGGAGCCTCGGTT............................................ t0025016 23 17
...GCAGCGCCGCGGGAGCCTCGGTTG........................................... t0027740 24 15
...GCAGCGCCGCGGGAGCCTCGGTTGGCCTC...................................... t0028214 29 14
...GCAGCGCCGCGGGAGCCTCG............................................... t0029391 20 13
...GCAGCGCCGCGGGAGCCTC................................................ t0032151 19 12
....CAGCGCCGCGGGAGCCTCGGTTG........................................... t0015853 23 35
....CAGCGCCGCGGGAGCCTCGGTTGGCC........................................ t0021157 26 23
....CAGCGCCGCGGGAGCCTCGGTT............................................ t0022533 22 20
....CAGCGCCGCGGGAGCCTCGGTTGGC......................................... t0022984 25 20
....CAGCGCCGCGGGAGCCTCGGT............................................. t0026534 21 16
....CAGCGCCGCGGGAGCCTCGGTTGG.......................................... t0028163 24 14
....CAGCGCCGCGGGAGCCTCGG.............................................. t0030036 20 13
....CAGCGCCGCGGGAGCCTCGGTTGGCCT....................................... t0032174 27 12
.....AGCGCCGCGGGAGCCTCGGTT............................................ t0006221 21 129
.....AGCGCCGCGGGAGCCTCGGTTG........................................... t0007042 22 110
.....AGCGCCGCGGGAGCCTCGGTTGGCCTC...................................... t0011893 27 53
.....AGCGCCGCGGGAGCCTCGGTTGG.......................................... t0015353 23 37
.....AGCGCCGCGGGAGCCTCGGT............................................. t0015579 20 36
.....AGCGCCGCGGGAGCCTCGGTTGGCCT....................................... t0015581 26 36
.....AGCGCCGCGGGAGCCTCGGTTGGC......................................... t0018190 24 29
.....AGCGCCGCGGGAGCCTCGGTTGGCC........................................ t0018712 25 27
.....AGCGCCGCGGGAGCCTCGGTTGGCCTCG..................................... t0019931 28 25
.....AGCGCCGCGGGAGCCTCG............................................... t0026295 18 16
......GCGCCGCGGGAGCCTCGGTTGGC......................................... t0019243 23 26
......GCGCCGCGGGAGCCTCGGTTGGCC........................................ t0021982 24 21
......GCGCCGCGGGAGCCTCGGTTG........................................... t0024991 21 17
......GCGCCGCGGGAGCCTCGGTT............................................ t0030299 20 13
......GCGCCGCGGGAGCCTCGGTTGGCCTC...................................... t0030581 26 13
......GCGCCGCGGGAGCCTCGGTTGG.......................................... t0033310 22 11
......GCGCCGCGGGAGCCTCGGTTGGCCT....................................... t0034665 25 10
.......CGCCGCGGGAGCCTCGGTTGGCC........................................ t0030598 23 13
.......CGCCGCGGGAGCCTCGGTTGGC......................................... t0032018 22 12
.......CGCCGCGGGAGCCTCGGTTGGCCT....................................... t0035597 24 10
>bta-mir-2904-3
ACGGCAGCGCCGCGGGAGCCTCGGTTGGCCTCGGATAGCCGGTCCCCCGCCGTCCCCGCCGGCGGGCCGT bta-mir-2904-3 70
(((((..(((((((((..(..(((..((..((((....))))..)))))..)..)))).))))).))))) structure -38.20
*************GGGAGCCTCGGTTGGCCTC************************************** bta-miR-2904 19
ACGGCAGCGCCGCGGGAGCCTC................................................ t0006940 22 113
ACGGCAGCGCCGCGGGAGCCTCG............................................... t0007902 23 95
ACGGCAGCGCCGCGGGAGCCTCGGTT............................................ t0010068 26 68
ACGGCAGCGCCGCGGGAGCCT................................................. t0010523 21 64
ACGGCAGCGCCGCGGGAGCCTCGGT............................................. t0011045 25 60
ACGGCAGCGCCGCGGGAGCCTCGG.............................................. t0011805 24 54
ACGGCAGCGCCGCGGGAGCCTCGGTTG........................................... t0012819 27 48
ACGGCAGCGCCGCGGGAGCCTCGGTTGG.......................................... t0021533 28 22
.CGGCAGCGCCGCGGGAGCCTC................................................ t0015819 21 36
.CGGCAGCGCCGCGGGAGCCTCGGTT............................................ t0019247 25 26
.CGGCAGCGCCGCGGGAGCCTCG............................................... t0019895 22 25
.CGGCAGCGCCGCGGGAGCCTCGG.............................................. t0020881 23 23
.CGGCAGCGCCGCGGGAGCCTCGGTTG........................................... t0025849 26 17
.CGGCAGCGCCGCGGGAGCCTCGGT............................................. t0034164 24 10
.CGGCAGCGCCGCGGGAGCCT................................................. t0036140 20 10
..GGCAGCGCCGCGGGAGCCTCG............................................... t0010447 21 65
..GGCAGCGCCGCGGGAGCCTCGGTT............................................ t0017672 24 30
..GGCAGCGCCGCGGGAGCCTCGG.............................................. t0019184 22 26
..GGCAGCGCCGCGGGAGCCTCGGTTG........................................... t0021323 25 22
..GGCAGCGCCGCGGGAGCCTC................................................ t0024446 20 18
..GGCAGCGCCGCGGGAGCCTCGGTTGG.......................................... t0028454 26 14
..GGCAGCGCCGCGGGAGCCTCGGT............................................. t0028518 23 14
>bta-mir-296
AGGACCCTTCCGGAGGGCCCCCCCCAATCCTGTTGTGCTTGGTTCAGAGGGTTGGGCGGAGGCTTTCCTGAAGGGTCT bta-mir-296 78
.(((((((((.((((((((.(((((((((((.(((.((...)).)))))))))))).)).)))))))).))))))))) structure -50.00
**********************************************GAGGGTTGGGCGGAGGCTTTCC********** bta-miR-296 22
..............................................GAGGGTTGGGCGGAGGCTTTCC.......... t0032880 22 11
...............................................AGGGTTGGGCGGAGGCTTTCCT......... t0000137 22 5750
...............................................AGGGTTGGGCGGAGGCTTTCC.......... t0001056 21 820
...............................................AGGGTTGGGCGGAGGCTTTC........... t0006257 20 128
...............................................AGGGTTGGGCGGAGGCTTT............ t0019129 19 26
...............................................AGGGTTGGGCGGAGGCTTTCCTG........ t0031644 23 12
>bta-mir-299
AAGAAATGGTTTACCGTCCCACATACATTCTGAATATGTATGTGGGACGGTAAACCGCTTCTT bta-mir-299 63
(((((.((((((((((((((((((((((.......)))))))))))))))))))))).))))) structure -42.30
******TGGTTTACCGTCCCACATACAT*********************************** bta-miR-299 22
.....ATGGTTTACCGTCCCACATACA.................................... t0003477 22 252
.....ATGGTTTACCGTCCCACATAC..................................... t0009667 21 72
......TGGTTTACCGTCCCACATACAT................................... t0000236 22 3390
......TGGTTTACCGTCCCACATACA.................................... t0001735 21 513
......TGGTTTACCGTCCCACATAC..................................... t0006188 20 129
......TGGTTTACCGTCCCACATACATT.................................. t0011585 23 56
......TGGTTTACCGTCCCACATA...................................... t0026242 19 16
>bta-mir-29a
ATGACTGATTTCTTTTGGTGTTCAGAGTCAATATAATTTTCTAGCACCATCTGAAATCGGTTAT bta-mir-29a 64
((((((((((((...(((((((.((((...........)))))))))))...)))))))))))) structure -24.90
****************************************CTAGCACCATCTGAAATCGGTTA* bta-miR-29a 23
.........................................TAGCACCATCTGAAATCGGTTA. t0001646 22 539
.........................................TAGCACCATCTGAAATCGGTT.. t0019555 21 26
>bta-mir-29b-1
CTTCAGGAAGCTGGTTTCATATGGTGGTTTAGATTTAAATAGTGATTGTCTAGCACCATTTGAAATCAGTGTTCTTGGGGG bta-mir-29b-1 81
(((((((((((((((((((.((((((..((((((.............)))))))))))).)))))))))).))))))))). structure -34.02
**************************************************TAGCACCATTTGAAATCAGTGTT******** bta-miR-29b 23
..................................................TAGCACCATTTGAAATCAGT........... t0030531 20 13
>bta-mir-29b-2
CTTCTGGAAGCTGGTTTCACATGGTGGCTTAGATTTTTCCATCTTTGTATCTAGCACCATTTGAAATCAGTGTTTTAGGAG bta-mir-29b-2 81
(((((((((((((((((((.((((((.((.((((..............)))))))))))).)))))))))).))))))))) structure -31.24
***************************************************TAGCACCATTTGAAATCAGTGTT******* bta-miR-29b 23
...................................................TAGCACCATTTGAAATCAGT.......... t0030531 20 13
>bta-mir-29c
ATCTCTTACACAGGCTGACCGATTTCTCCTGGTGTTCAGAGTCTGTTTTTGTCTAGCACCATTTGAAATCGGTTATGATGTAGGGGGA bta-mir-29c 88
.(((((((((((...(((((((((((...((((((((((((.....)))))...)))))))...))))))))))))).))))))))). structure -35.40
*****************************************************TAGCACCATTTGAAATCGGTTA************* bta-miR-29c 22
.....................................................TAGCACCATTTGAAATCGGTTA............. t0007369 22 104
>bta-mir-301a
ACTGCTAACGAATGCTCTGACTTTATTGCACTACTGTACTTTACAGCTAGCAGTGCAATAGTATTGTCAAAGCATCTGAAAGCAG bta-mir-301a 85
.(((((..((.(((((.((((.((((((((((.(((((...))))).....))))))))))....)))).))))).))..))))) structure -31.50
**************************************************CAGTGCAATAGTATTGTCAAAGCAT********** bta-miR-301a 25
.............GCTCTGACTTTATTGCACTACT.................................................. t0010054 22 69
.............GCTCTGACTTTATTGCACTAC................................................... t0014189 21 42
..................................................CAGTGCAATAGTATTGTCAAAGCAT.......... t0012855 25 48
>bta-mir-301b
TCCTGCTGGCCGCAGGTGCTCTGACGAGGTTGCACTACTGTGCTTTGAGGAGCAGTGCAATGATATTGTCAAAGCATCCGGGACCAGCCTTGGAG bta-mir-301b 95
(((.(((((((.(.((((((.((((((.((((((((.....((((....))))))))))))....)))))).)))))).))).)))))...))). structure -43.00
****************************************************CAGTGCAATGATATTGTCAAAGCAT****************** bta-miR-301b 25
....................................................CAGTGCAATGATATTGTCAAAGCAT.................. t0025325 25 17
>bta-mir-30a
CTGTAAACATCCTCGACTGGAAGCTGTGAGGCTGCAGAAAGGCTTTCAGTCGGATGTTTGCAGCTGC bta-mir-30a 67
((((((((((((..(((((((((((.((......))....))))))))))))))))))))))).... structure -32.70
*TGTAAACATCCTCGACTGGAAGCT****************************************** bta-miR-30a-5p 24
.TGTAAACATCCTCGACTGGAAGC........................................... t0000145 23 5422
.TGTAAACATCCTCGACTGGAAGCT.......................................... t0000153 24 5006
.TGTAAACATCCTCGACTGGAAG............................................ t0000462 22 1821
.TGTAAACATCCTCGACTGGAA............................................. t0005730 21 142
.TGTAAACATCCTCGACTGGA.............................................. t0006620 20 119
.TGTAAACATCCTCGACTGG............................................... t0016740 19 33
.TGTAAACATCCTCGACTG................................................ t0017241 18 31
..GTAAACATCCTCGACTGGAAGCT.......................................... t0013990 23 42
..GTAAACATCCTCGACTGGAAGC........................................... t0021169 22 23
...TAAACATCCTCGACTGGAAGCT.......................................... t0026097 22 16
...TAAACATCCTCGACTGGAAGC........................................... t0035355 21 10
>bta-mir-30b
CCAAGTTTTCAGTTCATGTAAACATCCTACACTCAGCTGTAACACACGAGTCGGCTGGGAGGTGGATGTTTACTTCAGCTGACTTGGA bta-mir-30b 88
(((((...((((((...((((((((((.((.((((((((..((......))))))))))..))))))))))))...))))))))))). structure -39.00
******************************************************CTGGGAGGTGGATGTTTACTT************* bta-miR-30b-3p 21
****************TGTAAACATCCTACACTCAGCT************************************************** bta-miR-30b-5p 22
................TGTAAACATCCTACACTCAGCT.................................................. t0004865 22 172
................TGTAAACATCCTACACTCAGC................................................... t0025488 21 17
......................................................CTGGGAGGTGGATGTTTACTT............. t0021172 21 23
>bta-mir-30c
CAGACTGTAACCATGCCGTAGTGTGTGTAAACATCCTACACTCTCAGCTGTGAGCTCGAGGTGGCTGGGAGAGGGTTGTTTACTCCTTCTGCCATGGAAAACGTC bta-mir-30c 105
..(((.((..(((((..((((...(.(((((((.(((...((((((((..(.........)..)))))))).))).))))))).)...)))))))))...))))) structure -36.30
*************************TGTAAACATCCTACACTCTCAGC********************************************************* bta-miR-30c 23
.........................TGTAAACATCCTACACTCTCAGCT........................................................ t0002019 24 437
.........................TGTAAACATCCTACACTCTCAGC......................................................... t0006554 23 121
.........................TGTAAACATCCTACACTCTCAG.......................................................... t0015283 22 37
.........................TGTAAACATCCTACACTCTCA........................................................... t0017667 21 30
>bta-mir-30d
GTTGTTGTAAACATCCCCGACTGGAAGCTGTACCACACAGCTAAGCTTTCAGTCAGATGTTTGCTGCTAC bta-mir-30d 70
...((.(((((((((...(((((((((((..............))))))))))).))))))))).))... structure -27.64
*****TGTAAACATCCCCGACTGGAAGCT***************************************** bta-miR-30d 24
.....TGTAAACATCCCCGACTGGAAGCT......................................... t0000262 24 3100
.....TGTAAACATCCCCGACTGGAAGC.......................................... t0000737 23 1178
.....TGTAAACATCCCCGACTGGAAG........................................... t0002558 22 348
.....TGTAAACATCCCCGACTGGAA............................................ t0006978 21 112
.....TGTAAACATCCCCGACTGGA............................................. t0011165 20 59
>bta-mir-30e
GGGCAGTCTTTGCTACTGTAAACATCCTTGACTGGAAGCTGTAAGGCGTTGCAAGGAGCTTTCAGTCGGATGTTTACAGCGGCAGGCTGCCA bta-mir-30e 92
.((((((((..((..((((((((((((..(((((((((((.(...((...))..).)))))))))))))))))))))))..)))))))))). structure -54.50
****************TGTAAACATCCTTGACTGGAAGCT**************************************************** bta-miR-30e-5p 24
................TGTAAACATCCTTGACTGGAAGCT.................................................... t0002362 24 379
................TGTAAACATCCTTGACTGGAAGC..................................................... t0004536 23 189
.................GTAAACATCCTTGACTGGAAGCT.................................................... t0014244 23 41
.................GTAAACATCCTTGACTGGAAGC..................................................... t0034799 22 10
>bta-mir-30f
GAGGGCCAGATACTGTAAACACCCTACACTCTCAGCTGTGCACAGTGAGAAAGCTGGGAGAAGGCTGTTTACTCTCTCTGCCTT bta-mir-30f 84
.(((((.(((....(((((((.(((...(((((((((...(.....)....))))))))).))).)))))))....)))))))) structure -33.10
*************TGTAAACACCCTACACTCTCAGCT*********************************************** bta-miR-30f 24
.............TGTAAACACCCTACACTCTCAGCT............................................... t0002810 24 316
.............TGTAAACACCCTACACTCTCAGC................................................ t0009006 23 80
.............TGTAAACACCCTACACTCTCAG................................................. t0014437 22 41
.............TGTAAACACCCTACACTCTCA.................................................. t0023272 21 19
.....................................................CTGGGAGAAGGCTGTTTACTC.......... t0002950 21 297
.....................................................CTGGGAGAAGGCTGTTTACT........... t0005358 20 153
.....................................................CTGGGAGAAGGCTGTTTACTCT......... t0007026 22 111
......................................................TGGGAGAAGGCTGTTTACTC.......... t0014669 20 40
......................................................TGGGAGAAGGCTGTTTACTCT......... t0032641 21 11
......................................................TGGGAGAAGGCTGTTTACT........... t0032707 19 11
>bta-mir-320
AAAAACGAAAAAGAGGCCTTCTCTTCCCGGTTCTTCCCGGAGTCGGGAAAAGCTGGGTTGAGAGGGCGAAAAAGGAAGAGGG bta-mir-320 82
...............((((((((..(((((((.((((((....)))))).)))))))..))))))))............... structure -36.80
***********************************************AAAAGCTGGGTTGAGAGGGCGA************* bta-miR-320 22
..............................................GAAAAGCTGGGTTGAGAGGGCGA............. t0003324 23 265
..............................................GAAAAGCTGGGTTGAGAGGGCG.............. t0013899 22 43
..............................................GAAAAGCTGGGTTGAGAGGGCGAA............ t0029654 24 13
..............................................GAAAAGCTGGGTTGAGAGGGC............... t0034757 21 10
...............................................AAAAGCTGGGTTGAGAGGGCGA............. t0000017 22 79762
...............................................AAAAGCTGGGTTGAGAGGGCGAA............ t0000044 23 30077
...............................................AAAAGCTGGGTTGAGAGGGCG.............. t0000282 21 2900
...............................................AAAAGCTGGGTTGAGAGGGCGAAA........... t0000461 24 1822
...............................................AAAAGCTGGGTTGAGAGGGC............... t0000962 20 894
...............................................AAAAGCTGGGTTGAGAGGGCGAAAA.......... t0004532 25 189
...............................................AAAAGCTGGGTTGAGAGGG................ t0004789 19 177
...............................................AAAAGCTGGGTTGAGAGG................. t0014105 18 42
...............................................AAAAGCTGGGTTGAGAGGGCGAAAAA......... t0032347 26 11
................................................AAAGCTGGGTTGAGAGGGCGA............. t0000211 21 3843
................................................AAAGCTGGGTTGAGAGGGCGAA............ t0000310 22 2678
................................................AAAGCTGGGTTGAGAGGGCG.............. t0001960 20 449
................................................AAAGCTGGGTTGAGAGGGCGAAA........... t0002100 23 421
................................................AAAGCTGGGTTGAGAGGGCGAAAA.......... t0012995 24 47
................................................AAAGCTGGGTTGAGAGGGC............... t0014242 19 41
................................................AAAGCTGGGTTGAGAGGG................ t0031755 18 12
.................................................AAGCTGGGTTGAGAGGGCGAA............ t0001162 21 753
.................................................AAGCTGGGTTGAGAGGGCGA............. t0001276 20 697
.................................................AAGCTGGGTTGAGAGGGCGAAA........... t0001870 22 475
.................................................AAGCTGGGTTGAGAGGGCG.............. t0014781 19 39
.................................................AAGCTGGGTTGAGAGGGCGAAAA.......... t0028020 23 15
>bta-mir-320-1
CCCGCGGCGTCTCGCTCCCCTCCGCCTTCTCTTCCCGGTTCTTCCCGGAGTCGGGAAAAGCTGGGTTGAGAGGGCGAAAAAG bta-mir-320-1 82
...((((....)))).......(((((((((..(((((((.((((((....)))))).)))))))..)))))))))...... structure -42.30
*******************************************************AAAAGCTGGGTTGAGAGGGCGA***** bta-miR-320 22
......................................................GAAAAGCTGGGTTGAGAGGGCGA..... t0003324 23 265
......................................................GAAAAGCTGGGTTGAGAGGGCG...... t0013899 22 43
......................................................GAAAAGCTGGGTTGAGAGGGCGAA.... t0029654 24 13
......................................................GAAAAGCTGGGTTGAGAGGGC....... t0034757 21 10
.......................................................AAAAGCTGGGTTGAGAGGGCGA..... t0000017 22 79762
.......................................................AAAAGCTGGGTTGAGAGGGCGAA.... t0000044 23 30077
.......................................................AAAAGCTGGGTTGAGAGGGCG...... t0000282 21 2900
.......................................................AAAAGCTGGGTTGAGAGGGCGAAA... t0000461 24 1822
.......................................................AAAAGCTGGGTTGAGAGGGC....... t0000962 20 894
.......................................................AAAAGCTGGGTTGAGAGGGCGAAAA.. t0004532 25 189
.......................................................AAAAGCTGGGTTGAGAGGG........ t0004789 19 177
.......................................................AAAAGCTGGGTTGAGAGG......... t0014105 18 42
.......................................................AAAAGCTGGGTTGAGAGGGCGAAAAA. t0032347 26 11
........................................................AAAGCTGGGTTGAGAGGGCGA..... t0000211 21 3843
........................................................AAAGCTGGGTTGAGAGGGCGAA.... t0000310 22 2678
........................................................AAAGCTGGGTTGAGAGGGCG...... t0001960 20 449
........................................................AAAGCTGGGTTGAGAGGGCGAAA... t0002100 23 421
........................................................AAAGCTGGGTTGAGAGGGCGAAAA.. t0012995 24 47
........................................................AAAGCTGGGTTGAGAGGGC....... t0014242 19 41
........................................................AAAGCTGGGTTGAGAGGG........ t0031755 18 12
.........................................................AAGCTGGGTTGAGAGGGCGAA.... t0001162 21 753
.........................................................AAGCTGGGTTGAGAGGGCGA..... t0001276 20 697
.........................................................AAGCTGGGTTGAGAGGGCGAAA... t0001870 22 475
.........................................................AAGCTGGGTTGAGAGGGCG...... t0014781 19 39
.........................................................AAGCTGGGTTGAGAGGGCGAAAA.. t0028020 23 15
>bta-mir-323
TTGGTACTTGGAGAGAGGTGGTCCGTGGCGCGTTCGCTTTATTTATGGCGCACATTACACGGTCGACCTCTTTGCAGTATCTAATC bta-mir-323 86
..((((((.(.((((((((.(.(((((....((.((((........)))).))....))))).).)))))))).)))))))..... structure -37.70
*************************************************GCACATTACACGGTCGACCTCT*************** bta-miR-323 22
.................................................GCACATTACACGGTCGACCT................. t0000880 20 990
.................................................GCACATTACACGGTCGACCTCT............... t0001048 22 828
.................................................GCACATTACACGGTCGACCTC................ t0001913 21 464
.................................................GCACATTACACGGTCGACC.................. t0008870 19 82
.................................................GCACATTACACGGTCGACCTCTT.............. t0017534 23 30
.................................................GCACATTACACGGTCGAC................... t0027396 18 15
..................................................CACATTACACGGTCGACCT................. t0000382 19 2229
..................................................CACATTACACGGTCGACCTCT............... t0001124 21 779
..................................................CACATTACACGGTCGACCTC................ t0002169 20 411
..................................................CACATTACACGGTCGACC.................. t0005464 18 150
..................................................CACATTACACGGTCGACCTCTT.............. t0016528 22 33
..................................................CACATTACACGGTCGACCTCTTT............. t0028537 23 14
>bta-mir-324
AACTGGCTATGCCTCCCCGCATCCCCTAGGGCATTGGTGTAAAGCTGGAGACCCACTGCCCCAGGTGCTGCTGGGGGTTGTAGTCTGAC bta-mir-324 89
....((((((..(((((.(((.(.(((.(((((.(((.((..........))))).))))).))).).))).)))))..)))))).... structure -39.20
*****************CGCATCCCCTAGGGCATTGGTGT************************************************* bta-miR-324 23
.................CGCATCCCCTAGGGCATTGGTGT................................................. t0009979 23 69
>bta-mir-328
CTGTTTCGGAGCCTGGAGCGGGGGGGCAGGAGGGGCTCAGGGAGATAGTGTGTGCTGCCCCTGGCCCTCTCTGCCCTTCCGTCCCCTGTTCC bta-mir-328 92
.......(((((..((..(((((((((((..(((((.(((((.(.((((....)))))))))))))))..)))))))))))..))..))))) structure -59.40
************************************************************CTGGCCCTCTCTGCCCTTCCGT********** bta-miR-328 22
............................................................CTGGCCCTCTCTGCCCTTCCGT.......... t0032889 22 11
>bta-mir-329a
GTGGTACTTGAGGAGAGGTTTTCTAGGTCTCTGTTTCTTTCATGAGGATGAAACACACCTGGTTAACCTTTTTTCCAGTATCA bta-mir-329a 83
.(((((((.(((((((((((..((((((...((((((.(((....))).)))))).))))))..))))))))))).))))))) structure -36.80
***************************************************AACACACCTGGTTAACCTTTTT********** bta-miR-329a 22
..............GAGGTTTTCTAGGTCTCTGTTTC.............................................. t0016668 23 33
..............GAGGTTTTCTAGGTCTCTGTTT............................................... t0022446 22 21
...................................................AACACACCTGGTTAACCTTTTT.......... t0010169 22 68
...................................................AACACACCTGGTTAACCTTTT........... t0023436 21 19
...................................................AACACACCTGGTTAACCTTTTTT......... t0025469 23 17
...................................................AACACACCTGGTTAACCT.............. t0025764 18 17
>bta-mir-330
CTTCGGCGATCACTGCCTCTCTGGGCCTGTGTCTTAGGCTCTGCAAGATCAACCGAGCAAAGCACACGGCCTGCAGAGAGGCAGCGCTCAGCTC bta-mir-330 94
....(((((.(.(((((((((((((((((((.(((..((((.............)))).))))))).))))..))))))))))).).)).))). structure -44.42
********************************************************GCAAAGCACACGGCCTGCAGAGA*************** bta-miR-330 23
........................................................GCAAAGCACACGGCCTGCAGAGA............... t0021295 23 22
........................................................GCAAAGCACACGGCCTGCAGAG................ t0029473 22 13
>bta-mir-331
GAGTTTGGTTTTGTTTGGGTTTGTTCTAGGTATGGTCCCAGGGATCCCAGATCAAACCAGGCCCCTGGGCCTATCCTAGAACCAACCTAA bta-mir-331 90
..............(((((((.((((((((.((((.(((((((..(.............)..))))))).)))))))))))).))))))) structure -38.92
************************************************************GCCCCTGGGCCTATCCTAGAA********* bta-miR-331 21
............................................................GCCCCTGGGCCTATCCTAGAA......... t0006808 21 115
>bta-mir-335
TTTTGGGCGGGGGTCAAGAGCAATAACGAAAAATGTTTGTCATAAACCGTTTTTCATTATTGCTCCTGACCTCCTCTCATTTGCTGTACTCA bta-mir-335 92
...((((.((((((((.(((((((((.((((((((.((......)).)))))))).))))))))).)))))))).))))............. structure -39.50
*************TCAAGAGCAATAACGAAAAATGT******************************************************** bta-miR-335 23
.............TCAAGAGCAATAACGAAAAATG......................................................... t0000472 22 1769
.............TCAAGAGCAATAACGAAAAATGT........................................................ t0000890 23 969
.............TCAAGAGCAATAACGAAAAAT.......................................................... t0001658 21 533
.............TCAAGAGCAATAACGAAAAA........................................................... t0018140 20 29
>bta-mir-338
GCACGGGCCGTCCTCCCCAACAATATCCTGGTGCTGAGTGATGACACACGCAACTCCAGCATCAGTGATTTTGTTGAAGAGGGCAGCTGCCA bta-mir-338 92
.....(((.((((((..((((((.(((((((((((((((..((.....))..))).))))))))).))).))))))..)))))).))).... structure -41.30
******************************************************TCCAGCATCAGTGATTTTGTTGA*************** bta-miR-338 23
......................................................TCCAGCATCAGTGATTTTGTTGA............... t0025835 23 17
>bta-mir-339
GGGGCAGCCGCTGTCCCTGTCCTCCAGGAGCTCACTTGGTCCGGCCGTGCGCTCCTCGAGGCCAGAGCCCGTGTCTGC bta-mir-339 78
...((((.(((.(.(.(((.((((.((((((.(((..((.....))))).)))))).)))).))).).).))).)))) structure -35.20
*************TCCCTGTCCTCCAGGAGCTCAC******************************************* bta-miR-339 22
.............TCCCTGTCCTCCAGGAGCTCAC........................................... t0007878 22 95
.............TCCCTGTCCTCCAGGAGCTCA............................................ t0008276 21 89
.............TCCCTGTCCTCCAGGAGCT.............................................. t0008898 19 81
.............TCCCTGTCCTCCAGGAGC............................................... t0014325 18 41
.............TCCCTGTCCTCCAGGAGCTCACT.......................................... t0022251 23 21
.............TCCCTGTCCTCCAGGAGCTC............................................. t0032414 20 11
>bta-mir-339b
TCCCTGTCCTCCAGGAGCTCCAGGTCTGGGGTGGGTGTGGGGATTTCTGCAGGAGGGA bta-mir-339b 58
((((..((((.(((((((((((..(((.....)))..))))).)))))).)))))))) structure -25.20
TCCCTGTCCTCCAGGAGCTC************************************** bta-miR-339b 20
TCCCTGTCCTCCAGGAGCT....................................... t0008898 19 81
TCCCTGTCCTCCAGGAGC........................................ t0014325 18 41
TCCCTGTCCTCCAGGAGCTC...................................... t0032414 20 11
>bta-mir-33a
CTGCGGTGCATTGTAGTTGCATTGCATGTTCTGGCGGTACCCGTGCAATGTTTCCACAGTGCATCACAG bta-mir-33a 69
(((.((((((((((.(..((((((((((....((.....))))))))))))..).)))))))))).))) structure -32.20
*****GTGCATTGTAGTTGCATTGCA******************************************* bta-miR-33a 21
.....GTGCATTGTAGTTGCATTGCA........................................... t0002345 21 382
.....GTGCATTGTAGTTGCATTGC............................................ t0002702 20 329
.....GTGCATTGTAGTTGCATT.............................................. t0006030 18 133
>bta-mir-342
TGGAAGCGGGTGCGAGGCGAGGGGTGCTATCTGTGGTTGAGGACACGGCAAATGAAACTGTCTCACACAGAAATCGCACCCATCTCCTCGGCCC bta-mir-342 94
.......((((.(((((.((.((((((..((((((..((((.(((.(..........))))))))))))))....)))))).)).))))))))) structure -40.50
************************************************************TCTCACACAGAAATCGCACCCATCT********* bta-miR-342 25
............................................................TCTCACACAGAAATCGCACCCATCT......... t0000117 25 7157
............................................................TCTCACACAGAAATCGCACCCAT........... t0000143 23 5468
............................................................TCTCACACAGAAATCGCACCCATC.......... t0000205 24 3923
............................................................TCTCACACAGAAATCGCACCCA............ t0001426 22 631
............................................................TCTCACACAGAAATCGCAC............... t0005429 19 151
............................................................TCTCACACAGAAATCGCA................ t0005746 18 141
............................................................TCTCACACAGAAATCGCACC.............. t0006452 20 123
............................................................TCTCACACAGAAATCGCACCC............. t0006895 21 113
..............................................................TCACACAGAAATCGCACCCATCT......... t0003044 23 287
..............................................................TCACACAGAAATCGCACCCATC.......... t0024554 22 18
..............................................................TCACACAGAAATCGCACCCAT........... t0031186 21 12
>bta-mir-3431
ATACCCAATGAATGCGAAAACCTCAGTCAGCCTTGTGGATGTATGTTCTGCAGACCTGACATCTAGAGGACTGACTGAAATTTTCACTTTCAGCTAA bta-mir-3431 97
........((((.(.(((((..((((((((((((.(((((((..(((.....)))...))))))))))).))))))))..))))).).))))..... structure -33.60
********************CCTCAGTCAGCCTTGTGGATGT******************************************************* bta-miR-3431 22
....................CCTCAGTCAGCCTTGTGGATGT....................................................... t0007251 22 106
.....................CTCAGTCAGCCTTGTGGATGTAT..................................................... t0006200 23 129
.....................CTCAGTCAGCCTTGTGGATGTA...................................................... t0015119 22 38
.....................CTCAGTCAGCCTTGTGGATGT....................................................... t0025017 21 17
>bta-mir-3432-1
CTTCGATCTTTGTCATGGTGTGCGGGATCTTTAGTTGTGGTGTGCAAACTCTCAGTTGCAGCTTGTGGGATCCAGTTCCATGACCAAGGATTGGACC bta-mir-3432-1 97
.(((((((((((((((((...((.(((((((.(((((..(((.(......).)).)..)))))...))))))).)).)))))).))))))))))).. structure -39.70
********************TGCGGGATCTTTAGTTGTGGTG******************************************************* bta-miR-3432 22
....................TGCGGGATCTTTAGTTGTGGTGT...................................................... t0000604 23 1409
....................TGCGGGATCTTTAGTTGTGGTG....................................................... t0001007 22 860
....................TGCGGGATCTTTAGTTGTG.......................................................... t0003484 19 252
....................TGCGGGATCTTTAGTTGT........................................................... t0004531 18 189
....................TGCGGGATCTTTAGTTGTGGT........................................................ t0009154 21 78
....................TGCGGGATCTTTAGTTGTGGTGTG..................................................... t0009239 24 77
....................TGCGGGATCTTTAGTTGTGG......................................................... t0016467 20 33
>bta-mir-3432-2
AAACAGCCGACGTTGCGGCATGCGGGATCTTTAGTTGTGGTGTGTGAATTCTTAGTTGCAGCAACTAAAGATCCCTCAGGCTGCAATGAAGATCAGA bta-mir-3432-2 97
..........(((((((((.((.(((((((((((((((.(((..(((....)))..))).))))))))))))))).)).)))))))))......... structure -42.50
********************TGCGGGATCTTTAGTTGTGGTG******************************************************* bta-miR-3432 22
...................ATGCGGGATCTTTAGTTG............................................................ t0010468 18 64
...................ATGCGGGATCTTTAGTTGT........................................................... t0012968 19 47
...................ATGCGGGATCTTTAGTTGTG.......................................................... t0013722 20 44
...................ATGCGGGATCTTTAGTTGTGGT........................................................ t0014199 22 42
...................ATGCGGGATCTTTAGTTGTGGTGT...................................................... t0022124 24 21
....................TGCGGGATCTTTAGTTGTGGTGT...................................................... t0000604 23 1409
....................TGCGGGATCTTTAGTTGTGGTG....................................................... t0001007 22 860
....................TGCGGGATCTTTAGTTGTG.......................................................... t0003484 19 252
....................TGCGGGATCTTTAGTTGT........................................................... t0004531 18 189
....................TGCGGGATCTTTAGTTGTGGTGTGT.................................................... t0008314 25 89
....................TGCGGGATCTTTAGTTGTGGT........................................................ t0009154 21 78
[truncated: 887 more rows]
