# Supplementary material for: Identification and profiling of conserved and novel microRNAs from Chinese Qinchuan bovine longissimus thoracis
Source: BMC Genomics. 2013 Jan 18;14:42. doi: 10.1186/1471-2164-14-42 (PMC3563516; doi:10.1186/1471-2164-14-42)
Supplement: Additional file 8 — Family analyses of known miRNAs. [file 1471-2164-14-42-S8.xls]

<?xml version="1.0"?>
<?mso-application progid="Excel.Sheet"?>
<Workbook xmlns="urn:schemas-microsoft-com:office:spreadsheet"
 xmlns:o="urn:schemas-microsoft-com:office:office"
 xmlns:x="urn:schemas-microsoft-com:office:excel"
 xmlns:ss="urn:schemas-microsoft-com:office:spreadsheet"
 xmlns:html="http://www.w3.org/TR/REC-html40">
 <DocumentProperties xmlns="urn:schemas-microsoft-com:office:office">
  <LastAuthor>User</LastAuthor>
  <LastSaved>2012-06-27T06:32:31Z</LastSaved>
  <Version>11.9999</Version>
 </DocumentProperties>
 <ExcelWorkbook xmlns="urn:schemas-microsoft-com:office:excel">
  <WindowHeight>8505</WindowHeight>
  <WindowWidth>19395</WindowWidth>
  <WindowTopX>480</WindowTopX>
  <WindowTopY>120</WindowTopY>
  <ProtectStructure>False</ProtectStructure>
  <ProtectWindows>False</ProtectWindows>
 </ExcelWorkbook>
 <Styles>
  <Style ss:ID="Default" ss:Name="Normal">
   <Alignment ss:Vertical="Center"/>
   <Borders/>
   <Font ss:FontName="宋体" x:CharSet="134" ss:Size="12"/>
   <Interior/>
   <NumberFormat/>
   <Protection/>
  </Style>
  <Style ss:ID="s22">
   <Alignment ss:Horizontal="Left" ss:Vertical="Center"/>
   <Font ss:FontName="宋体" x:CharSet="134" ss:Size="12" ss:Bold="1"/>
  </Style>
 </Styles>
 <Worksheet ss:Name="Table S7">
  <Table ss:ExpandedColumnCount="227" ss:ExpandedRowCount="95" x:FullColumns="1"
   x:FullRows="1" ss:DefaultColumnWidth="54" ss:DefaultRowHeight="14.25">
   <Row ss:AutoFitHeight="0" ss:Height="27.75">
    <Cell ss:MergeAcross="226" ss:StyleID="s22"><ss:Data ss:Type="String"
      xmlns="http://www.w3.org/TR/REC-html40"><B>Additional file 8</B><Font> Family analysis of known miRNA</Font></ss:Data></Cell>
   </Row>
   <Row ss:AutoFitHeight="0">
    <Cell ss:Index="2"><Data ss:Type="String">let-7</Data></Cell>
    <Cell><Data ss:Type="String">mir-1</Data></Cell>
    <Cell><Data ss:Type="String">mir-34</Data></Cell>
    <Cell><Data ss:Type="String">mir-9</Data></Cell>
    <Cell><Data ss:Type="String">mir-15</Data></Cell>
    <Cell><Data ss:Type="String">mir-17</Data></Cell>
    <Cell><Data ss:Type="String">mir-19</Data></Cell>
    <Cell><Data ss:Type="String">mir-21</Data></Cell>
    <Cell><Data ss:Type="String">mir-22</Data></Cell>
    <Cell><Data ss:Type="String">mir-23</Data></Cell>
    <Cell><Data ss:Type="String">mir-24</Data></Cell>
    <Cell><Data ss:Type="String">mir-25</Data></Cell>
    <Cell><Data ss:Type="String">mir-26</Data></Cell>
    <Cell><Data ss:Type="String">mir-27</Data></Cell>
    <Cell><Data ss:Type="String">mir-28</Data></Cell>
    <Cell><Data ss:Type="String">mir-29</Data></Cell>
    <Cell><Data ss:Type="String">mir-30</Data></Cell>
    <Cell><Data ss:Type="String">mir-31</Data></Cell>
    <Cell><Data ss:Type="String">mir-32</Data></Cell>
    <Cell><Data ss:Type="String">mir-33</Data></Cell>
    <Cell><Data ss:Type="String">mir-95</Data></Cell>
    <Cell><Data ss:Type="String">mir-96</Data></Cell>
    <Cell><Data ss:Type="String">mir-99</Data></Cell>
    <Cell><Data ss:Type="String">mir-101</Data></Cell>
    <Cell><Data ss:Type="String">mir-103</Data></Cell>
    <Cell><Data ss:Type="String">mir-105</Data></Cell>
    <Cell><Data ss:Type="String">mir-7</Data></Cell>
    <Cell><Data ss:Type="String">mir-8</Data></Cell>
    <Cell><Data ss:Type="String">mir-10</Data></Cell>
    <Cell><Data ss:Type="String">mir-124</Data></Cell>
    <Cell><Data ss:Type="String">mir-125</Data></Cell>
    <Cell><Data ss:Type="String">mir-126</Data></Cell>
    <Cell><Data ss:Type="String">mir-127</Data></Cell>
    <Cell><Data ss:Type="String">mir-128</Data></Cell>
    <Cell><Data ss:Type="String">mir-130</Data></Cell>
    <Cell><Data ss:Type="String">mir-132</Data></Cell>
    <Cell><Data ss:Type="String">mir-133</Data></Cell>
    <Cell><Data ss:Type="String">mir-134</Data></Cell>
    <Cell><Data ss:Type="String">mir-135</Data></Cell>
    <Cell><Data ss:Type="String">mir-136</Data></Cell>
    <Cell><Data ss:Type="String">mir-137</Data></Cell>
    <Cell><Data ss:Type="String">mir-138</Data></Cell>
    <Cell><Data ss:Type="String">mir-140</Data></Cell>
    <Cell><Data ss:Type="String">mir-142</Data></Cell>
    <Cell><Data ss:Type="String">mir-144</Data></Cell>
    <Cell><Data ss:Type="String">mir-145</Data></Cell>
    <Cell><Data ss:Type="String">mir-146</Data></Cell>
    <Cell><Data ss:Type="String">mir-150</Data></Cell>
    <Cell><Data ss:Type="String">mir-148</Data></Cell>
    <Cell><Data ss:Type="String">mir-153</Data></Cell>
    <Cell><Data ss:Type="String">mir-154</Data></Cell>
    <Cell><Data ss:Type="String">mir-155</Data></Cell>
    <Cell><Data ss:Type="String">mir-129</Data></Cell>
    <Cell><Data ss:Type="String">mir-181</Data></Cell>
    <Cell><Data ss:Type="String">mir-182</Data></Cell>
    <Cell><Data ss:Type="String">mir-183</Data></Cell>
    <Cell><Data ss:Type="String">mir-184</Data></Cell>
    <Cell><Data ss:Type="String">mir-185</Data></Cell>
    <Cell><Data ss:Type="String">mir-186</Data></Cell>
    <Cell><Data ss:Type="String">mir-187</Data></Cell>
    <Cell><Data ss:Type="String">mir-188</Data></Cell>
    <Cell><Data ss:Type="String">mir-190</Data></Cell>
    <Cell><Data ss:Type="String">mir-191</Data></Cell>
    <Cell><Data ss:Type="String">mir-192</Data></Cell>
    <Cell><Data ss:Type="String">mir-193</Data></Cell>
    <Cell><Data ss:Type="String">mir-194</Data></Cell>
    <Cell><Data ss:Type="String">mir-196</Data></Cell>
    <Cell><Data ss:Type="String">mir-197</Data></Cell>
    <Cell><Data ss:Type="String">mir-199</Data></Cell>
    <Cell><Data ss:Type="String">mir-202</Data></Cell>
    <Cell><Data ss:Type="String">mir-204</Data></Cell>
    <Cell><Data ss:Type="String">mir-205</Data></Cell>
    <Cell><Data ss:Type="String">mir-208</Data></Cell>
    <Cell><Data ss:Type="String">mir-122</Data></Cell>
    <Cell><Data ss:Type="String">mir-143</Data></Cell>
    <Cell><Data ss:Type="String">mir-139</Data></Cell>
    <Cell><Data ss:Type="String">mir-147</Data></Cell>
    <Cell><Data ss:Type="String">mir-210</Data></Cell>
    <Cell><Data ss:Type="String">mir-214</Data></Cell>
    <Cell><Data ss:Type="String">mir-216</Data></Cell>
    <Cell><Data ss:Type="String">mir-217</Data></Cell>
    <Cell><Data ss:Type="String">mir-218</Data></Cell>
    <Cell><Data ss:Type="String">mir-219</Data></Cell>
    <Cell><Data ss:Type="String">mir-221</Data></Cell>
    <Cell><Data ss:Type="String">mir-223</Data></Cell>
    <Cell><Data ss:Type="String">mir-224</Data></Cell>
    <Cell><Data ss:Type="String">mir-290</Data></Cell>
    <Cell><Data ss:Type="String">mir-296</Data></Cell>
    <Cell><Data ss:Type="String">mir-297</Data></Cell>
    <Cell><Data ss:Type="String">mir-299</Data></Cell>
    <Cell><Data ss:Type="String">mir-302</Data></Cell>
    <Cell><Data ss:Type="String">mir-320</Data></Cell>
    <Cell><Data ss:Type="String">mir-322</Data></Cell>
    <Cell><Data ss:Type="String">mir-324</Data></Cell>
    <Cell><Data ss:Type="String">mir-326</Data></Cell>
    <Cell><Data ss:Type="String">mir-328</Data></Cell>
    <Cell><Data ss:Type="String">mir-329</Data></Cell>
    <Cell><Data ss:Type="String">mir-330</Data></Cell>
    <Cell><Data ss:Type="String">mir-331</Data></Cell>
    <Cell><Data ss:Type="String">mir-335</Data></Cell>
    <Cell><Data ss:Type="String">mir-338</Data></Cell>
    <Cell><Data ss:Type="String">mir-339</Data></Cell>
    <Cell><Data ss:Type="String">mir-340</Data></Cell>
    <Cell><Data ss:Type="String">mir-342</Data></Cell>
    <Cell><Data ss:Type="String">mir-345</Data></Cell>
    <Cell><Data ss:Type="String">mir-346</Data></Cell>
    <Cell><Data ss:Type="String">mir-361</Data></Cell>
    <Cell><Data ss:Type="String">mir-362</Data></Cell>
    <Cell><Data ss:Type="String">mir-363</Data></Cell>
    <Cell><Data ss:Type="String">mir-365</Data></Cell>
    <Cell><Data ss:Type="String">mir-367</Data></Cell>
    <Cell><Data ss:Type="String">mir-368</Data></Cell>
    <Cell><Data ss:Type="String">mir-370</Data></Cell>
    <Cell><Data ss:Type="String">mir-374</Data></Cell>
    <Cell><Data ss:Type="String">mir-375</Data></Cell>
    <Cell><Data ss:Type="String">mir-378</Data></Cell>
    <Cell><Data ss:Type="String">mir-379</Data></Cell>
    <Cell><Data ss:Type="String">mir-383</Data></Cell>
    <Cell><Data ss:Type="String">mir-412</Data></Cell>
    <Cell><Data ss:Type="String">mir-423</Data></Cell>
    <Cell><Data ss:Type="String">mir-425</Data></Cell>
    <Cell><Data ss:Type="String">mir-431</Data></Cell>
    <Cell><Data ss:Type="String">mir-432</Data></Cell>
    <Cell><Data ss:Type="String">mir-433</Data></Cell>
    <Cell><Data ss:Type="String">mir-448</Data></Cell>
    <Cell><Data ss:Type="String">mir-449</Data></Cell>
    <Cell><Data ss:Type="String">mir-450</Data></Cell>
    <Cell><Data ss:Type="String">mir-451</Data></Cell>
    <Cell><Data ss:Type="String">mir-452</Data></Cell>
    <Cell><Data ss:Type="String">mir-454</Data></Cell>
    <Cell><Data ss:Type="String">mir-455</Data></Cell>
    <Cell><Data ss:Type="String">mir-483</Data></Cell>
    <Cell><Data ss:Type="String">mir-484</Data></Cell>
    <Cell><Data ss:Type="String">mir-485</Data></Cell>
    <Cell><Data ss:Type="String">mir-486</Data></Cell>
    <Cell><Data ss:Type="String">mir-488</Data></Cell>
    <Cell><Data ss:Type="String">mir-489</Data></Cell>
    <Cell><Data ss:Type="String">mir-490</Data></Cell>
    <Cell><Data ss:Type="String">mir-491</Data></Cell>
    <Cell><Data ss:Type="String">mir-493</Data></Cell>
    <Cell><Data ss:Type="String">mir-497</Data></Cell>
    <Cell><Data ss:Type="String">mir-499</Data></Cell>
    <Cell><Data ss:Type="String">mir-500</Data></Cell>
    <Cell><Data ss:Type="String">mir-504</Data></Cell>
    <Cell><Data ss:Type="String">mir-505</Data></Cell>
    <Cell><Data ss:Type="String">mir-544</Data></Cell>
    <Cell><Data ss:Type="String">mir-541</Data></Cell>
    <Cell><Data ss:Type="String">mir-542</Data></Cell>
    <Cell><Data ss:Type="String">mir-551</Data></Cell>
    <Cell><Data ss:Type="String">mir-562</Data></Cell>
    <Cell><Data ss:Type="String">mir-568</Data></Cell>
    <Cell><Data ss:Type="String">mir-582</Data></Cell>
    <Cell><Data ss:Type="String">mir-584</Data></Cell>
    <Cell><Data ss:Type="String">mir-592</Data></Cell>
    <Cell><Data ss:Type="String">mir-599</Data></Cell>
    <Cell><Data ss:Type="String">mir-615</Data></Cell>
    <Cell><Data ss:Type="String">mir-628</Data></Cell>
    <Cell><Data ss:Type="String">mir-631</Data></Cell>
    <Cell><Data ss:Type="String">mir-653</Data></Cell>
    <Cell><Data ss:Type="String">mir-654</Data></Cell>
    <Cell><Data ss:Type="String">mir-658</Data></Cell>
    <Cell><Data ss:Type="String">mir-664</Data></Cell>
    <Cell><Data ss:Type="String">mir-671</Data></Cell>
    <Cell><Data ss:Type="String">mir-767</Data></Cell>
    <Cell><Data ss:Type="String">mir-1224</Data></Cell>
    <Cell><Data ss:Type="String">mir-1296</Data></Cell>
    <Cell><Data ss:Type="String">mir-1468</Data></Cell>
    <Cell><Data ss:Type="String">mir-1271</Data></Cell>
    <Cell><Data ss:Type="String">mir-1301</Data></Cell>
    <Cell><Data ss:Type="String">mir-769</Data></Cell>
    <Cell><Data ss:Type="String">mir-670</Data></Cell>
    <Cell><Data ss:Type="String">mir-1298</Data></Cell>
    <Cell><Data ss:Type="String">mir-761</Data></Cell>
    <Cell><Data ss:Type="String">mir-764</Data></Cell>
    <Cell><Data ss:Type="String">mir-759</Data></Cell>
    <Cell><Data ss:Type="String">mir-744</Data></Cell>
    <Cell><Data ss:Type="String">mir-1249</Data></Cell>
    <Cell><Data ss:Type="String">mir-665</Data></Cell>
    <Cell><Data ss:Type="String">mir-763</Data></Cell>
    <Cell><Data ss:Type="String">mir-760</Data></Cell>
    <Cell><Data ss:Type="String">mir-677</Data></Cell>
    <Cell><Data ss:Type="String">mir-708</Data></Cell>
    <Cell><Data ss:Type="String">mir-874</Data></Cell>
    <Cell><Data ss:Type="String">mir-876</Data></Cell>
    <Cell><Data ss:Type="String">mir-875</Data></Cell>
    <Cell><Data ss:Type="String">mir-873</Data></Cell>
    <Cell><Data ss:Type="String">mir-877</Data></Cell>
    <Cell><Data ss:Type="String">mir-885</Data></Cell>
    <Cell><Data ss:Type="String">mir-935</Data></Cell>
    <Cell><Data ss:Type="String">mir-940</Data></Cell>
    <Cell><Data ss:Type="String">mir-1179</Data></Cell>
    <Cell><Data ss:Type="String">mir-1193</Data></Cell>
    <Cell><Data ss:Type="String">mir-1225</Data></Cell>
    <Cell><Data ss:Type="String">mir-1287</Data></Cell>
    <Cell><Data ss:Type="String">mir-1291</Data></Cell>
    <Cell><Data ss:Type="String">mir-1248</Data></Cell>
    <Cell><Data ss:Type="String">mir-1251</Data></Cell>
    <Cell><Data ss:Type="String">mir-1256</Data></Cell>
    <Cell><Data ss:Type="String">mir-1281</Data></Cell>
    <Cell><Data ss:Type="String">mir-1282</Data></Cell>
    <Cell><Data ss:Type="String">mir-1284</Data></Cell>
    <Cell><Data ss:Type="String">mir-1306</Data></Cell>
    <Cell><Data ss:Type="String">mir-1307</Data></Cell>
    <Cell><Data ss:Type="String">mir-1388</Data></Cell>
    <Cell><Data ss:Type="String">mir-1434</Data></Cell>
    <Cell><Data ss:Type="String">mir-1839</Data></Cell>
    <Cell><Data ss:Type="String">mir-2284</Data></Cell>
    <Cell><Data ss:Type="String">mir-2300</Data></Cell>
    <Cell><Data ss:Type="String">mir-1343</Data></Cell>
    <Cell><Data ss:Type="String">mir-2319</Data></Cell>
    <Cell><Data ss:Type="String">mir-2320</Data></Cell>
    <Cell><Data ss:Type="String">mir-2329</Data></Cell>
    <Cell><Data ss:Type="String">mir-2355</Data></Cell>
    <Cell><Data ss:Type="String">mir-2363</Data></Cell>
    <Cell><Data ss:Type="String">mir-2384</Data></Cell>
    <Cell><Data ss:Type="String">mir-2404</Data></Cell>
    <Cell><Data ss:Type="String">mir-2424</Data></Cell>
    <Cell><Data ss:Type="String">mir-2450</Data></Cell>
    <Cell><Data ss:Type="String">mir-2887</Data></Cell>
    <Cell><Data ss:Type="String">mir-2902</Data></Cell>
    <Cell><Data ss:Type="String">mir-2904</Data></Cell>
    <Cell><Data ss:Type="String">mir-2957</Data></Cell>
    <Cell><Data ss:Type="String">mir-3432</Data></Cell>
    <Cell><Data ss:Type="String">mir-3578</Data></Cell>
    <Cell><Data ss:Type="String">mir-409</Data></Cell>
    <Cell><Data ss:Type="String">mir-3604</Data></Cell>
   </Row>
   <Row ss:AutoFitHeight="0">
    <Cell><Data ss:Type="String">Acyrthosiphon_pisum</Data></Cell>
    <Cell><Data ss:Type="String">+</Data></Cell>
    <Cell><Data ss:Type="String">+</Data></Cell>
    <Cell><Data ss:Type="String">+</Data></Cell>
    <Cell><Data ss:Type="String">+</Data></Cell>
    <Cell><Data ss:Type="String">-</Data></Cell>
    <Cell><Data ss:Type="String">-</Data></Cell>
    <Cell><Data ss:Type="String">-</Data></Cell>
    <Cell><Data ss:Type="String">-</Data></Cell>
    <Cell><Data ss:Type="String">-</Data></Cell>
    <Cell><Data ss:Type="String">-</Data></Cell>
    <Cell><Data ss:Type="String">-</Data></Cell>
    <Cell><Data ss:Type="String">-</Data></Cell>
    <Cell><Data ss:Type="String">-</Data></Cell>
    <Cell><Data ss:Type="String">-</Data></Cell>
    <Cell><Data ss:Type="String">-</Data></Cell>
    <Cell><Data ss:Type="String">+</Data></Cell>
    <Cell><Data ss:Type="String">-</Data></Cell>
    <Cell><Data ss:Type="String">-</Data></Cell>
    <Cell><Data ss:Type="String">-</Data></Cell>
    <Cell><Data ss:Type="String">-</Data></Cell>
    <Cell><Data ss:Type="String">-</Data></Cell>
    <Cell><Data ss:Type="String">-</Data></Cell>
    <Cell><Data ss:Type="String">+</Data></Cell>
    <Cell><Data ss:Type="String">-</Data></Cell>
    <Cell><Data ss:Type="String">-</Data></Cell>
    <Cell><Data ss:Type="String">-</Data></Cell>
    <Cell><Data ss:Type="String">+</Data></Cell>
    <Cell><Data ss:Type="String">+</Data></Cell>
    <Cell><Data ss:Type="String">+</Data></Cell>
    <Cell><Data ss:Type="String">+</Data></Cell>
    <Cell><Data ss:Type="String">-</Data></Cell>
    <Cell><Data ss:Type="String">-</Data></Cell>
    <Cell><Data ss:Type="String">-</Data></Cell>
    <Cell><Data ss:Type="String">-</Data></Cell>
    <Cell><Data ss:Type="String">-</Data></Cell>
    <Cell><Data ss:Type="String">-</Data></Cell>
    <Cell><Data ss:Type="String">-</Data></Cell>
    <Cell><Data ss:Type="String">-</Data></Cell>
    <Cell><Data ss:Type="String">-</Data></Cell>
    <Cell><Data ss:Type="String">-</Data></Cell>
    <Cell><Data ss:Type="String">+</Data></Cell>
    <Cell><Data ss:Type="String">-</Data></Cell>
    <Cell><Data ss:Type="String">-</Data></Cell>
    <Cell><Data ss:Type="String">-</Data></Cell>
    <Cell><Data ss:Type="String">-</Data></Cell>
    <Cell><Data ss:Type="String">-</Data></Cell>
    <Cell><Data ss:Type="String">-</Data></Cell>
    <Cell><Data ss:Type="String">-</Data></Cell>
    <Cell><Data ss:Type="String">-</Data></Cell>
    <Cell><Data ss:Type="String">-</Data></Cell>
    <Cell><Data ss:Type="String">-</Data></Cell>
    <Cell><Data ss:Type="String">-</Data></Cell>
    <Cell><Data ss:Type="String">-</Data></Cell>
    <Cell><Data ss:Type="String">-</Data></Cell>
    <Cell><Data ss:Type="String">-</Data></Cell>
    <Cell><Data ss:Type="String">-</Data></Cell>
    <Cell><Data ss:Type="String">+</Data></Cell>
    <Cell><Data ss:Type="String">-</Data></Cell>
    <Cell><Data ss:Type="String">-</Data></Cell>
    <Cell><Data ss:Type="String">-</Data></Cell>
    <Cell><Data ss:Type="String">-</Data></Cell>
    <Cell><Data ss:Type="String">+</Data></Cell>
    <Cell><Data ss:Type="String">-</Data></Cell>
    <Cell><Data ss:Type="String">-</Data></Cell>
    <Cell><Data ss:Type="String">-</Data></Cell>
    <Cell><Data ss:Type="String">-</Data></Cell>
    <Cell><Data ss:Type="String">-</Data></Cell>
    <Cell><Data ss:Type="String">-</Data></Cell>
    <Cell><Data ss:Type="String">-</Data></Cell>
    <Cell><Data ss:Type="String">-</Data></Cell>
    <Cell><Data ss:Type="String">-</Data></Cell>
    <Cell><Data ss:Type="String">-</Data></Cell>
    <Cell><Data ss:Type="String">-</Data></Cell>
    <Cell><Data ss:Type="String">-</Data></Cell>
    <Cell><Data ss:Type="String">-</Data></Cell>
    <Cell><Data ss:Type="String">-</Data></Cell>
    <Cell><Data ss:Type="String">-</Data></Cell>
    <Cell><Data ss:Type="String">+</Data></Cell>
    <Cell><Data ss:Type="String">-</Data></Cell>
    <Cell><Data ss:Type="String">-</Data></Cell>
    <Cell><Data ss:Type="String">-</Data></Cell>
    <Cell><Data ss:Type="String">-</Data></Cell>
    <Cell><Data ss:Type="String">+</Data></Cell>
    <Cell><Data ss:Type="String">-</Data></Cell>
    <Cell><Data ss:Type="String">-</Data></Cell>
    <Cell><Data ss:Type="String">-</Data></Cell>
    <Cell><Data ss:Type="String">-</Data></Cell>
    <Cell><Data ss:Type="String">-</Data></Cell>
    <Cell><Data ss:Type="String">-</Data></Cell>
    <Cell><Data ss:Type="String">-</Data></Cell>
    <Cell><Data ss:Type="String">-</Data></Cell>
    <Cell><Data ss:Type="String">-</Data></Cell>
    <Cell><Data ss:Type="String">-</Data></Cell>
    <Cell><Data ss:Type="String">-</Data></Cell>
    <Cell><Data ss:Type="String">-</Data></Cell>
    <Cell><Data ss:Type="String">-</Data></Cell>
    <Cell><Data ss:Type="String">-</Data></Cell>
    <Cell><Data ss:Type="String">-</Data></Cell>
    <Cell><Data ss:Type="String">-</Data></Cell>
    <Cell><Data ss:Type="String">-</Data></Cell>
    <Cell><Data ss:Type="String">-</Data></Cell>
    <Cell><Data ss:Type="String">-</Data></Cell>
    <Cell><Data ss:Type="String">-</Data></Cell>
    <Cell><Data ss:Type="String">-</Data></Cell>
    <Cell><Data ss:Type="String">-</Data></Cell>
    <Cell><Data ss:Type="String">-</Data></Cell>
    <Cell><Data ss:Type="String">-</Data></Cell>
    <Cell><Data ss:Type="String">-</Data></Cell>
    <Cell><Data ss:Type="String">-</Data></Cell>
    <Cell><Data ss:Type="String">-</Data></Cell>
    <Cell><Data ss:Type="String">-</Data></Cell>
    <Cell><Data ss:Type="String">-</Data></Cell>
    <Cell><Data ss:Type="String">-</Data></Cell>
    <Cell><Data ss:Type="String">-</Data></Cell>
    <Cell><Data ss:Type="String">-</Data></Cell>
    <Cell><Data ss:Type="String">-</Data></Cell>
    <Cell><Data ss:Type="String">-</Data></Cell>
    <Cell><Data ss:Type="String">-</Data></Cell>
    <Cell><Data ss:Type="String">-</Data></Cell>
    <Cell><Data ss:Type="String">-</Data></Cell>
    <Cell><Data ss:Type="String">-</Data></Cell>
    <Cell><Data ss:Type="String">-</Data></Cell>
    <Cell><Data ss:Type="String">-</Data></Cell>
    <Cell><Data ss:Type="String">-</Data></Cell>
    <Cell><Data ss:Type="String">-</Data></Cell>
    <Cell><Data ss:Type="String">-</Data></Cell>
    <Cell><Data ss:Type="String">-</Data></Cell>
    <Cell><Data ss:Type="String">-</Data></Cell>
    <Cell><Data ss:Type="String">-</Data></Cell>
    <Cell><Data ss:Type="String">-</Data></Cell>
    <Cell><Data ss:Type="String">-</Data></Cell>
    <Cell><Data ss:Type="String">-</Data></Cell>
    <Cell><Data ss:Type="String">-</Data></Cell>
    <Cell><Data ss:Type="String">-</Data></Cell>
    <Cell><Data ss:Type="String">-</Data></Cell>
    <Cell><Data ss:Type="String">-</Data></Cell>
    <Cell><Data ss:Type="String">-</Data></Cell>
    <Cell><Data ss:Type="String">-</Data></Cell>
    <Cell><Data ss:Type="String">-</Data></Cell>
    <Cell><Data ss:Type="String">-</Data></Cell>
    <Cell><Data ss:Type="String">-</Data></Cell>
    <Cell><Data ss:Type="String">-</Data></Cell>
    <Cell><Data ss:Type="String">-</Data></Cell>
    <Cell><Data ss:Type="String">-</Data></Cell>
    <Cell><Data ss:Type="String">-</Data></Cell>
    <Cell><Data ss:Type="String">-</Data></Cell>
    <Cell><Data ss:Type="String">-</Data></Cell>
    <Cell><Data ss:Type="String">-</Data></Cell>
    <Cell><Data ss:Type="String">-</Data></Cell>
    <Cell><Data ss:Type="String">-</Data></Cell>
    <Cell><Data ss:Type="String">-</Data></Cell>
    <Cell><Data ss:Type="String">-</Data></Cell>
    <Cell><Data ss:Type="String">-</Data></Cell>
    <Cell><Data ss:Type="String">-</Data></Cell>
    <Cell><Data ss:Type="String">-</Data></Cell>
    <Cell><Data ss:Type="String">-</Data></Cell>
    <Cell><Data ss:Type="String">-</Data></Cell>
    <Cell><Data ss:Type="String">-</Data></Cell>
    <Cell><Data ss:Type="String">-</Data></Cell>
    <Cell><Data ss:Type="String">-</Data></Cell>
    <Cell><Data ss:Type="String">-</Data></Cell>
    <Cell><Data ss:Type="String">-</Data></Cell>
    <Cell><Data ss:Type="String">-</Data></Cell>
    <Cell><Data ss:Type="String">-</Data></Cell>
    <Cell><Data ss:Type="String">-</Data></Cell>
    <Cell><Data ss:Type="String">-</Data></Cell>
    <Cell><Data ss:Type="String">-</Data></Cell>
    <Cell><Data ss:Type="String">-</Data></Cell>
    <Cell><Data ss:Type="String">-</Data></Cell>
    <Cell><Data ss:Type="String">-</Data></Cell>
    <Cell><Data ss:Type="String">-</Data></Cell>
    <Cell><Data ss:Type="String">-</Data></Cell>
    <Cell><Data ss:Type="String">-</Data></Cell>
    <Cell><Data ss:Type="String">-</Data></Cell>
    <Cell><Data ss:Type="String">-</Data></Cell>
    <Cell><Data ss:Type="String">-</Data></Cell>
    <Cell><Data ss:Type="String">-</Data></Cell>
    <Cell><Data ss:Type="String">-</Data></Cell>
    <Cell><Data ss:Type="String">-</Data></Cell>
    <Cell><Data ss:Type="String">-</Data></Cell>
    <Cell><Data ss:Type="String">-</Data></Cell>
    <Cell><Data ss:Type="String">-</Data></Cell>
    <Cell><Data ss:Type="String">-</Data></Cell>
    <Cell><Data ss:Type="String">-</Data></Cell>
    <Cell><Data ss:Type="String">-</Data></Cell>
    <Cell><Data ss:Type="String">-</Data></Cell>
    <Cell><Data ss:Type="String">-</Data></Cell>
    <Cell><Data ss:Type="String">-</Data></Cell>
    <Cell><Data ss:Type="String">-</Data></Cell>
    <Cell><Data ss:Type="String">-</Data></Cell>
    <Cell><Data ss:Type="String">-</Data></Cell>
    <Cell><Data ss:Type="String">-</Data></Cell>
    <Cell><Data ss:Type="String">-</Data></Cell>
    <Cell><Data ss:Type="String">-</Data></Cell>
    <Cell><Data ss:Type="String">-</Data></Cell>
    <Cell><Data ss:Type="String">-</Data></Cell>
    <Cell><Data ss:Type="String">-</Data></Cell>
    <Cell><Data ss:Type="String">-</Data></Cell>
    <Cell><Data ss:Type="String">-</Data></Cell>
    <Cell><Data ss:Type="String">-</Data></Cell>
    <Cell><Data ss:Type="String">-</Data></Cell>
    <Cell><Data ss:Type="String">-</Data></Cell>
    <Cell><Data ss:Type="String">-</Data></Cell>
    <Cell><Data ss:Type="String">-</Data></Cell>
    <Cell><Data ss:Type="String">-</Data></Cell>
    <Cell><Data ss:Type="String">-</Data></Cell>
    <Cell><Data ss:Type="String">-</Data></Cell>
    <Cell><Data ss:Type="String">-</Data></Cell>
    <Cell><Data ss:Type="String">-</Data></Cell>
    <Cell><Data ss:Type="String">-</Data></Cell>
    <Cell><Data ss:Type="String">-</Data></Cell>
    <Cell><Data ss:Type="String">-</Data></Cell>
    <Cell><Data ss:Type="String">-</Data></Cell>
    <Cell><Data ss:Type="String">-</Data></Cell>
    <Cell><Data ss:Type="String">-</Data></Cell>
    <Cell><Data ss:Type="String">-</Data></Cell>
    <Cell><Data ss:Type="String">-</Data></Cell>
    <Cell><Data ss:Type="String">-</Data></Cell>
    <Cell><Data ss:Type="String">-</Data></Cell>
    <Cell><Data ss:Type="String">-</Data></Cell>
    <Cell><Data ss:Type="String">-</Data></Cell>
    <Cell><Data ss:Type="String">-</Data></Cell>
    <Cell><Data ss:Type="String">-</Data></Cell>
    <Cell><Data ss:Type="String">-</Data></Cell>
    <Cell><Data ss:Type="String">-</Data></Cell>
    <Cell><Data ss:Type="String">-</Data></Cell>
   </Row>
   <Row ss:AutoFitHeight="0">
    <Cell><Data ss:Type="String">Aedes_aegypti</Data></Cell>
    <Cell><Data ss:Type="String">+</Data></Cell>
    <Cell><Data ss:Type="String">+</Data></Cell>
    <Cell><Data ss:Type="String">+</Data></Cell>
    <Cell><Data ss:Type="String">+</Data></Cell>
    <Cell><Data ss:Type="String">-</Data></Cell>
    <Cell><Data ss:Type="String">-</Data></Cell>
    <Cell><Data ss:Type="String">-</Data></Cell>
    <Cell><Data ss:Type="String">-</Data></Cell>
    <Cell><Data ss:Type="String">-</Data></Cell>
    <Cell><Data ss:Type="String">-</Data></Cell>
    <Cell><Data ss:Type="String">-</Data></Cell>
    <Cell><Data ss:Type="String">+</Data></Cell>
    <Cell><Data ss:Type="String">-</Data></Cell>
    <Cell><Data ss:Type="String">-</Data></Cell>
    <Cell><Data ss:Type="String">-</Data></Cell>
    <Cell><Data ss:Type="String">+</Data></Cell>
    <Cell><Data ss:Type="String">-</Data></Cell>
    <Cell><Data ss:Type="String">+</Data></Cell>
    <Cell><Data ss:Type="String">-</Data></Cell>
    <Cell><Data ss:Type="String">+</Data></Cell>
    <Cell><Data ss:Type="String">-</Data></Cell>
    <Cell><Data ss:Type="String">-</Data></Cell>
    <Cell><Data ss:Type="String">+</Data></Cell>
    <Cell><Data ss:Type="String">-</Data></Cell>
    <Cell><Data ss:Type="String">-</Data></Cell>
    <Cell><Data ss:Type="String">-</Data></Cell>
    <Cell><Data ss:Type="String">+</Data></Cell>
    <Cell><Data ss:Type="String">+</Data></Cell>
    <Cell><Data ss:Type="String">+</Data></Cell>
    <Cell><Data ss:Type="String">+</Data></Cell>
    <Cell><Data ss:Type="String">+</Data></Cell>
    <Cell><Data ss:Type="String">-</Data></Cell>
    <Cell><Data ss:Type="String">-</Data></Cell>
    <Cell><Data ss:Type="String">-</Data></Cell>
    <Cell><Data ss:Type="String">-</Data></Cell>
    <Cell><Data ss:Type="String">-</Data></Cell>
    <Cell><Data ss:Type="String">+</Data></Cell>
    <Cell><Data ss:Type="String">-</Data></Cell>
    <Cell><Data ss:Type="String">-</Data></Cell>
    <Cell><Data ss:Type="String">-</Data></Cell>
    <Cell><Data ss:Type="String">+</Data></Cell>
    <Cell><Data ss:Type="String">-</Data></Cell>
    <Cell><Data ss:Type="String">-</Data></Cell>
    <Cell><Data ss:Type="String">-</Data></Cell>
    <Cell><Data ss:Type="String">-</Data></Cell>
    <Cell><Data ss:Type="String">-</Data></Cell>
    <Cell><Data ss:Type="String">-</Data></Cell>
    <Cell><Data ss:Type="String">-</Data></Cell>
    <Cell><Data ss:Type="String">-</Data></Cell>
    <Cell><Data ss:Type="String">-</Data></Cell>
    <Cell><Data ss:Type="String">-</Data></Cell>
    <Cell><Data ss:Type="String">-</Data></Cell>
    <Cell><Data ss:Type="String">-</Data></Cell>
    <Cell><Data ss:Type="String">-</Data></Cell>
    <Cell><Data ss:Type="String">-</Data></Cell>
    <Cell><Data ss:Type="String">-</Data></Cell>
    <Cell><Data ss:Type="String">+</Data></Cell>
    <Cell><Data ss:Type="String">-</Data></Cell>
    <Cell><Data ss:Type="String">-</Data></Cell>
    <Cell><Data ss:Type="String">-</Data></Cell>
    <Cell><Data ss:Type="String">-</Data></Cell>
    <Cell><Data ss:Type="String">+</Data></Cell>
    <Cell><Data ss:Type="String">-</Data></Cell>
    <Cell><Data ss:Type="String">-</Data></Cell>
    <Cell><Data ss:Type="String">-</Data></Cell>
    <Cell><Data ss:Type="String">-</Data></Cell>
    <Cell><Data ss:Type="String">-</Data></Cell>
    <Cell><Data ss:Type="String">-</Data></Cell>
    <Cell><Data ss:Type="String">-</Data></Cell>
    <Cell><Data ss:Type="String">-</Data></Cell>
    <Cell><Data ss:Type="String">-</Data></Cell>
    <Cell><Data ss:Type="String">-</Data></Cell>
    <Cell><Data ss:Type="String">-</Data></Cell>
    <Cell><Data ss:Type="String">-</Data></Cell>
    <Cell><Data ss:Type="String">-</Data></Cell>
    <Cell><Data ss:Type="String">-</Data></Cell>
    <Cell><Data ss:Type="String">-</Data></Cell>
    <Cell><Data ss:Type="String">+</Data></Cell>
    <Cell><Data ss:Type="String">-</Data></Cell>
    <Cell><Data ss:Type="String">+</Data></Cell>
    <Cell><Data ss:Type="String">-</Data></Cell>
    <Cell><Data ss:Type="String">-</Data></Cell>
    <Cell><Data ss:Type="String">+</Data></Cell>
    <Cell><Data ss:Type="String">-</Data></Cell>
    <Cell><Data ss:Type="String">-</Data></Cell>
    <Cell><Data ss:Type="String">-</Data></Cell>
    <Cell><Data ss:Type="String">-</Data></Cell>
    <Cell><Data ss:Type="String">-</Data></Cell>
    <Cell><Data ss:Type="String">-</Data></Cell>
    <Cell><Data ss:Type="String">-</Data></Cell>
    <Cell><Data ss:Type="String">-</Data></Cell>
    <Cell><Data ss:Type="String">-</Data></Cell>
    <Cell><Data ss:Type="String">-</Data></Cell>
    <Cell><Data ss:Type="String">-</Data></Cell>
    <Cell><Data ss:Type="String">-</Data></Cell>
    <Cell><Data ss:Type="String">-</Data></Cell>
    <Cell><Data ss:Type="String">-</Data></Cell>
    <Cell><Data ss:Type="String">-</Data></Cell>
    <Cell><Data ss:Type="String">-</Data></Cell>
    <Cell><Data ss:Type="String">-</Data></Cell>
    <Cell><Data ss:Type="String">-</Data></Cell>
    <Cell><Data ss:Type="String">-</Data></Cell>
    <Cell><Data ss:Type="String">-</Data></Cell>
    <Cell><Data ss:Type="String">-</Data></Cell>
    <Cell><Data ss:Type="String">-</Data></Cell>
    <Cell><Data ss:Type="String">-</Data></Cell>
    <Cell><Data ss:Type="String">-</Data></Cell>
    <Cell><Data ss:Type="String">-</Data></Cell>
    <Cell><Data ss:Type="String">-</Data></Cell>
    <Cell><Data ss:Type="String">-</Data></Cell>
    <Cell><Data ss:Type="String">-</Data></Cell>
    <Cell><Data ss:Type="String">-</Data></Cell>
    <Cell><Data ss:Type="String">-</Data></Cell>
    <Cell><Data ss:Type="String">-</Data></Cell>
    <Cell><Data ss:Type="String">+</Data></Cell>
    <Cell><Data ss:Type="String">-</Data></Cell>
    <Cell><Data ss:Type="String">-</Data></Cell>
    <Cell><Data ss:Type="String">-</Data></Cell>
    <Cell><Data ss:Type="String">-</Data></Cell>
    <Cell><Data ss:Type="String">-</Data></Cell>
    <Cell><Data ss:Type="String">-</Data></Cell>
    <Cell><Data ss:Type="String">-</Data></Cell>
    <Cell><Data ss:Type="String">-</Data></Cell>
    <Cell><Data ss:Type="String">-</Data></Cell>
    <Cell><Data ss:Type="String">-</Data></Cell>
    <Cell><Data ss:Type="String">-</Data></Cell>
    <Cell><Data ss:Type="String">-</Data></Cell>
    <Cell><Data ss:Type="String">-</Data></Cell>
    <Cell><Data ss:Type="String">-</Data></Cell>
    <Cell><Data ss:Type="String">-</Data></Cell>
    <Cell><Data ss:Type="String">-</Data></Cell>
    <Cell><Data ss:Type="String">-</Data></Cell>
    <Cell><Data ss:Type="String">-</Data></Cell>
    <Cell><Data ss:Type="String">-</Data></Cell>
    <Cell><Data ss:Type="String">-</Data></Cell>
    <Cell><Data ss:Type="String">-</Data></Cell>
    <Cell><Data ss:Type="String">-</Data></Cell>
    <Cell><Data ss:Type="String">-</Data></Cell>
    <Cell><Data ss:Type="String">-</Data></Cell>
    <Cell><Data ss:Type="String">-</Data></Cell>
    <Cell><Data ss:Type="String">-</Data></Cell>
    <Cell><Data ss:Type="String">-</Data></Cell>
    <Cell><Data ss:Type="String">-</Data></Cell>
    <Cell><Data ss:Type="String">-</Data></Cell>
    <Cell><Data ss:Type="String">-</Data></Cell>
    <Cell><Data ss:Type="String">-</Data></Cell>
    <Cell><Data ss:Type="String">-</Data></Cell>
    <Cell><Data ss:Type="String">-</Data></Cell>
    <Cell><Data ss:Type="String">-</Data></Cell>
    <Cell><Data ss:Type="String">-</Data></Cell>
    <Cell><Data ss:Type="String">-</Data></Cell>
    <Cell><Data ss:Type="String">-</Data></Cell>
    <Cell><Data ss:Type="String">-</Data></Cell>
    <Cell><Data ss:Type="String">-</Data></Cell>
    <Cell><Data ss:Type="String">-</Data></Cell>
    <Cell><Data ss:Type="String">-</Data></Cell>
    <Cell><Data ss:Type="String">-</Data></Cell>
    <Cell><Data ss:Type="String">-</Data></Cell>
    <Cell><Data ss:Type="String">-</Data></Cell>
    <Cell><Data ss:Type="String">-</Data></Cell>
    <Cell><Data ss:Type="String">-</Data></Cell>
    <Cell><Data ss:Type="String">-</Data></Cell>
    <Cell><Data ss:Type="String">-</Data></Cell>
    <Cell><Data ss:Type="String">-</Data></Cell>
    <Cell><Data ss:Type="String">-</Data></Cell>
    <Cell><Data ss:Type="String">-</Data></Cell>
    <Cell><Data ss:Type="String">-</Data></Cell>
    <Cell><Data ss:Type="String">-</Data></Cell>
    <Cell><Data ss:Type="String">-</Data></Cell>
    <Cell><Data ss:Type="String">-</Data></Cell>
    <Cell><Data ss:Type="String">-</Data></Cell>
    <Cell><Data ss:Type="String">-</Data></Cell>
    <Cell><Data ss:Type="String">-</Data></Cell>
    <Cell><Data ss:Type="String">-</Data></Cell>
    <Cell><Data ss:Type="String">-</Data></Cell>
    <Cell><Data ss:Type="String">-</Data></Cell>
    <Cell><Data ss:Type="String">-</Data></Cell>
    <Cell><Data ss:Type="String">-</Data></Cell>
    <Cell><Data ss:Type="String">-</Data></Cell>
    <Cell><Data ss:Type="String">-</Data></Cell>
    <Cell><Data ss:Type="String">-</Data></Cell>
    <Cell><Data ss:Type="String">-</Data></Cell>
    <Cell><Data ss:Type="String">-</Data></Cell>
    <Cell><Data ss:Type="String">-</Data></Cell>
    <Cell><Data ss:Type="String">-</Data></Cell>
    <Cell><Data ss:Type="String">-</Data></Cell>
    <Cell><Data ss:Type="String">-</Data></Cell>
    <Cell><Data ss:Type="String">-</Data></Cell>
    <Cell><Data ss:Type="String">-</Data></Cell>
    <Cell><Data ss:Type="String">-</Data></Cell>
    <Cell><Data ss:Type="String">-</Data></Cell>
    <Cell><Data ss:Type="String">-</Data></Cell>
    <Cell><Data ss:Type="String">-</Data></Cell>
    <Cell><Data ss:Type="String">-</Data></Cell>
    <Cell><Data ss:Type="String">-</Data></Cell>
    <Cell><Data ss:Type="String">-</Data></Cell>
    <Cell><Data ss:Type="String">-</Data></Cell>
    <Cell><Data ss:Type="String">-</Data></Cell>
    <Cell><Data ss:Type="String">-</Data></Cell>
    <Cell><Data ss:Type="String">-</Data></Cell>
    <Cell><Data ss:Type="String">-</Data></Cell>
    <Cell><Data ss:Type="String">-</Data></Cell>
    <Cell><Data ss:Type="String">-</Data></Cell>
    <Cell><Data ss:Type="String">-</Data></Cell>
    <Cell><Data ss:Type="String">-</Data></Cell>
    <Cell><Data ss:Type="String">-</Data></Cell>
    <Cell><Data ss:Type="String">-</Data></Cell>
    <Cell><Data ss:Type="String">-</Data></Cell>
    <Cell><Data ss:Type="String">-</Data></Cell>
    <Cell><Data ss:Type="String">-</Data></Cell>
    <Cell><Data ss:Type="String">-</Data></Cell>
    <Cell><Data ss:Type="String">-</Data></Cell>
    <Cell><Data ss:Type="String">-</Data></Cell>
    <Cell><Data ss:Type="String">-</Data></Cell>
    <Cell><Data ss:Type="String">-</Data></Cell>
    <Cell><Data ss:Type="String">-</Data></Cell>
    <Cell><Data ss:Type="String">-</Data></Cell>
    <Cell><Data ss:Type="String">-</Data></Cell>
    <Cell><Data ss:Type="String">-</Data></Cell>
    <Cell><Data ss:Type="String">-</Data></Cell>
    <Cell><Data ss:Type="String">-</Data></Cell>
    <Cell><Data ss:Type="String">-</Data></Cell>
    <Cell><Data ss:Type="String">-</Data></Cell>
    <Cell><Data ss:Type="String">-</Data></Cell>
    <Cell><Data ss:Type="String">-</Data></Cell>
    <Cell><Data ss:Type="String">-</Data></Cell>
   </Row>
   <Row ss:AutoFitHeight="0">
    <Cell><Data ss:Type="String">Amphimedon_queenslandica</Data></Cell>
    <Cell><Data ss:Type="String">-</Data></Cell>
    <Cell><Data ss:Type="String">-</Data></Cell>
    <Cell><Data ss:Type="String">-</Data></Cell>
    <Cell><Data ss:Type="String">-</Data></Cell>
    <Cell><Data ss:Type="String">-</Data></Cell>
    <Cell><Data ss:Type="String">-</Data></Cell>
    <Cell><Data ss:Type="String">-</Data></Cell>
    <Cell><Data ss:Type="String">-</Data></Cell>
    <Cell><Data ss:Type="String">-</Data></Cell>
    <Cell><Data ss:Type="String">-</Data></Cell>
    <Cell><Data ss:Type="String">-</Data></Cell>
    <Cell><Data ss:Type="String">-</Data></Cell>
    <Cell><Data ss:Type="String">-</Data></Cell>
    <Cell><Data ss:Type="String">-</Data></Cell>
    <Cell><Data ss:Type="String">-</Data></Cell>
    <Cell><Data ss:Type="String">-</Data></Cell>
    <Cell><Data ss:Type="String">-</Data></Cell>
    <Cell><Data ss:Type="String">-</Data></Cell>
    <Cell><Data ss:Type="String">-</Data></Cell>
    <Cell><Data ss:Type="String">-</Data></Cell>
    <Cell><Data ss:Type="String">-</Data></Cell>
    <Cell><Data ss:Type="String">-</Data></Cell>
    <Cell><Data ss:Type="String">-</Data></Cell>
    <Cell><Data ss:Type="String">-</Data></Cell>
    <Cell><Data ss:Type="String">-</Data></Cell>
    <Cell><Data ss:Type="String">-</Data></Cell>
    <Cell><Data ss:Type="String">-</Data></Cell>
    <Cell><Data ss:Type="String">-</Data></Cell>
    <Cell><Data ss:Type="String">-</Data></Cell>
    <Cell><Data ss:Type="String">-</Data></Cell>
    <Cell><Data ss:Type="String">-</Data></Cell>
    <Cell><Data ss:Type="String">-</Data></Cell>
    <Cell><Data ss:Type="String">-</Data></Cell>
    <Cell><Data ss:Type="String">-</Data></Cell>
    <Cell><Data ss:Type="String">-</Data></Cell>
    <Cell><Data ss:Type="String">-</Data></Cell>
    <Cell><Data ss:Type="String">-</Data></Cell>
    <Cell><Data ss:Type="String">-</Data></Cell>
    <Cell><Data ss:Type="String">-</Data></Cell>
    <Cell><Data ss:Type="String">-</Data></Cell>
    <Cell><Data ss:Type="String">-</Data></Cell>
    <Cell><Data ss:Type="String">-</Data></Cell>
    <Cell><Data ss:Type="String">-</Data></Cell>
    <Cell><Data ss:Type="String">-</Data></Cell>
    <Cell><Data ss:Type="String">-</Data></Cell>
    <Cell><Data ss:Type="String">-</Data></Cell>
    <Cell><Data ss:Type="String">-</Data></Cell>
    <Cell><Data ss:Type="String">-</Data></Cell>
    <Cell><Data ss:Type="String">-</Data></Cell>
    <Cell><Data ss:Type="String">-</Data></Cell>
    <Cell><Data ss:Type="String">-</Data></Cell>
    <Cell><Data ss:Type="String">-</Data></Cell>
    <Cell><Data ss:Type="String">-</Data></Cell>
    <Cell><Data ss:Type="String">-</Data></Cell>
    <Cell><Data ss:Type="String">-</Data></Cell>
    <Cell><Data ss:Type="String">-</Data></Cell>
    <Cell><Data ss:Type="String">-</Data></Cell>
    <Cell><Data ss:Type="String">-</Data></Cell>
    <Cell><Data ss:Type="String">-</Data></Cell>
    <Cell><Data ss:Type="String">-</Data></Cell>
    <Cell><Data ss:Type="String">-</Data></Cell>
    <Cell><Data ss:Type="String">-</Data></Cell>
    <Cell><Data ss:Type="String">-</Data></Cell>
    <Cell><Data ss:Type="String">-</Data></Cell>
    <Cell><Data ss:Type="String">-</Data></Cell>
    <Cell><Data ss:Type="String">-</Data></Cell>
    <Cell><Data ss:Type="String">-</Data></Cell>
    <Cell><Data ss:Type="String">-</Data></Cell>
    <Cell><Data ss:Type="String">-</Data></Cell>
    <Cell><Data ss:Type="String">-</Data></Cell>
    <Cell><Data ss:Type="String">-</Data></Cell>
    <Cell><Data ss:Type="String">-</Data></Cell>
    <Cell><Data ss:Type="String">-</Data></Cell>
    <Cell><Data ss:Type="String">-</Data></Cell>
    <Cell><Data ss:Type="String">-</Data></Cell>
    <Cell><Data ss:Type="String">-</Data></Cell>
    <Cell><Data ss:Type="String">-</Data></Cell>
    <Cell><Data ss:Type="String">-</Data></Cell>
    <Cell><Data ss:Type="String">-</Data></Cell>
    <Cell><Data ss:Type="String">-</Data></Cell>
    <Cell><Data ss:Type="String">-</Data></Cell>
    <Cell><Data ss:Type="String">-</Data></Cell>
    <Cell><Data ss:Type="String">-</Data></Cell>
    <Cell><Data ss:Type="String">-</Data></Cell>
    <Cell><Data ss:Type="String">-</Data></Cell>
    <Cell><Data ss:Type="String">-</Data></Cell>
    <Cell><Data ss:Type="String">-</Data></Cell>
    <Cell><Data ss:Type="String">-</Data></Cell>
    <Cell><Data ss:Type="String">-</Data></Cell>
    <Cell><Data ss:Type="String">-</Data></Cell>
    <Cell><Data ss:Type="String">-</Data></Cell>
    <Cell><Data ss:Type="String">-</Data></Cell>
    <Cell><Data ss:Type="String">-</Data></Cell>
    <Cell><Data ss:Type="String">-</Data></Cell>
    <Cell><Data ss:Type="String">-</Data></Cell>
    <Cell><Data ss:Type="String">-</Data></Cell>
    <Cell><Data ss:Type="String">-</Data></Cell>
    <Cell><Data ss:Type="String">-</Data></Cell>
    <Cell><Data ss:Type="String">-</Data></Cell>
    <Cell><Data ss:Type="String">-</Data></Cell>
    <Cell><Data ss:Type="String">-</Data></Cell>
    <Cell><Data ss:Type="String">-</Data></Cell>
    <Cell><Data ss:Type="String">-</Data></Cell>
    <Cell><Data ss:Type="String">-</Data></Cell>
    <Cell><Data ss:Type="String">-</Data></Cell>
    <Cell><Data ss:Type="String">-</Data></Cell>
    <Cell><Data ss:Type="String">-</Data></Cell>
    <Cell><Data ss:Type="String">-</Data></Cell>
    <Cell><Data ss:Type="String">-</Data></Cell>
    <Cell><Data ss:Type="String">-</Data></Cell>
    <Cell><Data ss:Type="String">-</Data></Cell>
    <Cell><Data ss:Type="String">-</Data></Cell>
    <Cell><Data ss:Type="String">-</Data></Cell>
    <Cell><Data ss:Type="String">-</Data></Cell>
    <Cell><Data ss:Type="String">-</Data></Cell>
    <Cell><Data ss:Type="String">-</Data></Cell>
    <Cell><Data ss:Type="String">-</Data></Cell>
    <Cell><Data ss:Type="String">-</Data></Cell>
    <Cell><Data ss:Type="String">-</Data></Cell>
    <Cell><Data ss:Type="String">-</Data></Cell>
    <Cell><Data ss:Type="String">-</Data></Cell>
    <Cell><Data ss:Type="String">-</Data></Cell>
    <Cell><Data ss:Type="String">-</Data></Cell>
    <Cell><Data ss:Type="String">-</Data></Cell>
    <Cell><Data ss:Type="String">-</Data></Cell>
    <Cell><Data ss:Type="String">-</Data></Cell>
    <Cell><Data ss:Type="String">-</Data></Cell>
    <Cell><Data ss:Type="String">-</Data></Cell>
    <Cell><Data ss:Type="String">-</Data></Cell>
    <Cell><Data ss:Type="String">-</Data></Cell>
    <Cell><Data ss:Type="String">-</Data></Cell>
    <Cell><Data ss:Type="String">-</Data></Cell>
    <Cell><Data ss:Type="String">-</Data></Cell>
    <Cell><Data ss:Type="String">-</Data></Cell>
    <Cell><Data ss:Type="String">-</Data></Cell>
    <Cell><Data ss:Type="String">-</Data></Cell>
    <Cell><Data ss:Type="String">-</Data></Cell>
    <Cell><Data ss:Type="String">-</Data></Cell>
    <Cell><Data ss:Type="String">-</Data></Cell>
    <Cell><Data ss:Type="String">-</Data></Cell>
    <Cell><Data ss:Type="String">-</Data></Cell>
    <Cell><Data ss:Type="String">-</Data></Cell>
    <Cell><Data ss:Type="String">-</Data></Cell>
    <Cell><Data ss:Type="String">-</Data></Cell>
    <Cell><Data ss:Type="String">-</Data></Cell>
    <Cell><Data ss:Type="String">-</Data></Cell>
    <Cell><Data ss:Type="String">-</Data></Cell>
    <Cell><Data ss:Type="String">-</Data></Cell>
    <Cell><Data ss:Type="String">-</Data></Cell>
    <Cell><Data ss:Type="String">-</Data></Cell>
    <Cell><Data ss:Type="String">-</Data></Cell>
    <Cell><Data ss:Type="String">-</Data></Cell>
    <Cell><Data ss:Type="String">-</Data></Cell>
    <Cell><Data ss:Type="String">-</Data></Cell>
    <Cell><Data ss:Type="String">-</Data></Cell>
    <Cell><Data ss:Type="String">-</Data></Cell>
    <Cell><Data ss:Type="String">-</Data></Cell>
    <Cell><Data ss:Type="String">-</Data></Cell>
    <Cell><Data ss:Type="String">-</Data></Cell>
    <Cell><Data ss:Type="String">-</Data></Cell>
    <Cell><Data ss:Type="String">-</Data></Cell>
    <Cell><Data ss:Type="String">-</Data></Cell>
    <Cell><Data ss:Type="String">-</Data></Cell>
    <Cell><Data ss:Type="String">-</Data></Cell>
    <Cell><Data ss:Type="String">-</Data></Cell>
    <Cell><Data ss:Type="String">-</Data></Cell>
    <Cell><Data ss:Type="String">-</Data></Cell>
    <Cell><Data ss:Type="String">-</Data></Cell>
    <Cell><Data ss:Type="String">-</Data></Cell>
    <Cell><Data ss:Type="String">-</Data></Cell>
    <Cell><Data ss:Type="String">-</Data></Cell>
    <Cell><Data ss:Type="String">-</Data></Cell>
    <Cell><Data ss:Type="String">-</Data></Cell>
    <Cell><Data ss:Type="String">-</Data></Cell>
    <Cell><Data ss:Type="String">-</Data></Cell>
    <Cell><Data ss:Type="String">-</Data></Cell>
    <Cell><Data ss:Type="String">-</Data></Cell>
    <Cell><Data ss:Type="String">-</Data></Cell>
    <Cell><Data ss:Type="String">-</Data></Cell>
    <Cell><Data ss:Type="String">-</Data></Cell>
    <Cell><Data ss:Type="String">-</Data></Cell>
    <Cell><Data ss:Type="String">-</Data></Cell>
    <Cell><Data ss:Type="String">-</Data></Cell>
    <Cell><Data ss:Type="String">-</Data></Cell>
    <Cell><Data ss:Type="String">-</Data></Cell>
    <Cell><Data ss:Type="String">-</Data></Cell>
    <Cell><Data ss:Type="String">-</Data></Cell>
    <Cell><Data ss:Type="String">-</Data></Cell>
    <Cell><Data ss:Type="String">-</Data></Cell>
    <Cell><Data ss:Type="String">-</Data></Cell>
    <Cell><Data ss:Type="String">-</Data></Cell>
    <Cell><Data ss:Type="String">-</Data></Cell>
    <Cell><Data ss:Type="String">-</Data></Cell>
    <Cell><Data ss:Type="String">-</Data></Cell>
    <Cell><Data ss:Type="String">-</Data></Cell>
    <Cell><Data ss:Type="String">-</Data></Cell>
    <Cell><Data ss:Type="String">-</Data></Cell>
    <Cell><Data ss:Type="String">-</Data></Cell>
    <Cell><Data ss:Type="String">-</Data></Cell>
    <Cell><Data ss:Type="String">-</Data></Cell>
    <Cell><Data ss:Type="String">-</Data></Cell>
    <Cell><Data ss:Type="String">-</Data></Cell>
    <Cell><Data ss:Type="String">-</Data></Cell>
    <Cell><Data ss:Type="String">-</Data></Cell>
    <Cell><Data ss:Type="String">-</Data></Cell>
    <Cell><Data ss:Type="String">-</Data></Cell>
    <Cell><Data ss:Type="String">-</Data></Cell>
    <Cell><Data ss:Type="String">-</Data></Cell>
    <Cell><Data ss:Type="String">-</Data></Cell>
    <Cell><Data ss:Type="String">-</Data></Cell>
    <Cell><Data ss:Type="String">-</Data></Cell>
    <Cell><Data ss:Type="String">-</Data></Cell>
    <Cell><Data ss:Type="String">-</Data></Cell>
    <Cell><Data ss:Type="String">-</Data></Cell>
    <Cell><Data ss:Type="String">-</Data></Cell>
    <Cell><Data ss:Type="String">-</Data></Cell>
    <Cell><Data ss:Type="String">-</Data></Cell>
    <Cell><Data ss:Type="String">-</Data></Cell>
    <Cell><Data ss:Type="String">-</Data></Cell>
    <Cell><Data ss:Type="String">-</Data></Cell>
    <Cell><Data ss:Type="String">-</Data></Cell>
    <Cell><Data ss:Type="String">-</Data></Cell>
    <Cell><Data ss:Type="String">-</Data></Cell>
    <Cell><Data ss:Type="String">-</Data></Cell>
    <Cell><Data ss:Type="String">-</Data></Cell>
    <Cell><Data ss:Type="String">-</Data></Cell>
   </Row>
   <Row ss:AutoFitHeight="0">
    <Cell><Data ss:Type="String">Anolis_carolinensis</Data></Cell>
    <Cell><Data ss:Type="String">+</Data></Cell>
    <Cell><Data ss:Type="String">+</Data></Cell>
    <Cell><Data ss:Type="String">+</Data></Cell>
    <Cell><Data ss:Type="String">+</Data></Cell>
    <Cell><Data ss:Type="String">+</Data></Cell>
    <Cell><Data ss:Type="String">+</Data></Cell>
    <Cell><Data ss:Type="String">+</Data></Cell>
    <Cell><Data ss:Type="String">+</Data></Cell>
    <Cell><Data ss:Type="String">+</Data></Cell>
    <Cell><Data ss:Type="String">+</Data></Cell>
    <Cell><Data ss:Type="String">+</Data></Cell>
    <Cell><Data ss:Type="String">+</Data></Cell>
    <Cell><Data ss:Type="String">+</Data></Cell>
    <Cell><Data ss:Type="String">+</Data></Cell>
    <Cell><Data ss:Type="String">-</Data></Cell>
    <Cell><Data ss:Type="String">+</Data></Cell>
    <Cell><Data ss:Type="String">+</Data></Cell>
    <Cell><Data ss:Type="String">+</Data></Cell>
    <Cell><Data ss:Type="String">+</Data></Cell>
    <Cell><Data ss:Type="String">+</Data></Cell>
    <Cell><Data ss:Type="String">-</Data></Cell>
    <Cell><Data ss:Type="String">-</Data></Cell>
    <Cell><Data ss:Type="String">+</Data></Cell>
    <Cell><Data ss:Type="String">+</Data></Cell>
    <Cell><Data ss:Type="String">+</Data></Cell>
    <Cell><Data ss:Type="String">-</Data></Cell>
    <Cell><Data ss:Type="String">+</Data></Cell>
    <Cell><Data ss:Type="String">+</Data></Cell>
    <Cell><Data ss:Type="String">+</Data></Cell>
    <Cell><Data ss:Type="String">+</Data></Cell>
    <Cell><Data ss:Type="String">+</Data></Cell>
    <Cell><Data ss:Type="String">+</Data></Cell>
    <Cell><Data ss:Type="String">-</Data></Cell>
    <Cell><Data ss:Type="String">+</Data></Cell>
    <Cell><Data ss:Type="String">+</Data></Cell>
    <Cell><Data ss:Type="String">+</Data></Cell>
    <Cell><Data ss:Type="String">+</Data></Cell>
    <Cell><Data ss:Type="String">-</Data></Cell>
    <Cell><Data ss:Type="String">+</Data></Cell>
    <Cell><Data ss:Type="String">-</Data></Cell>
    <Cell><Data ss:Type="String">+</Data></Cell>
    <Cell><Data ss:Type="String">+</Data></Cell>
    <Cell><Data ss:Type="String">+</Data></Cell>
    <Cell><Data ss:Type="String">+</Data></Cell>
    <Cell><Data ss:Type="String">+</Data></Cell>
    <Cell><Data ss:Type="String">+</Data></Cell>
    <Cell><Data ss:Type="String">+</Data></Cell>
    <Cell><Data ss:Type="String">+</Data></Cell>
    <Cell><Data ss:Type="String">+</Data></Cell>
    <Cell><Data ss:Type="String">+</Data></Cell>
    <Cell><Data ss:Type="String">-</Data></Cell>
    <Cell><Data ss:Type="String">+</Data></Cell>
    <Cell><Data ss:Type="String">+</Data></Cell>
    <Cell><Data ss:Type="String">+</Data></Cell>
    <Cell><Data ss:Type="String">+</Data></Cell>
    <Cell><Data ss:Type="String">-</Data></Cell>
    <Cell><Data ss:Type="String">+</Data></Cell>
    <Cell><Data ss:Type="String">-</Data></Cell>
    <Cell><Data ss:Type="String">-</Data></Cell>
    <Cell><Data ss:Type="String">+</Data></Cell>
    <Cell><Data ss:Type="String">-</Data></Cell>
    <Cell><Data ss:Type="String">+</Data></Cell>
    <Cell><Data ss:Type="String">+</Data></Cell>
    <Cell><Data ss:Type="String">+</Data></Cell>
    <Cell><Data ss:Type="String">+</Data></Cell>
    <Cell><Data ss:Type="String">+</Data></Cell>
    <Cell><Data ss:Type="String">+</Data></Cell>
    <Cell><Data ss:Type="String">-</Data></Cell>
    <Cell><Data ss:Type="String">+</Data></Cell>
    <Cell><Data ss:Type="String">+</Data></Cell>
    <Cell><Data ss:Type="String">+</Data></Cell>
    <Cell><Data ss:Type="String">+</Data></Cell>
    <Cell><Data ss:Type="String">+</Data></Cell>
    <Cell><Data ss:Type="String">+</Data></Cell>
    <Cell><Data ss:Type="String">+</Data></Cell>
    <Cell><Data ss:Type="String">+</Data></Cell>
    <Cell><Data ss:Type="String">+</Data></Cell>
    <Cell><Data ss:Type="String">+</Data></Cell>
    <Cell><Data ss:Type="String">+</Data></Cell>
    <Cell><Data ss:Type="String">+</Data></Cell>
    <Cell><Data ss:Type="String">+</Data></Cell>
    <Cell><Data ss:Type="String">+</Data></Cell>
    <Cell><Data ss:Type="String">+</Data></Cell>
    <Cell><Data ss:Type="String">+</Data></Cell>
    <Cell><Data ss:Type="String">+</Data></Cell>
    <Cell><Data ss:Type="String">-</Data></Cell>
    <Cell><Data ss:Type="String">-</Data></Cell>
    <Cell><Data ss:Type="String">-</Data></Cell>
    <Cell><Data ss:Type="String">-</Data></Cell>
    <Cell><Data ss:Type="String">-</Data></Cell>
    <Cell><Data ss:Type="String">+</Data></Cell>
    <Cell><Data ss:Type="String">-</Data></Cell>
    <Cell><Data ss:Type="String">-</Data></Cell>
    <Cell><Data ss:Type="String">-</Data></Cell>
    <Cell><Data ss:Type="String">-</Data></Cell>
    <Cell><Data ss:Type="String">-</Data></Cell>
    <Cell><Data ss:Type="String">-</Data></Cell>
    <Cell><Data ss:Type="String">-</Data></Cell>
    <Cell><Data ss:Type="String">-</Data></Cell>
    <Cell><Data ss:Type="String">-</Data></Cell>
    <Cell><Data ss:Type="String">+</Data></Cell>
    <Cell><Data ss:Type="String">-</Data></Cell>
    <Cell><Data ss:Type="String">-</Data></Cell>
    <Cell><Data ss:Type="String">-</Data></Cell>
    <Cell><Data ss:Type="String">-</Data></Cell>
    <Cell><Data ss:Type="String">-</Data></Cell>
    <Cell><Data ss:Type="String">-</Data></Cell>
    <Cell><Data ss:Type="String">-</Data></Cell>
    <Cell><Data ss:Type="String">+</Data></Cell>
    <Cell><Data ss:Type="String">+</Data></Cell>
    <Cell><Data ss:Type="String">+</Data></Cell>
    <Cell><Data ss:Type="String">-</Data></Cell>
    <Cell><Data ss:Type="String">-</Data></Cell>
    <Cell><Data ss:Type="String">-</Data></Cell>
    <Cell><Data ss:Type="String">+</Data></Cell>
    <Cell><Data ss:Type="String">-</Data></Cell>
    <Cell><Data ss:Type="String">-</Data></Cell>
    <Cell><Data ss:Type="String">+</Data></Cell>
    <Cell><Data ss:Type="String">-</Data></Cell>
    <Cell><Data ss:Type="String">-</Data></Cell>
    <Cell><Data ss:Type="String">+</Data></Cell>
    <Cell><Data ss:Type="String">-</Data></Cell>
    <Cell><Data ss:Type="String">-</Data></Cell>
    <Cell><Data ss:Type="String">-</Data></Cell>
    <Cell><Data ss:Type="String">-</Data></Cell>
    <Cell><Data ss:Type="String">+</Data></Cell>
    <Cell><Data ss:Type="String">-</Data></Cell>
    <Cell><Data ss:Type="String">+</Data></Cell>
    <Cell><Data ss:Type="String">-</Data></Cell>
    <Cell><Data ss:Type="String">+</Data></Cell>
    <Cell><Data ss:Type="String">+</Data></Cell>
    <Cell><Data ss:Type="String">-</Data></Cell>
    <Cell><Data ss:Type="String">-</Data></Cell>
    <Cell><Data ss:Type="String">-</Data></Cell>
    <Cell><Data ss:Type="String">-</Data></Cell>
    <Cell><Data ss:Type="String">-</Data></Cell>
    <Cell><Data ss:Type="String">+</Data></Cell>
    <Cell><Data ss:Type="String">+</Data></Cell>
    <Cell><Data ss:Type="String">-</Data></Cell>
    <Cell><Data ss:Type="String">-</Data></Cell>
    <Cell><Data ss:Type="String">-</Data></Cell>
    <Cell><Data ss:Type="String">+</Data></Cell>
    <Cell><Data ss:Type="String">-</Data></Cell>
    <Cell><Data ss:Type="String">-</Data></Cell>
    <Cell><Data ss:Type="String">-</Data></Cell>
    <Cell><Data ss:Type="String">-</Data></Cell>
    <Cell><Data ss:Type="String">-</Data></Cell>
    <Cell><Data ss:Type="String">-</Data></Cell>
    <Cell><Data ss:Type="String">+</Data></Cell>
    <Cell><Data ss:Type="String">-</Data></Cell>
    <Cell><Data ss:Type="String">-</Data></Cell>
    <Cell><Data ss:Type="String">-</Data></Cell>
    <Cell><Data ss:Type="String">-</Data></Cell>
    <Cell><Data ss:Type="String">-</Data></Cell>
    <Cell><Data ss:Type="String">-</Data></Cell>
    <Cell><Data ss:Type="String">-</Data></Cell>
    <Cell><Data ss:Type="String">-</Data></Cell>
    <Cell><Data ss:Type="String">-</Data></Cell>
    <Cell><Data ss:Type="String">-</Data></Cell>
    <Cell><Data ss:Type="String">-</Data></Cell>
    <Cell><Data ss:Type="String">-</Data></Cell>
    <Cell><Data ss:Type="String">-</Data></Cell>
    <Cell><Data ss:Type="String">-</Data></Cell>
    <Cell><Data ss:Type="String">-</Data></Cell>
    <Cell><Data ss:Type="String">-</Data></Cell>
    <Cell><Data ss:Type="String">-</Data></Cell>
    <Cell><Data ss:Type="String">-</Data></Cell>
    <Cell><Data ss:Type="String">-</Data></Cell>
    <Cell><Data ss:Type="String">-</Data></Cell>
    <Cell><Data ss:Type="String">-</Data></Cell>
    <Cell><Data ss:Type="String">-</Data></Cell>
    <Cell><Data ss:Type="String">-</Data></Cell>
    <Cell><Data ss:Type="String">-</Data></Cell>
    <Cell><Data ss:Type="String">-</Data></Cell>
    <Cell><Data ss:Type="String">-</Data></Cell>
    <Cell><Data ss:Type="String">-</Data></Cell>
    <Cell><Data ss:Type="String">-</Data></Cell>
    <Cell><Data ss:Type="String">-</Data></Cell>
    <Cell><Data ss:Type="String">-</Data></Cell>
    <Cell><Data ss:Type="String">-</Data></Cell>
    <Cell><Data ss:Type="String">-</Data></Cell>
    <Cell><Data ss:Type="String">-</Data></Cell>
    <Cell><Data ss:Type="String">-</Data></Cell>
    <Cell><Data ss:Type="String">-</Data></Cell>
    <Cell><Data ss:Type="String">+</Data></Cell>
    <Cell><Data ss:Type="String">-</Data></Cell>
    <Cell><Data ss:Type="String">-</Data></Cell>
    <Cell><Data ss:Type="String">-</Data></Cell>
    <Cell><Data ss:Type="String">-</Data></Cell>
    <Cell><Data ss:Type="String">-</Data></Cell>
    <Cell><Data ss:Type="String">-</Data></Cell>
    <Cell><Data ss:Type="String">-</Data></Cell>
    <Cell><Data ss:Type="String">-</Data></Cell>
    <Cell><Data ss:Type="String">-</Data></Cell>
    <Cell><Data ss:Type="String">-</Data></Cell>
    <Cell><Data ss:Type="String">-</Data></Cell>
    <Cell><Data ss:Type="String">-</Data></Cell>
    <Cell><Data ss:Type="String">-</Data></Cell>
    <Cell><Data ss:Type="String">-</Data></Cell>
    <Cell><Data ss:Type="String">-</Data></Cell>
    <Cell><Data ss:Type="String">-</Data></Cell>
    <Cell><Data ss:Type="String">+</Data></Cell>
    <Cell><Data ss:Type="String">-</Data></Cell>
    <Cell><Data ss:Type="String">+</Data></Cell>
    <Cell><Data ss:Type="String">-</Data></Cell>
    <Cell><Data ss:Type="String">-</Data></Cell>
    <Cell><Data ss:Type="String">-</Data></Cell>
    <Cell><Data ss:Type="String">-</Data></Cell>
    <Cell><Data ss:Type="String">-</Data></Cell>
    <Cell><Data ss:Type="String">-</Data></Cell>
    <Cell><Data ss:Type="String">-</Data></Cell>
    <Cell><Data ss:Type="String">-</Data></Cell>
    <Cell><Data ss:Type="String">-</Data></Cell>
    <Cell><Data ss:Type="String">-</Data></Cell>
    <Cell><Data ss:Type="String">-</Data></Cell>
    <Cell><Data ss:Type="String">-</Data></Cell>
    <Cell><Data ss:Type="String">-</Data></Cell>
    <Cell><Data ss:Type="String">-</Data></Cell>
    <Cell><Data ss:Type="String">-</Data></Cell>
    <Cell><Data ss:Type="String">-</Data></Cell>
    <Cell><Data ss:Type="String">-</Data></Cell>
    <Cell><Data ss:Type="String">-</Data></Cell>
    <Cell><Data ss:Type="String">-</Data></Cell>
    <Cell><Data ss:Type="String">-</Data></Cell>
    <Cell><Data ss:Type="String">-</Data></Cell>
    <Cell><Data ss:Type="String">-</Data></Cell>
   </Row>
   <Row ss:AutoFitHeight="0">
    <Cell><Data ss:Type="String">Anopheles_gambiae</Data></Cell>
    <Cell><Data ss:Type="String">+</Data></Cell>
    <Cell><Data ss:Type="String">+</Data></Cell>
    <Cell><Data ss:Type="String">+</Data></Cell>
    <Cell><Data ss:Type="String">+</Data></Cell>
    <Cell><Data ss:Type="String">-</Data></Cell>
    <Cell><Data ss:Type="String">-</Data></Cell>
    <Cell><Data ss:Type="String">-</Data></Cell>
    <Cell><Data ss:Type="String">-</Data></Cell>
    <Cell><Data ss:Type="String">-</Data></Cell>
    <Cell><Data ss:Type="String">-</Data></Cell>
    <Cell><Data ss:Type="String">-</Data></Cell>
    <Cell><Data ss:Type="String">+</Data></Cell>
    <Cell><Data ss:Type="String">-</Data></Cell>
    <Cell><Data ss:Type="String">-</Data></Cell>
    <Cell><Data ss:Type="String">-</Data></Cell>
    <Cell><Data ss:Type="String">-</Data></Cell>
    <Cell><Data ss:Type="String">-</Data></Cell>
    <Cell><Data ss:Type="String">-</Data></Cell>
    <Cell><Data ss:Type="String">-</Data></Cell>
    <Cell><Data ss:Type="String">-</Data></Cell>
    <Cell><Data ss:Type="String">-</Data></Cell>
    <Cell><Data ss:Type="String">-</Data></Cell>
    <Cell><Data ss:Type="String">+</Data></Cell>
    <Cell><Data ss:Type="String">-</Data></Cell>
    <Cell><Data ss:Type="String">-</Data></Cell>
    <Cell><Data ss:Type="String">-</Data></Cell>
    <Cell><Data ss:Type="String">+</Data></Cell>
    <Cell><Data ss:Type="String">+</Data></Cell>
    <Cell><Data ss:Type="String">+</Data></Cell>
    <Cell><Data ss:Type="String">+</Data></Cell>
    <Cell><Data ss:Type="String">+</Data></Cell>
    <Cell><Data ss:Type="String">-</Data></Cell>
    <Cell><Data ss:Type="String">-</Data></Cell>
    <Cell><Data ss:Type="String">-</Data></Cell>
    <Cell><Data ss:Type="String">-</Data></Cell>
    <Cell><Data ss:Type="String">-</Data></Cell>
    <Cell><Data ss:Type="String">+</Data></Cell>
    <Cell><Data ss:Type="String">-</Data></Cell>
    <Cell><Data ss:Type="String">-</Data></Cell>
    <Cell><Data ss:Type="String">-</Data></Cell>
    <Cell><Data ss:Type="String">+</Data></Cell>
    <Cell><Data ss:Type="String">-</Data></Cell>
    <Cell><Data ss:Type="String">-</Data></Cell>
    <Cell><Data ss:Type="String">-</Data></Cell>
    <Cell><Data ss:Type="String">-</Data></Cell>
    <Cell><Data ss:Type="String">-</Data></Cell>
    <Cell><Data ss:Type="String">-</Data></Cell>
    <Cell><Data ss:Type="String">-</Data></Cell>
    <Cell><Data ss:Type="String">-</Data></Cell>
    <Cell><Data ss:Type="String">-</Data></Cell>
    <Cell><Data ss:Type="String">-</Data></Cell>
    <Cell><Data ss:Type="String">-</Data></Cell>
    <Cell><Data ss:Type="String">-</Data></Cell>
    <Cell><Data ss:Type="String">-</Data></Cell>
    <Cell><Data ss:Type="String">-</Data></Cell>
    <Cell><Data ss:Type="String">-</Data></Cell>
    <Cell><Data ss:Type="String">+</Data></Cell>
    <Cell><Data ss:Type="String">-</Data></Cell>
    <Cell><Data ss:Type="String">-</Data></Cell>
    <Cell><Data ss:Type="String">-</Data></Cell>
    <Cell><Data ss:Type="String">-</Data></Cell>
    <Cell><Data ss:Type="String">+</Data></Cell>
    <Cell><Data ss:Type="String">-</Data></Cell>
    <Cell><Data ss:Type="String">-</Data></Cell>
    <Cell><Data ss:Type="String">-</Data></Cell>
    <Cell><Data ss:Type="String">-</Data></Cell>
    <Cell><Data ss:Type="String">-</Data></Cell>
    <Cell><Data ss:Type="String">-</Data></Cell>
    <Cell><Data ss:Type="String">-</Data></Cell>
    <Cell><Data ss:Type="String">-</Data></Cell>
    <Cell><Data ss:Type="String">-</Data></Cell>
    <Cell><Data ss:Type="String">-</Data></Cell>
    <Cell><Data ss:Type="String">-</Data></Cell>
    <Cell><Data ss:Type="String">-</Data></Cell>
    <Cell><Data ss:Type="String">-</Data></Cell>
    <Cell><Data ss:Type="String">-</Data></Cell>
    <Cell><Data ss:Type="String">-</Data></Cell>
    <Cell><Data ss:Type="String">+</Data></Cell>
    <Cell><Data ss:Type="String">-</Data></Cell>
    <Cell><Data ss:Type="String">+</Data></Cell>
    <Cell><Data ss:Type="String">-</Data></Cell>
    <Cell><Data ss:Type="String">-</Data></Cell>
    <Cell><Data ss:Type="String">+</Data></Cell>
    <Cell><Data ss:Type="String">-</Data></Cell>
    <Cell><Data ss:Type="String">-</Data></Cell>
    <Cell><Data ss:Type="String">-</Data></Cell>
    <Cell><Data ss:Type="String">-</Data></Cell>
    <Cell><Data ss:Type="String">-</Data></Cell>
    <Cell><Data ss:Type="String">-</Data></Cell>
    <Cell><Data ss:Type="String">-</Data></Cell>
    <Cell><Data ss:Type="String">-</Data></Cell>
    <Cell><Data ss:Type="String">-</Data></Cell>
    <Cell><Data ss:Type="String">-</Data></Cell>
    <Cell><Data ss:Type="String">-</Data></Cell>
    <Cell><Data ss:Type="String">-</Data></Cell>
    <Cell><Data ss:Type="String">-</Data></Cell>
    <Cell><Data ss:Type="String">-</Data></Cell>
    <Cell><Data ss:Type="String">-</Data></Cell>
    <Cell><Data ss:Type="String">-</Data></Cell>
    <Cell><Data ss:Type="String">-</Data></Cell>
    <Cell><Data ss:Type="String">-</Data></Cell>
    <Cell><Data ss:Type="String">-</Data></Cell>
    <Cell><Data ss:Type="String">-</Data></Cell>
    <Cell><Data ss:Type="String">-</Data></Cell>
    <Cell><Data ss:Type="String">-</Data></Cell>
    <Cell><Data ss:Type="String">-</Data></Cell>
    <Cell><Data ss:Type="String">-</Data></Cell>
    <Cell><Data ss:Type="String">-</Data></Cell>
    <Cell><Data ss:Type="String">-</Data></Cell>
    <Cell><Data ss:Type="String">-</Data></Cell>
    <Cell><Data ss:Type="String">-</Data></Cell>
    <Cell><Data ss:Type="String">-</Data></Cell>
    <Cell><Data ss:Type="String">-</Data></Cell>
    <Cell><Data ss:Type="String">-</Data></Cell>
    <Cell><Data ss:Type="String">+</Data></Cell>
    <Cell><Data ss:Type="String">-</Data></Cell>
    <Cell><Data ss:Type="String">-</Data></Cell>
    <Cell><Data ss:Type="String">-</Data></Cell>
    <Cell><Data ss:Type="String">-</Data></Cell>
    <Cell><Data ss:Type="String">-</Data></Cell>
    <Cell><Data ss:Type="String">-</Data></Cell>
    <Cell><Data ss:Type="String">-</Data></Cell>
    <Cell><Data ss:Type="String">-</Data></Cell>
    <Cell><Data ss:Type="String">-</Data></Cell>
    <Cell><Data ss:Type="String">-</Data></Cell>
    <Cell><Data ss:Type="String">-</Data></Cell>
    <Cell><Data ss:Type="String">-</Data></Cell>
    <Cell><Data ss:Type="String">-</Data></Cell>
    <Cell><Data ss:Type="String">-</Data></Cell>
    <Cell><Data ss:Type="String">-</Data></Cell>
    <Cell><Data ss:Type="String">-</Data></Cell>
    <Cell><Data ss:Type="String">-</Data></Cell>
    <Cell><Data ss:Type="String">-</Data></Cell>
    <Cell><Data ss:Type="String">-</Data></Cell>
    <Cell><Data ss:Type="String">-</Data></Cell>
    <Cell><Data ss:Type="String">-</Data></Cell>
    <Cell><Data ss:Type="String">-</Data></Cell>
    <Cell><Data ss:Type="String">-</Data></Cell>
    <Cell><Data ss:Type="String">-</Data></Cell>
    <Cell><Data ss:Type="String">-</Data></Cell>
    <Cell><Data ss:Type="String">-</Data></Cell>
    <Cell><Data ss:Type="String">-</Data></Cell>
    <Cell><Data ss:Type="String">-</Data></Cell>
    <Cell><Data ss:Type="String">-</Data></Cell>
    <Cell><Data ss:Type="String">-</Data></Cell>
    <Cell><Data ss:Type="String">-</Data></Cell>
    <Cell><Data ss:Type="String">-</Data></Cell>
    <Cell><Data ss:Type="String">-</Data></Cell>
    <Cell><Data ss:Type="String">-</Data></Cell>
    <Cell><Data ss:Type="String">-</Data></Cell>
    <Cell><Data ss:Type="String">-</Data></Cell>
    <Cell><Data ss:Type="String">-</Data></Cell>
    <Cell><Data ss:Type="String">-</Data></Cell>
    <Cell><Data ss:Type="String">-</Data></Cell>
    <Cell><Data ss:Type="String">-</Data></Cell>
    <Cell><Data ss:Type="String">-</Data></Cell>
    <Cell><Data ss:Type="String">-</Data></Cell>
    <Cell><Data ss:Type="String">-</Data></Cell>
    <Cell><Data ss:Type="String">-</Data></Cell>
    <Cell><Data ss:Type="String">-</Data></Cell>
    <Cell><Data ss:Type="String">-</Data></Cell>
    <Cell><Data ss:Type="String">-</Data></Cell>
    <Cell><Data ss:Type="String">-</Data></Cell>
    <Cell><Data ss:Type="String">-</Data></Cell>
    <Cell><Data ss:Type="String">-</Data></Cell>
    <Cell><Data ss:Type="String">-</Data></Cell>
    <Cell><Data ss:Type="String">-</Data></Cell>
    <Cell><Data ss:Type="String">-</Data></Cell>
    <Cell><Data ss:Type="String">-</Data></Cell>
    <Cell><Data ss:Type="String">-</Data></Cell>
    <Cell><Data ss:Type="String">-</Data></Cell>
    <Cell><Data ss:Type="String">-</Data></Cell>
    <Cell><Data ss:Type="String">-</Data></Cell>
    <Cell><Data ss:Type="String">-</Data></Cell>
    <Cell><Data ss:Type="String">-</Data></Cell>
    <Cell><Data ss:Type="String">-</Data></Cell>
    <Cell><Data ss:Type="String">-</Data></Cell>
    <Cell><Data ss:Type="String">-</Data></Cell>
    <Cell><Data ss:Type="String">-</Data></Cell>
    <Cell><Data ss:Type="String">-</Data></Cell>
    <Cell><Data ss:Type="String">-</Data></Cell>
    <Cell><Data ss:Type="String">-</Data></Cell>
    <Cell><Data ss:Type="String">-</Data></Cell>
    <Cell><Data ss:Type="String">-</Data></Cell>
    <Cell><Data ss:Type="String">-</Data></Cell>
    <Cell><Data ss:Type="String">-</Data></Cell>
    <Cell><Data ss:Type="String">-</Data></Cell>
    <Cell><Data ss:Type="String">-</Data></Cell>
    <Cell><Data ss:Type="String">-</Data></Cell>
    <Cell><Data ss:Type="String">-</Data></Cell>
    <Cell><Data ss:Type="String">-</Data></Cell>
    <Cell><Data ss:Type="String">-</Data></Cell>
    <Cell><Data ss:Type="String">-</Data></Cell>
    <Cell><Data ss:Type="String">-</Data></Cell>
    <Cell><Data ss:Type="String">-</Data></Cell>
    <Cell><Data ss:Type="String">-</Data></Cell>
    <Cell><Data ss:Type="String">-</Data></Cell>
    <Cell><Data ss:Type="String">-</Data></Cell>
    <Cell><Data ss:Type="String">-</Data></Cell>
    <Cell><Data ss:Type="String">-</Data></Cell>
    <Cell><Data ss:Type="String">-</Data></Cell>
    <Cell><Data ss:Type="String">-</Data></Cell>
    <Cell><Data ss:Type="String">-</Data></Cell>
    <Cell><Data ss:Type="String">-</Data></Cell>
    <Cell><Data ss:Type="String">-</Data></Cell>
    <Cell><Data ss:Type="String">-</Data></Cell>
    <Cell><Data ss:Type="String">-</Data></Cell>
    <Cell><Data ss:Type="String">-</Data></Cell>
    <Cell><Data ss:Type="String">-</Data></Cell>
    <Cell><Data ss:Type="String">-</Data></Cell>
    <Cell><Data ss:Type="String">-</Data></Cell>
    <Cell><Data ss:Type="String">-</Data></Cell>
    <Cell><Data ss:Type="String">-</Data></Cell>
    <Cell><Data ss:Type="String">-</Data></Cell>
    <Cell><Data ss:Type="String">-</Data></Cell>
    <Cell><Data ss:Type="String">-</Data></Cell>
    <Cell><Data ss:Type="String">-</Data></Cell>
    <Cell><Data ss:Type="String">-</Data></Cell>
    <Cell><Data ss:Type="String">-</Data></Cell>
    <Cell><Data ss:Type="String">-</Data></Cell>
    <Cell><Data ss:Type="String">-</Data></Cell>
    <Cell><Data ss:Type="String">-</Data></Cell>
    <Cell><Data ss:Type="String">-</Data></Cell>
    <Cell><Data ss:Type="String">-</Data></Cell>
    <Cell><Data ss:Type="String">-</Data></Cell>
    <Cell><Data ss:Type="String">-</Data></Cell>
   </Row>
   <Row ss:AutoFitHeight="0">
    <Cell><Data ss:Type="String">Apis_mellifera</Data></Cell>
    <Cell><Data ss:Type="String">+</Data></Cell>
    <Cell><Data ss:Type="String">+</Data></Cell>
    <Cell><Data ss:Type="String">+</Data></Cell>
    <Cell><Data ss:Type="String">+</Data></Cell>
    <Cell><Data ss:Type="String">-</Data></Cell>
    <Cell><Data ss:Type="String">-</Data></Cell>
    <Cell><Data ss:Type="String">-</Data></Cell>
    <Cell><Data ss:Type="String">-</Data></Cell>
    <Cell><Data ss:Type="String">-</Data></Cell>
    <Cell><Data ss:Type="String">-</Data></Cell>
    <Cell><Data ss:Type="String">-</Data></Cell>
    <Cell><Data ss:Type="String">+</Data></Cell>
    <Cell><Data ss:Type="String">-</Data></Cell>
    <Cell><Data ss:Type="String">-</Data></Cell>
    <Cell><Data ss:Type="String">-</Data></Cell>
    <Cell><Data ss:Type="String">+</Data></Cell>
    <Cell><Data ss:Type="String">-</Data></Cell>
    <Cell><Data ss:Type="String">+</Data></Cell>
    <Cell><Data ss:Type="String">-</Data></Cell>
    <Cell><Data ss:Type="String">+</Data></Cell>
    <Cell><Data ss:Type="String">-</Data></Cell>
    <Cell><Data ss:Type="String">-</Data></Cell>
    <Cell><Data ss:Type="String">+</Data></Cell>
    <Cell><Data ss:Type="String">-</Data></Cell>
    <Cell><Data ss:Type="String">-</Data></Cell>
    <Cell><Data ss:Type="String">-</Data></Cell>
    <Cell><Data ss:Type="String">+</Data></Cell>
    <Cell><Data ss:Type="String">+</Data></Cell>
    <Cell><Data ss:Type="String">+</Data></Cell>
    <Cell><Data ss:Type="String">+</Data></Cell>
    <Cell><Data ss:Type="String">+</Data></Cell>
    <Cell><Data ss:Type="String">-</Data></Cell>
    <Cell><Data ss:Type="String">-</Data></Cell>
    <Cell><Data ss:Type="String">-</Data></Cell>
    <Cell><Data ss:Type="String">-</Data></Cell>
    <Cell><Data ss:Type="String">-</Data></Cell>
    <Cell><Data ss:Type="String">+</Data></Cell>
    <Cell><Data ss:Type="String">-</Data></Cell>
    <Cell><Data ss:Type="String">-</Data></Cell>
    <Cell><Data ss:Type="String">-</Data></Cell>
    <Cell><Data ss:Type="String">+</Data></Cell>
    <Cell><Data ss:Type="String">-</Data></Cell>
    <Cell><Data ss:Type="String">-</Data></Cell>
    <Cell><Data ss:Type="String">-</Data></Cell>
    <Cell><Data ss:Type="String">-</Data></Cell>
    <Cell><Data ss:Type="String">-</Data></Cell>
    <Cell><Data ss:Type="String">-</Data></Cell>
    <Cell><Data ss:Type="String">-</Data></Cell>
    <Cell><Data ss:Type="String">-</Data></Cell>
    <Cell><Data ss:Type="String">-</Data></Cell>
    <Cell><Data ss:Type="String">-</Data></Cell>
    <Cell><Data ss:Type="String">-</Data></Cell>
    <Cell><Data ss:Type="String">-</Data></Cell>
    <Cell><Data ss:Type="String">-</Data></Cell>
    <Cell><Data ss:Type="String">-</Data></Cell>
    <Cell><Data ss:Type="String">-</Data></Cell>
    <Cell><Data ss:Type="String">+</Data></Cell>
    <Cell><Data ss:Type="String">-</Data></Cell>
    <Cell><Data ss:Type="String">-</Data></Cell>
    <Cell><Data ss:Type="String">-</Data></Cell>
    <Cell><Data ss:Type="String">-</Data></Cell>
    <Cell><Data ss:Type="String">+</Data></Cell>
    <Cell><Data ss:Type="String">-</Data></Cell>
    <Cell><Data ss:Type="String">-</Data></Cell>
    <Cell><Data ss:Type="String">-</Data></Cell>
    <Cell><Data ss:Type="String">-</Data></Cell>
    <Cell><Data ss:Type="String">-</Data></Cell>
    <Cell><Data ss:Type="String">-</Data></Cell>
    <Cell><Data ss:Type="String">-</Data></Cell>
    <Cell><Data ss:Type="String">-</Data></Cell>
    <Cell><Data ss:Type="String">-</Data></Cell>
    <Cell><Data ss:Type="String">-</Data></Cell>
    <Cell><Data ss:Type="String">-</Data></Cell>
    <Cell><Data ss:Type="String">-</Data></Cell>
    <Cell><Data ss:Type="String">-</Data></Cell>
    <Cell><Data ss:Type="String">-</Data></Cell>
    <Cell><Data ss:Type="String">-</Data></Cell>
    <Cell><Data ss:Type="String">+</Data></Cell>
    <Cell><Data ss:Type="String">-</Data></Cell>
    <Cell><Data ss:Type="String">+</Data></Cell>
    <Cell><Data ss:Type="String">-</Data></Cell>
    <Cell><Data ss:Type="String">-</Data></Cell>
    <Cell><Data ss:Type="String">+</Data></Cell>
    <Cell><Data ss:Type="String">-</Data></Cell>
    <Cell><Data ss:Type="String">-</Data></Cell>
    <Cell><Data ss:Type="String">-</Data></Cell>
    <Cell><Data ss:Type="String">-</Data></Cell>
    <Cell><Data ss:Type="String">-</Data></Cell>
    <Cell><Data ss:Type="String">-</Data></Cell>
    <Cell><Data ss:Type="String">-</Data></Cell>
    <Cell><Data ss:Type="String">-</Data></Cell>
    <Cell><Data ss:Type="String">-</Data></Cell>
    <Cell><Data ss:Type="String">-</Data></Cell>
    <Cell><Data ss:Type="String">-</Data></Cell>
    <Cell><Data ss:Type="String">-</Data></Cell>
    <Cell><Data ss:Type="String">-</Data></Cell>
    <Cell><Data ss:Type="String">-</Data></Cell>
    <Cell><Data ss:Type="String">-</Data></Cell>
    <Cell><Data ss:Type="String">-</Data></Cell>
    <Cell><Data ss:Type="String">-</Data></Cell>
    <Cell><Data ss:Type="String">-</Data></Cell>
    <Cell><Data ss:Type="String">-</Data></Cell>
    <Cell><Data ss:Type="String">-</Data></Cell>
    <Cell><Data ss:Type="String">-</Data></Cell>
    <Cell><Data ss:Type="String">-</Data></Cell>
    <Cell><Data ss:Type="String">-</Data></Cell>
    <Cell><Data ss:Type="String">-</Data></Cell>
    <Cell><Data ss:Type="String">-</Data></Cell>
    <Cell><Data ss:Type="String">-</Data></Cell>
    <Cell><Data ss:Type="String">-</Data></Cell>
    <Cell><Data ss:Type="String">-</Data></Cell>
    <Cell><Data ss:Type="String">-</Data></Cell>
    <Cell><Data ss:Type="String">-</Data></Cell>
    <Cell><Data ss:Type="String">-</Data></Cell>
    <Cell><Data ss:Type="String">+</Data></Cell>
    <Cell><Data ss:Type="String">-</Data></Cell>
    <Cell><Data ss:Type="String">-</Data></Cell>
    <Cell><Data ss:Type="String">-</Data></Cell>
    <Cell><Data ss:Type="String">-</Data></Cell>
    <Cell><Data ss:Type="String">-</Data></Cell>
    <Cell><Data ss:Type="String">-</Data></Cell>
    <Cell><Data ss:Type="String">-</Data></Cell>
    <Cell><Data ss:Type="String">-</Data></Cell>
    <Cell><Data ss:Type="String">-</Data></Cell>
    <Cell><Data ss:Type="String">-</Data></Cell>
    <Cell><Data ss:Type="String">-</Data></Cell>
    <Cell><Data ss:Type="String">-</Data></Cell>
    <Cell><Data ss:Type="String">-</Data></Cell>
    <Cell><Data ss:Type="String">-</Data></Cell>
    <Cell><Data ss:Type="String">-</Data></Cell>
    <Cell><Data ss:Type="String">-</Data></Cell>
    <Cell><Data ss:Type="String">-</Data></Cell>
    <Cell><Data ss:Type="String">-</Data></Cell>
    <Cell><Data ss:Type="String">-</Data></Cell>
    <Cell><Data ss:Type="String">-</Data></Cell>
    <Cell><Data ss:Type="String">-</Data></Cell>
    <Cell><Data ss:Type="String">-</Data></Cell>
    <Cell><Data ss:Type="String">-</Data></Cell>
    <Cell><Data ss:Type="String">-</Data></Cell>
    <Cell><Data ss:Type="String">-</Data></Cell>
    <Cell><Data ss:Type="String">-</Data></Cell>
    <Cell><Data ss:Type="String">-</Data></Cell>
    <Cell><Data ss:Type="String">-</Data></Cell>
    <Cell><Data ss:Type="String">-</Data></Cell>
    <Cell><Data ss:Type="String">-</Data></Cell>
    <Cell><Data ss:Type="String">-</Data></Cell>
    <Cell><Data ss:Type="String">-</Data></Cell>
    <Cell><Data ss:Type="String">-</Data></Cell>
    <Cell><Data ss:Type="String">-</Data></Cell>
    <Cell><Data ss:Type="String">-</Data></Cell>
    <Cell><Data ss:Type="String">-</Data></Cell>
    <Cell><Data ss:Type="String">-</Data></Cell>
    <Cell><Data ss:Type="String">-</Data></Cell>
    <Cell><Data ss:Type="String">-</Data></Cell>
    <Cell><Data ss:Type="String">-</Data></Cell>
    <Cell><Data ss:Type="String">-</Data></Cell>
    <Cell><Data ss:Type="String">-</Data></Cell>
    <Cell><Data ss:Type="String">-</Data></Cell>
    <Cell><Data ss:Type="String">-</Data></Cell>
    <Cell><Data ss:Type="String">-</Data></Cell>
    <Cell><Data ss:Type="String">-</Data></Cell>
    <Cell><Data ss:Type="String">-</Data></Cell>
    <Cell><Data ss:Type="String">-</Data></Cell>
    <Cell><Data ss:Type="String">-</Data></Cell>
    <Cell><Data ss:Type="String">-</Data></Cell>
    <Cell><Data ss:Type="String">-</Data></Cell>
    <Cell><Data ss:Type="String">-</Data></Cell>
    <Cell><Data ss:Type="String">-</Data></Cell>
    <Cell><Data ss:Type="String">-</Data></Cell>
    <Cell><Data ss:Type="String">-</Data></Cell>
    <Cell><Data ss:Type="String">-</Data></Cell>
    <Cell><Data ss:Type="String">-</Data></Cell>
    <Cell><Data ss:Type="String">-</Data></Cell>
    <Cell><Data ss:Type="String">-</Data></Cell>
    <Cell><Data ss:Type="String">-</Data></Cell>
    <Cell><Data ss:Type="String">-</Data></Cell>
    <Cell><Data ss:Type="String">-</Data></Cell>
    <Cell><Data ss:Type="String">-</Data></Cell>
    <Cell><Data ss:Type="String">-</Data></Cell>
    <Cell><Data ss:Type="String">-</Data></Cell>
    <Cell><Data ss:Type="String">-</Data></Cell>
    <Cell><Data ss:Type="String">-</Data></Cell>
    <Cell><Data ss:Type="String">-</Data></Cell>
    <Cell><Data ss:Type="String">-</Data></Cell>
    <Cell><Data ss:Type="String">-</Data></Cell>
    <Cell><Data ss:Type="String">-</Data></Cell>
    <Cell><Data ss:Type="String">-</Data></Cell>
    <Cell><Data ss:Type="String">-</Data></Cell>
    <Cell><Data ss:Type="String">-</Data></Cell>
    <Cell><Data ss:Type="String">-</Data></Cell>
    <Cell><Data ss:Type="String">-</Data></Cell>
    <Cell><Data ss:Type="String">-</Data></Cell>
    <Cell><Data ss:Type="String">-</Data></Cell>
    <Cell><Data ss:Type="String">-</Data></Cell>
    <Cell><Data ss:Type="String">-</Data></Cell>
    <Cell><Data ss:Type="String">-</Data></Cell>
    <Cell><Data ss:Type="String">-</Data></Cell>
    <Cell><Data ss:Type="String">-</Data></Cell>
    <Cell><Data ss:Type="String">-</Data></Cell>
    <Cell><Data ss:Type="String">-</Data></Cell>
    <Cell><Data ss:Type="String">-</Data></Cell>
    <Cell><Data ss:Type="String">-</Data></Cell>
    <Cell><Data ss:Type="String">-</Data></Cell>
    <Cell><Data ss:Type="String">-</Data></Cell>
    <Cell><Data ss:Type="String">-</Data></Cell>
    <Cell><Data ss:Type="String">-</Data></Cell>
    <Cell><Data ss:Type="String">-</Data></Cell>
    <Cell><Data ss:Type="String">-</Data></Cell>
    <Cell><Data ss:Type="String">-</Data></Cell>
    <Cell><Data ss:Type="String">-</Data></Cell>
    <Cell><Data ss:Type="String">-</Data></Cell>
    <Cell><Data ss:Type="String">-</Data></Cell>
    <Cell><Data ss:Type="String">-</Data></Cell>
    <Cell><Data ss:Type="String">-</Data></Cell>
    <Cell><Data ss:Type="String">-</Data></Cell>
    <Cell><Data ss:Type="String">-</Data></Cell>
    <Cell><Data ss:Type="String">-</Data></Cell>
    <Cell><Data ss:Type="String">-</Data></Cell>
    <Cell><Data ss:Type="String">-</Data></Cell>
    <Cell><Data ss:Type="String">-</Data></Cell>
    <Cell><Data ss:Type="String">-</Data></Cell>
    <Cell><Data ss:Type="String">-</Data></Cell>
    <Cell><Data ss:Type="String">-</Data></Cell>
    <Cell><Data ss:Type="String">-</Data></Cell>
    <Cell><Data ss:Type="String">-</Data></Cell>
    <Cell><Data ss:Type="String">-</Data></Cell>
   </Row>
   <Row ss:AutoFitHeight="0">
    <Cell><Data ss:Type="String">Ascaris_suum</Data></Cell>
    <Cell><Data ss:Type="String">+</Data></Cell>
    <Cell><Data ss:Type="String">+</Data></Cell>
    <Cell><Data ss:Type="String">+</Data></Cell>
    <Cell><Data ss:Type="String">+</Data></Cell>
    <Cell><Data ss:Type="String">-</Data></Cell>
    <Cell><Data ss:Type="String">-</Data></Cell>
    <Cell><Data ss:Type="String">-</Data></Cell>
    <Cell><Data ss:Type="String">-</Data></Cell>
    <Cell><Data ss:Type="String">-</Data></Cell>
    <Cell><Data ss:Type="String">-</Data></Cell>
    <Cell><Data ss:Type="String">-</Data></Cell>
    <Cell><Data ss:Type="String">+</Data></Cell>
    <Cell><Data ss:Type="String">-</Data></Cell>
    <Cell><Data ss:Type="String">-</Data></Cell>
    <Cell><Data ss:Type="String">-</Data></Cell>
    <Cell><Data ss:Type="String">-</Data></Cell>
    <Cell><Data ss:Type="String">-</Data></Cell>
    <Cell><Data ss:Type="String">+</Data></Cell>
    <Cell><Data ss:Type="String">-</Data></Cell>
    <Cell><Data ss:Type="String">-</Data></Cell>
    <Cell><Data ss:Type="String">-</Data></Cell>
    <Cell><Data ss:Type="String">-</Data></Cell>
    <Cell><Data ss:Type="String">+</Data></Cell>
    <Cell><Data ss:Type="String">-</Data></Cell>
    <Cell><Data ss:Type="String">-</Data></Cell>
    <Cell><Data ss:Type="String">-</Data></Cell>
    <Cell><Data ss:Type="String">+</Data></Cell>
    <Cell><Data ss:Type="String">+</Data></Cell>
    <Cell><Data ss:Type="String">-</Data></Cell>
    <Cell><Data ss:Type="String">+</Data></Cell>
    <Cell><Data ss:Type="String">-</Data></Cell>
    <Cell><Data ss:Type="String">-</Data></Cell>
    <Cell><Data ss:Type="String">-</Data></Cell>
    <Cell><Data ss:Type="String">-</Data></Cell>
    <Cell><Data ss:Type="String">-</Data></Cell>
    <Cell><Data ss:Type="String">-</Data></Cell>
    <Cell><Data ss:Type="String">+</Data></Cell>
    <Cell><Data ss:Type="String">-</Data></Cell>
    <Cell><Data ss:Type="String">-</Data></Cell>
    <Cell><Data ss:Type="String">-</Data></Cell>
    <Cell><Data ss:Type="String">+</Data></Cell>
    <Cell><Data ss:Type="String">-</Data></Cell>
    <Cell><Data ss:Type="String">-</Data></Cell>
    <Cell><Data ss:Type="String">-</Data></Cell>
    <Cell><Data ss:Type="String">-</Data></Cell>
    <Cell><Data ss:Type="String">-</Data></Cell>
    <Cell><Data ss:Type="String">-</Data></Cell>
    <Cell><Data ss:Type="String">-</Data></Cell>
    <Cell><Data ss:Type="String">-</Data></Cell>
    <Cell><Data ss:Type="String">-</Data></Cell>
    <Cell><Data ss:Type="String">-</Data></Cell>
    <Cell><Data ss:Type="String">-</Data></Cell>
    <Cell><Data ss:Type="String">-</Data></Cell>
    <Cell><Data ss:Type="String">-</Data></Cell>
    <Cell><Data ss:Type="String">-</Data></Cell>
    <Cell><Data ss:Type="String">-</Data></Cell>
    <Cell><Data ss:Type="String">-</Data></Cell>
    <Cell><Data ss:Type="String">-</Data></Cell>
    <Cell><Data ss:Type="String">-</Data></Cell>
    <Cell><Data ss:Type="String">-</Data></Cell>
    <Cell><Data ss:Type="String">-</Data></Cell>
    <Cell><Data ss:Type="String">-</Data></Cell>
    <Cell><Data ss:Type="String">-</Data></Cell>
    <Cell><Data ss:Type="String">-</Data></Cell>
    <Cell><Data ss:Type="String">-</Data></Cell>
    <Cell><Data ss:Type="String">-</Data></Cell>
    <Cell><Data ss:Type="String">-</Data></Cell>
    <Cell><Data ss:Type="String">-</Data></Cell>
    <Cell><Data ss:Type="String">-</Data></Cell>
    <Cell><Data ss:Type="String">-</Data></Cell>
    <Cell><Data ss:Type="String">-</Data></Cell>
    <Cell><Data ss:Type="String">-</Data></Cell>
    <Cell><Data ss:Type="String">-</Data></Cell>
    <Cell><Data ss:Type="String">-</Data></Cell>
    <Cell><Data ss:Type="String">-</Data></Cell>
    <Cell><Data ss:Type="String">-</Data></Cell>
    <Cell><Data ss:Type="String">-</Data></Cell>
    <Cell><Data ss:Type="String">-</Data></Cell>
    <Cell><Data ss:Type="String">-</Data></Cell>
    <Cell><Data ss:Type="String">-</Data></Cell>
    <Cell><Data ss:Type="String">-</Data></Cell>
    <Cell><Data ss:Type="String">-</Data></Cell>
    <Cell><Data ss:Type="String">-</Data></Cell>
    <Cell><Data ss:Type="String">-</Data></Cell>
    <Cell><Data ss:Type="String">-</Data></Cell>
    <Cell><Data ss:Type="String">-</Data></Cell>
    <Cell><Data ss:Type="String">-</Data></Cell>
    <Cell><Data ss:Type="String">-</Data></Cell>
    <Cell><Data ss:Type="String">-</Data></Cell>
    <Cell><Data ss:Type="String">-</Data></Cell>
    <Cell><Data ss:Type="String">-</Data></Cell>
    <Cell><Data ss:Type="String">-</Data></Cell>
    <Cell><Data ss:Type="String">-</Data></Cell>
    <Cell><Data ss:Type="String">-</Data></Cell>
    <Cell><Data ss:Type="String">-</Data></Cell>
    <Cell><Data ss:Type="String">-</Data></Cell>
    <Cell><Data ss:Type="String">-</Data></Cell>
    <Cell><Data ss:Type="String">-</Data></Cell>
    <Cell><Data ss:Type="String">-</Data></Cell>
    <Cell><Data ss:Type="String">-</Data></Cell>
    <Cell><Data ss:Type="String">-</Data></Cell>
    <Cell><Data ss:Type="String">-</Data></Cell>
    <Cell><Data ss:Type="String">-</Data></Cell>
    <Cell><Data ss:Type="String">-</Data></Cell>
    <Cell><Data ss:Type="String">-</Data></Cell>
    <Cell><Data ss:Type="String">-</Data></Cell>
    <Cell><Data ss:Type="String">-</Data></Cell>
    <Cell><Data ss:Type="String">-</Data></Cell>
    <Cell><Data ss:Type="String">-</Data></Cell>
    <Cell><Data ss:Type="String">-</Data></Cell>
    <Cell><Data ss:Type="String">-</Data></Cell>
    <Cell><Data ss:Type="String">-</Data></Cell>
    <Cell><Data ss:Type="String">-</Data></Cell>
    <Cell><Data ss:Type="String">-</Data></Cell>
    <Cell><Data ss:Type="String">-</Data></Cell>
    <Cell><Data ss:Type="String">-</Data></Cell>
    <Cell><Data ss:Type="String">-</Data></Cell>
    <Cell><Data ss:Type="String">-</Data></Cell>
    <Cell><Data ss:Type="String">-</Data></Cell>
    <Cell><Data ss:Type="String">-</Data></Cell>
    <Cell><Data ss:Type="String">-</Data></Cell>
    <Cell><Data ss:Type="String">-</Data></Cell>
    <Cell><Data ss:Type="String">-</Data></Cell>
    <Cell><Data ss:Type="String">-</Data></Cell>
    <Cell><Data ss:Type="String">-</Data></Cell>
    <Cell><Data ss:Type="String">-</Data></Cell>
    <Cell><Data ss:Type="String">-</Data></Cell>
    <Cell><Data ss:Type="String">-</Data></Cell>
    <Cell><Data ss:Type="String">-</Data></Cell>
    <Cell><Data ss:Type="String">-</Data></Cell>
    <Cell><Data ss:Type="String">-</Data></Cell>
    <Cell><Data ss:Type="String">-</Data></Cell>
    <Cell><Data ss:Type="String">-</Data></Cell>
    <Cell><Data ss:Type="String">-</Data></Cell>
    <Cell><Data ss:Type="String">-</Data></Cell>
    <Cell><Data ss:Type="String">-</Data></Cell>
    <Cell><Data ss:Type="String">-</Data></Cell>
    <Cell><Data ss:Type="String">-</Data></Cell>
    <Cell><Data ss:Type="String">-</Data></Cell>
    <Cell><Data ss:Type="String">-</Data></Cell>
    <Cell><Data ss:Type="String">-</Data></Cell>
    <Cell><Data ss:Type="String">-</Data></Cell>
    <Cell><Data ss:Type="String">-</Data></Cell>
    <Cell><Data ss:Type="String">-</Data></Cell>
    <Cell><Data ss:Type="String">-</Data></Cell>
    <Cell><Data ss:Type="String">-</Data></Cell>
    <Cell><Data ss:Type="String">-</Data></Cell>
    <Cell><Data ss:Type="String">-</Data></Cell>
    <Cell><Data ss:Type="String">-</Data></Cell>
    <Cell><Data ss:Type="String">-</Data></Cell>
    <Cell><Data ss:Type="String">-</Data></Cell>
    <Cell><Data ss:Type="String">-</Data></Cell>
    <Cell><Data ss:Type="String">-</Data></Cell>
    <Cell><Data ss:Type="String">-</Data></Cell>
    <Cell><Data ss:Type="String">-</Data></Cell>
    <Cell><Data ss:Type="String">-</Data></Cell>
    <Cell><Data ss:Type="String">-</Data></Cell>
    <Cell><Data ss:Type="String">-</Data></Cell>
    <Cell><Data ss:Type="String">-</Data></Cell>
    <Cell><Data ss:Type="String">-</Data></Cell>
    <Cell><Data ss:Type="String">-</Data></Cell>
    <Cell><Data ss:Type="String">-</Data></Cell>
    <Cell><Data ss:Type="String">-</Data></Cell>
    <Cell><Data ss:Type="String">-</Data></Cell>
    <Cell><Data ss:Type="String">-</Data></Cell>
    <Cell><Data ss:Type="String">-</Data></Cell>
    <Cell><Data ss:Type="String">-</Data></Cell>
    <Cell><Data ss:Type="String">-</Data></Cell>
    <Cell><Data ss:Type="String">-</Data></Cell>
    <Cell><Data ss:Type="String">-</Data></Cell>
    <Cell><Data ss:Type="String">-</Data></Cell>
    <Cell><Data ss:Type="String">-</Data></Cell>
    <Cell><Data ss:Type="String">-</Data></Cell>
    <Cell><Data ss:Type="String">-</Data></Cell>
    <Cell><Data ss:Type="String">-</Data></Cell>
    <Cell><Data ss:Type="String">-</Data></Cell>
    <Cell><Data ss:Type="String">-</Data></Cell>
    <Cell><Data ss:Type="String">-</Data></Cell>
    <Cell><Data ss:Type="String">-</Data></Cell>
    <Cell><Data ss:Type="String">-</Data></Cell>
    <Cell><Data ss:Type="String">-</Data></Cell>
    <Cell><Data ss:Type="String">-</Data></Cell>
    <Cell><Data ss:Type="String">-</Data></Cell>
    <Cell><Data ss:Type="String">-</Data></Cell>
    <Cell><Data ss:Type="String">-</Data></Cell>
    <Cell><Data ss:Type="String">-</Data></Cell>
    <Cell><Data ss:Type="String">-</Data></Cell>
    <Cell><Data ss:Type="String">-</Data></Cell>
    <Cell><Data ss:Type="String">-</Data></Cell>
    <Cell><Data ss:Type="String">-</Data></Cell>
    <Cell><Data ss:Type="String">-</Data></Cell>
    <Cell><Data ss:Type="String">-</Data></Cell>
    <Cell><Data ss:Type="String">-</Data></Cell>
    <Cell><Data ss:Type="String">-</Data></Cell>
    <Cell><Data ss:Type="String">-</Data></Cell>
    <Cell><Data ss:Type="String">-</Data></Cell>
    <Cell><Data ss:Type="String">-</Data></Cell>
    <Cell><Data ss:Type="String">-</Data></Cell>
    <Cell><Data ss:Type="String">-</Data></Cell>
    <Cell><Data ss:Type="String">-</Data></Cell>
    <Cell><Data ss:Type="String">-</Data></Cell>
    <Cell><Data ss:Type="String">-</Data></Cell>
    <Cell><Data ss:Type="String">-</Data></Cell>
    <Cell><Data ss:Type="String">-</Data></Cell>
    <Cell><Data ss:Type="String">-</Data></Cell>
    <Cell><Data ss:Type="String">-</Data></Cell>
    <Cell><Data ss:Type="String">-</Data></Cell>
    <Cell><Data ss:Type="String">-</Data></Cell>
    <Cell><Data ss:Type="String">-</Data></Cell>
    <Cell><Data ss:Type="String">-</Data></Cell>
    <Cell><Data ss:Type="String">-</Data></Cell>
    <Cell><Data ss:Type="String">-</Data></Cell>
    <Cell><Data ss:Type="String">-</Data></Cell>
    <Cell><Data ss:Type="String">-</Data></Cell>
    <Cell><Data ss:Type="String">-</Data></Cell>
    <Cell><Data ss:Type="String">-</Data></Cell>
    <Cell><Data ss:Type="String">-</Data></Cell>
    <Cell><Data ss:Type="String">-</Data></Cell>
    <Cell><Data ss:Type="String">-</Data></Cell>
    <Cell><Data ss:Type="String">-</Data></Cell>
    <Cell><Data ss:Type="String">-</Data></Cell>
    <Cell><Data ss:Type="String">-</Data></Cell>
    <Cell><Data ss:Type="String">-</Data></Cell>
    <Cell><Data ss:Type="String">-</Data></Cell>
    <Cell><Data ss:Type="String">-</Data></Cell>
    <Cell><Data ss:Type="String">-</Data></Cell>
   </Row>
   <Row ss:AutoFitHeight="0">
    <Cell><Data ss:Type="String">Ateles_geoffroyi</Data></Cell>
    <Cell><Data ss:Type="String">+</Data></Cell>
    <Cell><Data ss:Type="String">-</Data></Cell>
    <Cell><Data ss:Type="String">+</Data></Cell>
    <Cell><Data ss:Type="String">+</Data></Cell>
    <Cell><Data ss:Type="String">+</Data></Cell>
    <Cell><Data ss:Type="String">+</Data></Cell>
    <Cell><Data ss:Type="String">+</Data></Cell>
    <Cell><Data ss:Type="String">+</Data></Cell>
    <Cell><Data ss:Type="String">+</Data></Cell>
    <Cell><Data ss:Type="String">+</Data></Cell>
    <Cell><Data ss:Type="String">-</Data></Cell>
    <Cell><Data ss:Type="String">+</Data></Cell>
    <Cell><Data ss:Type="String">-</Data></Cell>
    <Cell><Data ss:Type="String">+</Data></Cell>
    <Cell><Data ss:Type="String">+</Data></Cell>
    <Cell><Data ss:Type="String">+</Data></Cell>
    <Cell><Data ss:Type="String">+</Data></Cell>
    <Cell><Data ss:Type="String">-</Data></Cell>
    <Cell><Data ss:Type="String">-</Data></Cell>
    <Cell><Data ss:Type="String">-</Data></Cell>
    <Cell><Data ss:Type="String">-</Data></Cell>
    <Cell><Data ss:Type="String">-</Data></Cell>
    <Cell><Data ss:Type="String">+</Data></Cell>
    <Cell><Data ss:Type="String">+</Data></Cell>
    <Cell><Data ss:Type="String">+</Data></Cell>
    <Cell><Data ss:Type="String">-</Data></Cell>
    <Cell><Data ss:Type="String">-</Data></Cell>
    <Cell><Data ss:Type="String">-</Data></Cell>
    <Cell><Data ss:Type="String">+</Data></Cell>
    <Cell><Data ss:Type="String">+</Data></Cell>
    <Cell><Data ss:Type="String">+</Data></Cell>
    <Cell><Data ss:Type="String">-</Data></Cell>
    <Cell><Data ss:Type="String">+</Data></Cell>
    <Cell><Data ss:Type="String">+</Data></Cell>
    <Cell><Data ss:Type="String">-</Data></Cell>
    <Cell><Data ss:Type="String">-</Data></Cell>
    <Cell><Data ss:Type="String">+</Data></Cell>
    <Cell><Data ss:Type="String">-</Data></Cell>
    <Cell><Data ss:Type="String">+</Data></Cell>
    <Cell><Data ss:Type="String">-</Data></Cell>
    <Cell><Data ss:Type="String">-</Data></Cell>
    <Cell><Data ss:Type="String">-</Data></Cell>
    <Cell><Data ss:Type="String">-</Data></Cell>
    <Cell><Data ss:Type="String">-</Data></Cell>
    <Cell><Data ss:Type="String">-</Data></Cell>
    <Cell><Data ss:Type="String">-</Data></Cell>
    <Cell><Data ss:Type="String">-</Data></Cell>
    <Cell><Data ss:Type="String">-</Data></Cell>
    <Cell><Data ss:Type="String">-</Data></Cell>
    <Cell><Data ss:Type="String">-</Data></Cell>
    <Cell><Data ss:Type="String">-</Data></Cell>
    <Cell><Data ss:Type="String">-</Data></Cell>
    <Cell><Data ss:Type="String">-</Data></Cell>
    <Cell><Data ss:Type="String">-</Data></Cell>
    <Cell><Data ss:Type="String">-</Data></Cell>
    <Cell><Data ss:Type="String">-</Data></Cell>
    <Cell><Data ss:Type="String">-</Data></Cell>
    <Cell><Data ss:Type="String">-</Data></Cell>
    <Cell><Data ss:Type="String">-</Data></Cell>
    <Cell><Data ss:Type="String">-</Data></Cell>
    <Cell><Data ss:Type="String">-</Data></Cell>
    <Cell><Data ss:Type="String">-</Data></Cell>
    <Cell><Data ss:Type="String">-</Data></Cell>
    <Cell><Data ss:Type="String">-</Data></Cell>
    <Cell><Data ss:Type="String">-</Data></Cell>
    <Cell><Data ss:Type="String">+</Data></Cell>
    <Cell><Data ss:Type="String">+</Data></Cell>
    <Cell><Data ss:Type="String">+</Data></Cell>
    <Cell><Data ss:Type="String">-</Data></Cell>
    <Cell><Data ss:Type="String">-</Data></Cell>
    <Cell><Data ss:Type="String">-</Data></Cell>
    <Cell><Data ss:Type="String">+</Data></Cell>
    <Cell><Data ss:Type="String">-</Data></Cell>
    <Cell><Data ss:Type="String">-</Data></Cell>
    <Cell><Data ss:Type="String">-</Data></Cell>
    <Cell><Data ss:Type="String">-</Data></Cell>
    <Cell><Data ss:Type="String">-</Data></Cell>
    <Cell><Data ss:Type="String">-</Data></Cell>
    <Cell><Data ss:Type="String">+</Data></Cell>
    <Cell><Data ss:Type="String">-</Data></Cell>
    <Cell><Data ss:Type="String">-</Data></Cell>
    <Cell><Data ss:Type="String">+</Data></Cell>
    <Cell><Data ss:Type="String">-</Data></Cell>
    <Cell><Data ss:Type="String">+</Data></Cell>
    <Cell><Data ss:Type="String">-</Data></Cell>
    <Cell><Data ss:Type="String">-</Data></Cell>
    <Cell><Data ss:Type="String">-</Data></Cell>
    <Cell><Data ss:Type="String">-</Data></Cell>
    <Cell><Data ss:Type="String">-</Data></Cell>
    <Cell><Data ss:Type="String">-</Data></Cell>
    <Cell><Data ss:Type="String">-</Data></Cell>
    <Cell><Data ss:Type="String">-</Data></Cell>
    <Cell><Data ss:Type="String">-</Data></Cell>
    <Cell><Data ss:Type="String">-</Data></Cell>
    <Cell><Data ss:Type="String">-</Data></Cell>
    <Cell><Data ss:Type="String">-</Data></Cell>
    <Cell><Data ss:Type="String">-</Data></Cell>
    <Cell><Data ss:Type="String">-</Data></Cell>
    <Cell><Data ss:Type="String">-</Data></Cell>
    <Cell><Data ss:Type="String">-</Data></Cell>
    <Cell><Data ss:Type="String">-</Data></Cell>
    <Cell><Data ss:Type="String">-</Data></Cell>
    <Cell><Data ss:Type="String">-</Data></Cell>
    <Cell><Data ss:Type="String">-</Data></Cell>
    <Cell><Data ss:Type="String">-</Data></Cell>
    <Cell><Data ss:Type="String">-</Data></Cell>
    <Cell><Data ss:Type="String">-</Data></Cell>
    <Cell><Data ss:Type="String">-</Data></Cell>
    <Cell><Data ss:Type="String">-</Data></Cell>
    <Cell><Data ss:Type="String">-</Data></Cell>
    <Cell><Data ss:Type="String">-</Data></Cell>
    <Cell><Data ss:Type="String">-</Data></Cell>
    <Cell><Data ss:Type="String">-</Data></Cell>
    <Cell><Data ss:Type="String">-</Data></Cell>
    <Cell><Data ss:Type="String">-</Data></Cell>
    <Cell><Data ss:Type="String">-</Data></Cell>
    <Cell><Data ss:Type="String">-</Data></Cell>
    <Cell><Data ss:Type="String">-</Data></Cell>
    <Cell><Data ss:Type="String">-</Data></Cell>
    <Cell><Data ss:Type="String">-</Data></Cell>
    <Cell><Data ss:Type="String">-</Data></Cell>
    <Cell><Data ss:Type="String">-</Data></Cell>
    <Cell><Data ss:Type="String">-</Data></Cell>
    <Cell><Data ss:Type="String">-</Data></Cell>
    <Cell><Data ss:Type="String">-</Data></Cell>
    <Cell><Data ss:Type="String">-</Data></Cell>
    <Cell><Data ss:Type="String">-</Data></Cell>
    <Cell><Data ss:Type="String">-</Data></Cell>
    <Cell><Data ss:Type="String">-</Data></Cell>
    <Cell><Data ss:Type="String">-</Data></Cell>
    <Cell><Data ss:Type="String">-</Data></Cell>
    <Cell><Data ss:Type="String">-</Data></Cell>
    <Cell><Data ss:Type="String">-</Data></Cell>
    <Cell><Data ss:Type="String">-</Data></Cell>
    <Cell><Data ss:Type="String">-</Data></Cell>
    <Cell><Data ss:Type="String">-</Data></Cell>
    <Cell><Data ss:Type="String">-</Data></Cell>
    <Cell><Data ss:Type="String">-</Data></Cell>
    <Cell><Data ss:Type="String">-</Data></Cell>
    <Cell><Data ss:Type="String">-</Data></Cell>
    <Cell><Data ss:Type="String">-</Data></Cell>
    <Cell><Data ss:Type="String">-</Data></Cell>
    <Cell><Data ss:Type="String">-</Data></Cell>
    <Cell><Data ss:Type="String">-</Data></Cell>
    <Cell><Data ss:Type="String">-</Data></Cell>
    <Cell><Data ss:Type="String">-</Data></Cell>
    <Cell><Data ss:Type="String">-</Data></Cell>
    <Cell><Data ss:Type="String">-</Data></Cell>
    <Cell><Data ss:Type="String">-</Data></Cell>
    <Cell><Data ss:Type="String">-</Data></Cell>
    <Cell><Data ss:Type="String">-</Data></Cell>
    <Cell><Data ss:Type="String">-</Data></Cell>
    <Cell><Data ss:Type="String">-</Data></Cell>
    <Cell><Data ss:Type="String">-</Data></Cell>
    <Cell><Data ss:Type="String">-</Data></Cell>
    <Cell><Data ss:Type="String">-</Data></Cell>
    <Cell><Data ss:Type="String">-</Data></Cell>
    <Cell><Data ss:Type="String">-</Data></Cell>
    <Cell><Data ss:Type="String">-</Data></Cell>
    <Cell><Data ss:Type="String">-</Data></Cell>
    <Cell><Data ss:Type="String">-</Data></Cell>
    <Cell><Data ss:Type="String">-</Data></Cell>
    <Cell><Data ss:Type="String">-</Data></Cell>
    <Cell><Data ss:Type="String">-</Data></Cell>
    <Cell><Data ss:Type="String">-</Data></Cell>
    <Cell><Data ss:Type="String">-</Data></Cell>
    <Cell><Data ss:Type="String">-</Data></Cell>
    <Cell><Data ss:Type="String">-</Data></Cell>
    <Cell><Data ss:Type="String">-</Data></Cell>
    <Cell><Data ss:Type="String">-</Data></Cell>
    <Cell><Data ss:Type="String">-</Data></Cell>
    <Cell><Data ss:Type="String">-</Data></Cell>
    <Cell><Data ss:Type="String">-</Data></Cell>
    <Cell><Data ss:Type="String">-</Data></Cell>
    <Cell><Data ss:Type="String">-</Data></Cell>
    <Cell><Data ss:Type="String">-</Data></Cell>
    <Cell><Data ss:Type="String">-</Data></Cell>
    <Cell><Data ss:Type="String">-</Data></Cell>
    <Cell><Data ss:Type="String">-</Data></Cell>
    <Cell><Data ss:Type="String">-</Data></Cell>
    <Cell><Data ss:Type="String">-</Data></Cell>
    <Cell><Data ss:Type="String">-</Data></Cell>
    <Cell><Data ss:Type="String">-</Data></Cell>
    <Cell><Data ss:Type="String">-</Data></Cell>
    <Cell><Data ss:Type="String">-</Data></Cell>
    <Cell><Data ss:Type="String">-</Data></Cell>
    <Cell><Data ss:Type="String">-</Data></Cell>
    <Cell><Data ss:Type="String">-</Data></Cell>
    <Cell><Data ss:Type="String">-</Data></Cell>
    <Cell><Data ss:Type="String">-</Data></Cell>
    <Cell><Data ss:Type="String">-</Data></Cell>
    <Cell><Data ss:Type="String">-</Data></Cell>
    <Cell><Data ss:Type="String">-</Data></Cell>
    <Cell><Data ss:Type="String">-</Data></Cell>
    <Cell><Data ss:Type="String">-</Data></Cell>
    <Cell><Data ss:Type="String">-</Data></Cell>
    <Cell><Data ss:Type="String">-</Data></Cell>
    <Cell><Data ss:Type="String">-</Data></Cell>
    <Cell><Data ss:Type="String">-</Data></Cell>
    <Cell><Data ss:Type="String">-</Data></Cell>
    <Cell><Data ss:Type="String">-</Data></Cell>
    <Cell><Data ss:Type="String">-</Data></Cell>
    <Cell><Data ss:Type="String">-</Data></Cell>
    <Cell><Data ss:Type="String">-</Data></Cell>
    <Cell><Data ss:Type="String">-</Data></Cell>
    <Cell><Data ss:Type="String">-</Data></Cell>
    <Cell><Data ss:Type="String">-</Data></Cell>
    <Cell><Data ss:Type="String">-</Data></Cell>
    <Cell><Data ss:Type="String">-</Data></Cell>
    <Cell><Data ss:Type="String">-</Data></Cell>
    <Cell><Data ss:Type="String">-</Data></Cell>
    <Cell><Data ss:Type="String">-</Data></Cell>
    <Cell><Data ss:Type="String">-</Data></Cell>
    <Cell><Data ss:Type="String">-</Data></Cell>
    <Cell><Data ss:Type="String">-</Data></Cell>
    <Cell><Data ss:Type="String">-</Data></Cell>
    <Cell><Data ss:Type="String">-</Data></Cell>
    <Cell><Data ss:Type="String">-</Data></Cell>
    <Cell><Data ss:Type="String">-</Data></Cell>
    <Cell><Data ss:Type="String">-</Data></Cell>
    <Cell><Data ss:Type="String">-</Data></Cell>
    <Cell><Data ss:Type="String">-</Data></Cell>
    <Cell><Data ss:Type="String">-</Data></Cell>
    <Cell><Data ss:Type="String">-</Data></Cell>
    <Cell><Data ss:Type="String">-</Data></Cell>
    <Cell><Data ss:Type="String">-</Data></Cell>
   </Row>
   <Row ss:AutoFitHeight="0">
    <Cell><Data ss:Type="String">Bombyx_mori</Data></Cell>
    <Cell><Data ss:Type="String">+</Data></Cell>
    <Cell><Data ss:Type="String">+</Data></Cell>
    <Cell><Data ss:Type="String">+</Data></Cell>
    <Cell><Data ss:Type="String">+</Data></Cell>
    <Cell><Data ss:Type="String">-</Data></Cell>
    <Cell><Data ss:Type="String">-</Data></Cell>
    <Cell><Data ss:Type="String">-</Data></Cell>
    <Cell><Data ss:Type="String">-</Data></Cell>
    <Cell><Data ss:Type="String">-</Data></Cell>
    <Cell><Data ss:Type="String">-</Data></Cell>
    <Cell><Data ss:Type="String">-</Data></Cell>
    <Cell><Data ss:Type="String">+</Data></Cell>
    <Cell><Data ss:Type="String">-</Data></Cell>
    <Cell><Data ss:Type="String">-</Data></Cell>
    <Cell><Data ss:Type="String">-</Data></Cell>
    <Cell><Data ss:Type="String">+</Data></Cell>
    <Cell><Data ss:Type="String">-</Data></Cell>
    <Cell><Data ss:Type="String">+</Data></Cell>
    <Cell><Data ss:Type="String">-</Data></Cell>
    <Cell><Data ss:Type="String">+</Data></Cell>
    <Cell><Data ss:Type="String">-</Data></Cell>
    <Cell><Data ss:Type="String">-</Data></Cell>
    <Cell><Data ss:Type="String">+</Data></Cell>
    <Cell><Data ss:Type="String">-</Data></Cell>
    <Cell><Data ss:Type="String">-</Data></Cell>
    <Cell><Data ss:Type="String">-</Data></Cell>
    <Cell><Data ss:Type="String">+</Data></Cell>
    <Cell><Data ss:Type="String">+</Data></Cell>
    <Cell><Data ss:Type="String">+</Data></Cell>
    <Cell><Data ss:Type="String">+</Data></Cell>
    <Cell><Data ss:Type="String">-</Data></Cell>
    <Cell><Data ss:Type="String">-</Data></Cell>
    <Cell><Data ss:Type="String">-</Data></Cell>
    <Cell><Data ss:Type="String">-</Data></Cell>
    <Cell><Data ss:Type="String">-</Data></Cell>
    <Cell><Data ss:Type="String">-</Data></Cell>
    <Cell><Data ss:Type="String">+</Data></Cell>
    <Cell><Data ss:Type="String">-</Data></Cell>
    <Cell><Data ss:Type="String">-</Data></Cell>
    <Cell><Data ss:Type="String">-</Data></Cell>
    <Cell><Data ss:Type="String">+</Data></Cell>
    <Cell><Data ss:Type="String">-</Data></Cell>
    <Cell><Data ss:Type="String">-</Data></Cell>
    <Cell><Data ss:Type="String">-</Data></Cell>
    <Cell><Data ss:Type="String">-</Data></Cell>
    <Cell><Data ss:Type="String">-</Data></Cell>
    <Cell><Data ss:Type="String">-</Data></Cell>
    <Cell><Data ss:Type="String">-</Data></Cell>
    <Cell><Data ss:Type="String">-</Data></Cell>
    <Cell><Data ss:Type="String">-</Data></Cell>
    <Cell><Data ss:Type="String">-</Data></Cell>
    <Cell><Data ss:Type="String">-</Data></Cell>
    <Cell><Data ss:Type="String">-</Data></Cell>
    <Cell><Data ss:Type="String">-</Data></Cell>
    <Cell><Data ss:Type="String">-</Data></Cell>
    <Cell><Data ss:Type="String">-</Data></Cell>
    <Cell><Data ss:Type="String">+</Data></Cell>
    <Cell><Data ss:Type="String">-</Data></Cell>
    <Cell><Data ss:Type="String">-</Data></Cell>
    <Cell><Data ss:Type="String">-</Data></Cell>
    <Cell><Data ss:Type="String">-</Data></Cell>
    <Cell><Data ss:Type="String">+</Data></Cell>
    <Cell><Data ss:Type="String">-</Data></Cell>
    <Cell><Data ss:Type="String">-</Data></Cell>
    <Cell><Data ss:Type="String">-</Data></Cell>
    <Cell><Data ss:Type="String">-</Data></Cell>
    <Cell><Data ss:Type="String">-</Data></Cell>
    <Cell><Data ss:Type="String">-</Data></Cell>
    <Cell><Data ss:Type="String">-</Data></Cell>
    <Cell><Data ss:Type="String">-</Data></Cell>
    <Cell><Data ss:Type="String">-</Data></Cell>
    <Cell><Data ss:Type="String">-</Data></Cell>
    <Cell><Data ss:Type="String">-</Data></Cell>
    <Cell><Data ss:Type="String">-</Data></Cell>
    <Cell><Data ss:Type="String">-</Data></Cell>
    <Cell><Data ss:Type="String">-</Data></Cell>
    <Cell><Data ss:Type="String">-</Data></Cell>
    <Cell><Data ss:Type="String">+</Data></Cell>
    <Cell><Data ss:Type="String">-</Data></Cell>
    <Cell><Data ss:Type="String">+</Data></Cell>
    <Cell><Data ss:Type="String">-</Data></Cell>
    <Cell><Data ss:Type="String">-</Data></Cell>
    <Cell><Data ss:Type="String">-</Data></Cell>
    <Cell><Data ss:Type="String">-</Data></Cell>
    <Cell><Data ss:Type="String">-</Data></Cell>
    <Cell><Data ss:Type="String">-</Data></Cell>
    <Cell><Data ss:Type="String">-</Data></Cell>
    <Cell><Data ss:Type="String">-</Data></Cell>
    <Cell><Data ss:Type="String">-</Data></Cell>
    <Cell><Data ss:Type="String">-</Data></Cell>
    <Cell><Data ss:Type="String">-</Data></Cell>
    <Cell><Data ss:Type="String">-</Data></Cell>
    <Cell><Data ss:Type="String">-</Data></Cell>
    <Cell><Data ss:Type="String">-</Data></Cell>
    <Cell><Data ss:Type="String">-</Data></Cell>
    <Cell><Data ss:Type="String">-</Data></Cell>
    <Cell><Data ss:Type="String">-</Data></Cell>
    <Cell><Data ss:Type="String">-</Data></Cell>
    <Cell><Data ss:Type="String">-</Data></Cell>
    <Cell><Data ss:Type="String">-</Data></Cell>
    <Cell><Data ss:Type="String">-</Data></Cell>
    <Cell><Data ss:Type="String">-</Data></Cell>
    <Cell><Data ss:Type="String">-</Data></Cell>
    <Cell><Data ss:Type="String">-</Data></Cell>
    <Cell><Data ss:Type="String">-</Data></Cell>
    <Cell><Data ss:Type="String">-</Data></Cell>
    <Cell><Data ss:Type="String">-</Data></Cell>
    <Cell><Data ss:Type="String">-</Data></Cell>
    <Cell><Data ss:Type="String">-</Data></Cell>
    <Cell><Data ss:Type="String">-</Data></Cell>
    <Cell><Data ss:Type="String">-</Data></Cell>
    <Cell><Data ss:Type="String">-</Data></Cell>
    <Cell><Data ss:Type="String">-</Data></Cell>
    <Cell><Data ss:Type="String">-</Data></Cell>
    <Cell><Data ss:Type="String">-</Data></Cell>
    <Cell><Data ss:Type="String">-</Data></Cell>
    <Cell><Data ss:Type="String">-</Data></Cell>
    <Cell><Data ss:Type="String">-</Data></Cell>
    <Cell><Data ss:Type="String">-</Data></Cell>
    <Cell><Data ss:Type="String">-</Data></Cell>
    <Cell><Data ss:Type="String">-</Data></Cell>
    <Cell><Data ss:Type="String">-</Data></Cell>
    <Cell><Data ss:Type="String">-</Data></Cell>
    <Cell><Data ss:Type="String">-</Data></Cell>
    <Cell><Data ss:Type="String">-</Data></Cell>
    <Cell><Data ss:Type="String">-</Data></Cell>
    <Cell><Data ss:Type="String">-</Data></Cell>
    <Cell><Data ss:Type="String">-</Data></Cell>
    <Cell><Data ss:Type="String">-</Data></Cell>
    <Cell><Data ss:Type="String">-</Data></Cell>
    <Cell><Data ss:Type="String">-</Data></Cell>
    <Cell><Data ss:Type="String">-</Data></Cell>
    <Cell><Data ss:Type="String">-</Data></Cell>
    <Cell><Data ss:Type="String">-</Data></Cell>
    <Cell><Data ss:Type="String">-</Data></Cell>
    <Cell><Data ss:Type="String">-</Data></Cell>
    <Cell><Data ss:Type="String">-</Data></Cell>
    <Cell><Data ss:Type="String">-</Data></Cell>
    <Cell><Data ss:Type="String">-</Data></Cell>
    <Cell><Data ss:Type="String">-</Data></Cell>
    <Cell><Data ss:Type="String">-</Data></Cell>
    <Cell><Data ss:Type="String">-</Data></Cell>
    <Cell><Data ss:Type="String">-</Data></Cell>
    <Cell><Data ss:Type="String">-</Data></Cell>
    <Cell><Data ss:Type="String">-</Data></Cell>
    <Cell><Data ss:Type="String">-</Data></Cell>
    <Cell><Data ss:Type="String">-</Data></Cell>
    <Cell><Data ss:Type="String">-</Data></Cell>
    <Cell><Data ss:Type="String">-</Data></Cell>
    <Cell><Data ss:Type="String">-</Data></Cell>
    <Cell><Data ss:Type="String">-</Data></Cell>
    <Cell><Data ss:Type="String">-</Data></Cell>
    <Cell><Data ss:Type="String">-</Data></Cell>
    <Cell><Data ss:Type="String">-</Data></Cell>
    <Cell><Data ss:Type="String">-</Data></Cell>
    <Cell><Data ss:Type="String">-</Data></Cell>
    <Cell><Data ss:Type="String">-</Data></Cell>
    <Cell><Data ss:Type="String">-</Data></Cell>
    <Cell><Data ss:Type="String">-</Data></Cell>
    <Cell><Data ss:Type="String">-</Data></Cell>
    <Cell><Data ss:Type="String">-</Data></Cell>
    <Cell><Data ss:Type="String">-</Data></Cell>
    <Cell><Data ss:Type="String">-</Data></Cell>
    <Cell><Data ss:Type="String">-</Data></Cell>
    <Cell><Data ss:Type="String">-</Data></Cell>
    <Cell><Data ss:Type="String">-</Data></Cell>
    <Cell><Data ss:Type="String">-</Data></Cell>
    <Cell><Data ss:Type="String">-</Data></Cell>
    <Cell><Data ss:Type="String">-</Data></Cell>
    <Cell><Data ss:Type="String">-</Data></Cell>
    <Cell><Data ss:Type="String">-</Data></Cell>
    <Cell><Data ss:Type="String">-</Data></Cell>
    <Cell><Data ss:Type="String">-</Data></Cell>
    <Cell><Data ss:Type="String">-</Data></Cell>
    <Cell><Data ss:Type="String">-</Data></Cell>
    <Cell><Data ss:Type="String">-</Data></Cell>
    <Cell><Data ss:Type="String">-</Data></Cell>
    <Cell><Data ss:Type="String">-</Data></Cell>
    <Cell><Data ss:Type="String">-</Data></Cell>
    <Cell><Data ss:Type="String">-</Data></Cell>
    <Cell><Data ss:Type="String">-</Data></Cell>
    <Cell><Data ss:Type="String">-</Data></Cell>
    <Cell><Data ss:Type="String">-</Data></Cell>
    <Cell><Data ss:Type="String">-</Data></Cell>
    <Cell><Data ss:Type="String">-</Data></Cell>
    <Cell><Data ss:Type="String">-</Data></Cell>
    <Cell><Data ss:Type="String">-</Data></Cell>
    <Cell><Data ss:Type="String">-</Data></Cell>
    <Cell><Data ss:Type="String">-</Data></Cell>
    <Cell><Data ss:Type="String">-</Data></Cell>
    <Cell><Data ss:Type="String">-</Data></Cell>
    <Cell><Data ss:Type="String">-</Data></Cell>
    <Cell><Data ss:Type="String">-</Data></Cell>
    <Cell><Data ss:Type="String">-</Data></Cell>
    <Cell><Data ss:Type="String">-</Data></Cell>
    <Cell><Data ss:Type="String">-</Data></Cell>
    <Cell><Data ss:Type="String">-</Data></Cell>
    <Cell><Data ss:Type="String">-</Data></Cell>
    <Cell><Data ss:Type="String">-</Data></Cell>
    <Cell><Data ss:Type="String">-</Data></Cell>
    <Cell><Data ss:Type="String">-</Data></Cell>
    <Cell><Data ss:Type="String">-</Data></Cell>
    <Cell><Data ss:Type="String">-</Data></Cell>
    <Cell><Data ss:Type="String">-</Data></Cell>
    <Cell><Data ss:Type="String">-</Data></Cell>
    <Cell><Data ss:Type="String">-</Data></Cell>
    <Cell><Data ss:Type="String">-</Data></Cell>
    <Cell><Data ss:Type="String">-</Data></Cell>
    <Cell><Data ss:Type="String">-</Data></Cell>
    <Cell><Data ss:Type="String">-</Data></Cell>
    <Cell><Data ss:Type="String">-</Data></Cell>
    <Cell><Data ss:Type="String">-</Data></Cell>
    <Cell><Data ss:Type="String">-</Data></Cell>
    <Cell><Data ss:Type="String">-</Data></Cell>
    <Cell><Data ss:Type="String">-</Data></Cell>
    <Cell><Data ss:Type="String">-</Data></Cell>
    <Cell><Data ss:Type="String">-</Data></Cell>
    <Cell><Data ss:Type="String">-</Data></Cell>
    <Cell><Data ss:Type="String">-</Data></Cell>
    <Cell><Data ss:Type="String">-</Data></Cell>
    <Cell><Data ss:Type="String">-</Data></Cell>
    <Cell><Data ss:Type="String">-</Data></Cell>
    <Cell><Data ss:Type="String">-</Data></Cell>
    <Cell><Data ss:Type="String">-</Data></Cell>
    <Cell><Data ss:Type="String">-</Data></Cell>
    <Cell><Data ss:Type="String">-</Data></Cell>
   </Row>
   <Row ss:AutoFitHeight="0">
    <Cell><Data ss:Type="String">Bos_taurus</Data></Cell>
    <Cell><Data ss:Type="String">+</Data></Cell>
    <Cell><Data ss:Type="String">+</Data></Cell>
    <Cell><Data ss:Type="String">+</Data></Cell>
    <Cell><Data ss:Type="String">+</Data></Cell>
    <Cell><Data ss:Type="String">+</Data></Cell>
    <Cell><Data ss:Type="String">+</Data></Cell>
    <Cell><Data ss:Type="String">+</Data></Cell>
    <Cell><Data ss:Type="String">+</Data></Cell>
    <Cell><Data ss:Type="String">+</Data></Cell>
    <Cell><Data ss:Type="String">+</Data></Cell>
    <Cell><Data ss:Type="String">+</Data></Cell>
    <Cell><Data ss:Type="String">+</Data></Cell>
    <Cell><Data ss:Type="String">+</Data></Cell>
    <Cell><Data ss:Type="String">+</Data></Cell>
    <Cell><Data ss:Type="String">+</Data></Cell>
    <Cell><Data ss:Type="String">+</Data></Cell>
    <Cell><Data ss:Type="String">+</Data></Cell>
    <Cell><Data ss:Type="String">+</Data></Cell>
    <Cell><Data ss:Type="String">+</Data></Cell>
    <Cell><Data ss:Type="String">+</Data></Cell>
    <Cell><Data ss:Type="String">+</Data></Cell>
    <Cell><Data ss:Type="String">+</Data></Cell>
    <Cell><Data ss:Type="String">+</Data></Cell>
    <Cell><Data ss:Type="String">+</Data></Cell>
    <Cell><Data ss:Type="String">+</Data></Cell>
    <Cell><Data ss:Type="String">+</Data></Cell>
    <Cell><Data ss:Type="String">+</Data></Cell>
    <Cell><Data ss:Type="String">+</Data></Cell>
    <Cell><Data ss:Type="String">+</Data></Cell>
    <Cell><Data ss:Type="String">+</Data></Cell>
    <Cell><Data ss:Type="String">+</Data></Cell>
    <Cell><Data ss:Type="String">+</Data></Cell>
    <Cell><Data ss:Type="String">+</Data></Cell>
    <Cell><Data ss:Type="String">+</Data></Cell>
    <Cell><Data ss:Type="String">+</Data></Cell>
    <Cell><Data ss:Type="String">+</Data></Cell>
    <Cell><Data ss:Type="String">+</Data></Cell>
    <Cell><Data ss:Type="String">+</Data></Cell>
    <Cell><Data ss:Type="String">+</Data></Cell>
    <Cell><Data ss:Type="String">+</Data></Cell>
    <Cell><Data ss:Type="String">+</Data></Cell>
    <Cell><Data ss:Type="String">+</Data></Cell>
    <Cell><Data ss:Type="String">+</Data></Cell>
    <Cell><Data ss:Type="String">+</Data></Cell>
    <Cell><Data ss:Type="String">+</Data></Cell>
    <Cell><Data ss:Type="String">+</Data></Cell>
    <Cell><Data ss:Type="String">+</Data></Cell>
    <Cell><Data ss:Type="String">+</Data></Cell>
    <Cell><Data ss:Type="String">+</Data></Cell>
    <Cell><Data ss:Type="String">+</Data></Cell>
    <Cell><Data ss:Type="String">+</Data></Cell>
    <Cell><Data ss:Type="String">+</Data></Cell>
    <Cell><Data ss:Type="String">+</Data></Cell>
    <Cell><Data ss:Type="String">+</Data></Cell>
    <Cell><Data ss:Type="String">+</Data></Cell>
    <Cell><Data ss:Type="String">+</Data></Cell>
    <Cell><Data ss:Type="String">+</Data></Cell>
    <Cell><Data ss:Type="String">+</Data></Cell>
    <Cell><Data ss:Type="String">+</Data></Cell>
    <Cell><Data ss:Type="String">+</Data></Cell>
    <Cell><Data ss:Type="String">+</Data></Cell>
    <Cell><Data ss:Type="String">+</Data></Cell>
    <Cell><Data ss:Type="String">+</Data></Cell>
    <Cell><Data ss:Type="String">+</Data></Cell>
    <Cell><Data ss:Type="String">+</Data></Cell>
    <Cell><Data ss:Type="String">+</Data></Cell>
    <Cell><Data ss:Type="String">+</Data></Cell>
    <Cell><Data ss:Type="String">+</Data></Cell>
    <Cell><Data ss:Type="String">+</Data></Cell>
    <Cell><Data ss:Type="String">+</Data></Cell>
    <Cell><Data ss:Type="String">+</Data></Cell>
    <Cell><Data ss:Type="String">+</Data></Cell>
    <Cell><Data ss:Type="String">+</Data></Cell>
    <Cell><Data ss:Type="String">+</Data></Cell>
    <Cell><Data ss:Type="String">+</Data></Cell>
    <Cell><Data ss:Type="String">+</Data></Cell>
    <Cell><Data ss:Type="String">+</Data></Cell>
    <Cell><Data ss:Type="String">+</Data></Cell>
    <Cell><Data ss:Type="String">+</Data></Cell>
    <Cell><Data ss:Type="String">+</Data></Cell>
    <Cell><Data ss:Type="String">+</Data></Cell>
    <Cell><Data ss:Type="String">+</Data></Cell>
    <Cell><Data ss:Type="String">+</Data></Cell>
    <Cell><Data ss:Type="String">+</Data></Cell>
    <Cell><Data ss:Type="String">+</Data></Cell>
    <Cell><Data ss:Type="String">+</Data></Cell>
    <Cell><Data ss:Type="String">+</Data></Cell>
    <Cell><Data ss:Type="String">+</Data></Cell>
    <Cell><Data ss:Type="String">+</Data></Cell>
    <Cell><Data ss:Type="String">+</Data></Cell>
    <Cell><Data ss:Type="String">+</Data></Cell>
    <Cell><Data ss:Type="String">+</Data></Cell>
    <Cell><Data ss:Type="String">+</Data></Cell>
    <Cell><Data ss:Type="String">+</Data></Cell>
    <Cell><Data ss:Type="String">+</Data></Cell>
    <Cell><Data ss:Type="String">+</Data></Cell>
    <Cell><Data ss:Type="String">+</Data></Cell>
    <Cell><Data ss:Type="String">+</Data></Cell>
    <Cell><Data ss:Type="String">+</Data></Cell>
    <Cell><Data ss:Type="String">+</Data></Cell>
    <Cell><Data ss:Type="String">+</Data></Cell>
    <Cell><Data ss:Type="String">+</Data></Cell>
    <Cell><Data ss:Type="String">+</Data></Cell>
    <Cell><Data ss:Type="String">+</Data></Cell>
    <Cell><Data ss:Type="String">+</Data></Cell>
    <Cell><Data ss:Type="String">+</Data></Cell>
    <Cell><Data ss:Type="String">+</Data></Cell>
    <Cell><Data ss:Type="String">+</Data></Cell>
    <Cell><Data ss:Type="String">+</Data></Cell>
    <Cell><Data ss:Type="String">+</Data></Cell>
    <Cell><Data ss:Type="String">+</Data></Cell>
    <Cell><Data ss:Type="String">+</Data></Cell>
    <Cell><Data ss:Type="String">+</Data></Cell>
    <Cell><Data ss:Type="String">+</Data></Cell>
    <Cell><Data ss:Type="String">+</Data></Cell>
    <Cell><Data ss:Type="String">+</Data></Cell>
    <Cell><Data ss:Type="String">+</Data></Cell>
    <Cell><Data ss:Type="String">+</Data></Cell>
    <Cell><Data ss:Type="String">+</Data></Cell>
    <Cell><Data ss:Type="String">+</Data></Cell>
    <Cell><Data ss:Type="String">+</Data></Cell>
    <Cell><Data ss:Type="String">+</Data></Cell>
    <Cell><Data ss:Type="String">+</Data></Cell>
    <Cell><Data ss:Type="String">+</Data></Cell>
    <Cell><Data ss:Type="String">+</Data></Cell>
    <Cell><Data ss:Type="String">+</Data></Cell>
    <Cell><Data ss:Type="String">+</Data></Cell>
    <Cell><Data ss:Type="String">+</Data></Cell>
    <Cell><Data ss:Type="String">+</Data></Cell>
    <Cell><Data ss:Type="String">+</Data></Cell>
    <Cell><Data ss:Type="String">+</Data></Cell>
    <Cell><Data ss:Type="String">+</Data></Cell>
    <Cell><Data ss:Type="String">+</Data></Cell>
    <Cell><Data ss:Type="String">+</Data></Cell>
    <Cell><Data ss:Type="String">+</Data></Cell>
    <Cell><Data ss:Type="String">+</Data></Cell>
    <Cell><Data ss:Type="String">+</Data></Cell>
    <Cell><Data ss:Type="String">+</Data></Cell>
    <Cell><Data ss:Type="String">+</Data></Cell>
    <Cell><Data ss:Type="String">+</Data></Cell>
    <Cell><Data ss:Type="String">+</Data></Cell>
    <Cell><Data ss:Type="String">+</Data></Cell>
    <Cell><Data ss:Type="String">+</Data></Cell>
    <Cell><Data ss:Type="String">+</Data></Cell>
    <Cell><Data ss:Type="String">+</Data></Cell>
    <Cell><Data ss:Type="String">+</Data></Cell>
    <Cell><Data ss:Type="String">+</Data></Cell>
    <Cell><Data ss:Type="String">+</Data></Cell>
    <Cell><Data ss:Type="String">+</Data></Cell>
    <Cell><Data ss:Type="String">+</Data></Cell>
    <Cell><Data ss:Type="String">+</Data></Cell>
    <Cell><Data ss:Type="String">+</Data></Cell>
    <Cell><Data ss:Type="String">+</Data></Cell>
    <Cell><Data ss:Type="String">+</Data></Cell>
    <Cell><Data ss:Type="String">+</Data></Cell>
    <Cell><Data ss:Type="String">+</Data></Cell>
    <Cell><Data ss:Type="String">+</Data></Cell>
    <Cell><Data ss:Type="String">+</Data></Cell>
    <Cell><Data ss:Type="String">+</Data></Cell>
    <Cell><Data ss:Type="String">+</Data></Cell>
    <Cell><Data ss:Type="String">+</Data></Cell>
    <Cell><Data ss:Type="String">+</Data></Cell>
    <Cell><Data ss:Type="String">+</Data></Cell>
    <Cell><Data ss:Type="String">+</Data></Cell>
    <Cell><Data ss:Type="String">+</Data></Cell>
    <Cell><Data ss:Type="String">+</Data></Cell>
    <Cell><Data ss:Type="String">+</Data></Cell>
    <Cell><Data ss:Type="String">+</Data></Cell>
    <Cell><Data ss:Type="String">+</Data></Cell>
    <Cell><Data ss:Type="String">+</Data></Cell>
    <Cell><Data ss:Type="String">+</Data></Cell>
    <Cell><Data ss:Type="String">+</Data></Cell>
    <Cell><Data ss:Type="String">+</Data></Cell>
    <Cell><Data ss:Type="String">+</Data></Cell>
    <Cell><Data ss:Type="String">+</Data></Cell>
    <Cell><Data ss:Type="String">+</Data></Cell>
    <Cell><Data ss:Type="String">+</Data></Cell>
    <Cell><Data ss:Type="String">+</Data></Cell>
    <Cell><Data ss:Type="String">+</Data></Cell>
    <Cell><Data ss:Type="String">+</Data></Cell>
    <Cell><Data ss:Type="String">+</Data></Cell>
    <Cell><Data ss:Type="String">+</Data></Cell>
    <Cell><Data ss:Type="String">+</Data></Cell>
    <Cell><Data ss:Type="String">+</Data></Cell>
    <Cell><Data ss:Type="String">+</Data></Cell>
    <Cell><Data ss:Type="String">+</Data></Cell>
    <Cell><Data ss:Type="String">+</Data></Cell>
    <Cell><Data ss:Type="String">+</Data></Cell>
    <Cell><Data ss:Type="String">+</Data></Cell>
    <Cell><Data ss:Type="String">+</Data></Cell>
    <Cell><Data ss:Type="String">+</Data></Cell>
    <Cell><Data ss:Type="String">+</Data></Cell>
    <Cell><Data ss:Type="String">+</Data></Cell>
    <Cell><Data ss:Type="String">+</Data></Cell>
    <Cell><Data ss:Type="String">+</Data></Cell>
    <Cell><Data ss:Type="String">+</Data></Cell>
    <Cell><Data ss:Type="String">+</Data></Cell>
    <Cell><Data ss:Type="String">+</Data></Cell>
    <Cell><Data ss:Type="String">+</Data></Cell>
    <Cell><Data ss:Type="String">+</Data></Cell>
    <Cell><Data ss:Type="String">+</Data></Cell>
    <Cell><Data ss:Type="String">+</Data></Cell>
    <Cell><Data ss:Type="String">+</Data></Cell>
    <Cell><Data ss:Type="String">+</Data></Cell>
    <Cell><Data ss:Type="String">+</Data></Cell>
    <Cell><Data ss:Type="String">+</Data></Cell>
    <Cell><Data ss:Type="String">+</Data></Cell>
    <Cell><Data ss:Type="String">+</Data></Cell>
    <Cell><Data ss:Type="String">+</Data></Cell>
    <Cell><Data ss:Type="String">+</Data></Cell>
    <Cell><Data ss:Type="String">+</Data></Cell>
    <Cell><Data ss:Type="String">+</Data></Cell>
    <Cell><Data ss:Type="String">+</Data></Cell>
    <Cell><Data ss:Type="String">+</Data></Cell>
    <Cell><Data ss:Type="String">+</Data></Cell>
    <Cell><Data ss:Type="String">+</Data></Cell>
    <Cell><Data ss:Type="String">+</Data></Cell>
    <Cell><Data ss:Type="String">+</Data></Cell>
    <Cell><Data ss:Type="String">+</Data></Cell>
    <Cell><Data ss:Type="String">+</Data></Cell>
    <Cell><Data ss:Type="String">+</Data></Cell>
    <Cell><Data ss:Type="String">+</Data></Cell>
    <Cell><Data ss:Type="String">+</Data></Cell>
    <Cell><Data ss:Type="String">+</Data></Cell>
    <Cell><Data ss:Type="String">+</Data></Cell>
    <Cell><Data ss:Type="String">+</Data></Cell>
   </Row>
   <Row ss:AutoFitHeight="0">
    <Cell><Data ss:Type="String">Branchiostoma_floridae</Data></Cell>
    <Cell><Data ss:Type="String">+</Data></Cell>
    <Cell><Data ss:Type="String">+</Data></Cell>
    <Cell><Data ss:Type="String">+</Data></Cell>
    <Cell><Data ss:Type="String">+</Data></Cell>
    <Cell><Data ss:Type="String">-</Data></Cell>
    <Cell><Data ss:Type="String">-</Data></Cell>
    <Cell><Data ss:Type="String">-</Data></Cell>
    <Cell><Data ss:Type="String">-</Data></Cell>
    <Cell><Data ss:Type="String">-</Data></Cell>
    <Cell><Data ss:Type="String">-</Data></Cell>
    <Cell><Data ss:Type="String">-</Data></Cell>
    <Cell><Data ss:Type="String">+</Data></Cell>
    <Cell><Data ss:Type="String">-</Data></Cell>
    <Cell><Data ss:Type="String">-</Data></Cell>
    <Cell><Data ss:Type="String">-</Data></Cell>
    <Cell><Data ss:Type="String">+</Data></Cell>
    <Cell><Data ss:Type="String">-</Data></Cell>
    <Cell><Data ss:Type="String">+</Data></Cell>
    <Cell><Data ss:Type="String">-</Data></Cell>
    <Cell><Data ss:Type="String">+</Data></Cell>
    <Cell><Data ss:Type="String">-</Data></Cell>
    <Cell><Data ss:Type="String">+</Data></Cell>
    <Cell><Data ss:Type="String">+</Data></Cell>
    <Cell><Data ss:Type="String">-</Data></Cell>
    <Cell><Data ss:Type="String">-</Data></Cell>
    <Cell><Data ss:Type="String">-</Data></Cell>
    <Cell><Data ss:Type="String">+</Data></Cell>
    <Cell><Data ss:Type="String">+</Data></Cell>
    <Cell><Data ss:Type="String">+</Data></Cell>
    <Cell><Data ss:Type="String">+</Data></Cell>
    <Cell><Data ss:Type="String">+</Data></Cell>
    <Cell><Data ss:Type="String">-</Data></Cell>
    <Cell><Data ss:Type="String">-</Data></Cell>
    <Cell><Data ss:Type="String">-</Data></Cell>
    <Cell><Data ss:Type="String">-</Data></Cell>
    <Cell><Data ss:Type="String">-</Data></Cell>
    <Cell><Data ss:Type="String">+</Data></Cell>
    <Cell><Data ss:Type="String">-</Data></Cell>
    <Cell><Data ss:Type="String">+</Data></Cell>
    <Cell><Data ss:Type="String">-</Data></Cell>
    <Cell><Data ss:Type="String">+</Data></Cell>
    <Cell><Data ss:Type="String">-</Data></Cell>
    <Cell><Data ss:Type="String">-</Data></Cell>
    <Cell><Data ss:Type="String">-</Data></Cell>
    <Cell><Data ss:Type="String">-</Data></Cell>
    <Cell><Data ss:Type="String">-</Data></Cell>
    <Cell><Data ss:Type="String">-</Data></Cell>
    <Cell><Data ss:Type="String">-</Data></Cell>
    <Cell><Data ss:Type="String">-</Data></Cell>
    <Cell><Data ss:Type="String">-</Data></Cell>
    <Cell><Data ss:Type="String">-</Data></Cell>
    <Cell><Data ss:Type="String">-</Data></Cell>
    <Cell><Data ss:Type="String">-</Data></Cell>
    <Cell><Data ss:Type="String">-</Data></Cell>
    <Cell><Data ss:Type="String">-</Data></Cell>
    <Cell><Data ss:Type="String">+</Data></Cell>
    <Cell><Data ss:Type="String">+</Data></Cell>
    <Cell><Data ss:Type="String">-</Data></Cell>
    <Cell><Data ss:Type="String">-</Data></Cell>
    <Cell><Data ss:Type="String">-</Data></Cell>
    <Cell><Data ss:Type="String">-</Data></Cell>
    <Cell><Data ss:Type="String">+</Data></Cell>
    <Cell><Data ss:Type="String">-</Data></Cell>
    <Cell><Data ss:Type="String">-</Data></Cell>
    <Cell><Data ss:Type="String">-</Data></Cell>
    <Cell><Data ss:Type="String">-</Data></Cell>
    <Cell><Data ss:Type="String">-</Data></Cell>
    <Cell><Data ss:Type="String">-</Data></Cell>
    <Cell><Data ss:Type="String">-</Data></Cell>
    <Cell><Data ss:Type="String">-</Data></Cell>
    <Cell><Data ss:Type="String">-</Data></Cell>
    <Cell><Data ss:Type="String">-</Data></Cell>
    <Cell><Data ss:Type="String">-</Data></Cell>
    <Cell><Data ss:Type="String">-</Data></Cell>
    <Cell><Data ss:Type="String">-</Data></Cell>
    <Cell><Data ss:Type="String">-</Data></Cell>
    <Cell><Data ss:Type="String">-</Data></Cell>
    <Cell><Data ss:Type="String">-</Data></Cell>
    <Cell><Data ss:Type="String">-</Data></Cell>
    <Cell><Data ss:Type="String">+</Data></Cell>
    <Cell><Data ss:Type="String">+</Data></Cell>
    <Cell><Data ss:Type="String">-</Data></Cell>
    <Cell><Data ss:Type="String">+</Data></Cell>
    <Cell><Data ss:Type="String">-</Data></Cell>
    <Cell><Data ss:Type="String">-</Data></Cell>
    <Cell><Data ss:Type="String">-</Data></Cell>
    <Cell><Data ss:Type="String">-</Data></Cell>
    <Cell><Data ss:Type="String">-</Data></Cell>
    <Cell><Data ss:Type="String">-</Data></Cell>
    <Cell><Data ss:Type="String">-</Data></Cell>
    <Cell><Data ss:Type="String">-</Data></Cell>
    <Cell><Data ss:Type="String">-</Data></Cell>
    <Cell><Data ss:Type="String">-</Data></Cell>
    <Cell><Data ss:Type="String">-</Data></Cell>
    <Cell><Data ss:Type="String">-</Data></Cell>
    <Cell><Data ss:Type="String">-</Data></Cell>
    <Cell><Data ss:Type="String">-</Data></Cell>
    <Cell><Data ss:Type="String">-</Data></Cell>
    <Cell><Data ss:Type="String">-</Data></Cell>
    <Cell><Data ss:Type="String">-</Data></Cell>
    <Cell><Data ss:Type="String">-</Data></Cell>
    <Cell><Data ss:Type="String">-</Data></Cell>
    <Cell><Data ss:Type="String">-</Data></Cell>
    <Cell><Data ss:Type="String">-</Data></Cell>
    <Cell><Data ss:Type="String">-</Data></Cell>
    <Cell><Data ss:Type="String">-</Data></Cell>
    <Cell><Data ss:Type="String">-</Data></Cell>
    <Cell><Data ss:Type="String">-</Data></Cell>
    <Cell><Data ss:Type="String">-</Data></Cell>
    <Cell><Data ss:Type="String">-</Data></Cell>
    <Cell><Data ss:Type="String">-</Data></Cell>
    <Cell><Data ss:Type="String">-</Data></Cell>
    <Cell><Data ss:Type="String">-</Data></Cell>
    <Cell><Data ss:Type="String">-</Data></Cell>
    <Cell><Data ss:Type="String">+</Data></Cell>
    <Cell><Data ss:Type="String">-</Data></Cell>
    <Cell><Data ss:Type="String">-</Data></Cell>
    <Cell><Data ss:Type="String">-</Data></Cell>
    <Cell><Data ss:Type="String">-</Data></Cell>
    <Cell><Data ss:Type="String">-</Data></Cell>
    <Cell><Data ss:Type="String">-</Data></Cell>
    <Cell><Data ss:Type="String">-</Data></Cell>
    <Cell><Data ss:Type="String">-</Data></Cell>
    <Cell><Data ss:Type="String">-</Data></Cell>
    <Cell><Data ss:Type="String">-</Data></Cell>
    <Cell><Data ss:Type="String">-</Data></Cell>
    <Cell><Data ss:Type="String">-</Data></Cell>
    <Cell><Data ss:Type="String">-</Data></Cell>
    <Cell><Data ss:Type="String">-</Data></Cell>
    <Cell><Data ss:Type="String">-</Data></Cell>
    <Cell><Data ss:Type="String">-</Data></Cell>
    <Cell><Data ss:Type="String">-</Data></Cell>
    <Cell><Data ss:Type="String">-</Data></Cell>
    <Cell><Data ss:Type="String">-</Data></Cell>
    <Cell><Data ss:Type="String">-</Data></Cell>
    <Cell><Data ss:Type="String">-</Data></Cell>
    <Cell><Data ss:Type="String">-</Data></Cell>
    <Cell><Data ss:Type="String">-</Data></Cell>
    <Cell><Data ss:Type="String">-</Data></Cell>
    <Cell><Data ss:Type="String">-</Data></Cell>
    <Cell><Data ss:Type="String">-</Data></Cell>
    <Cell><Data ss:Type="String">-</Data></Cell>
    <Cell><Data ss:Type="String">-</Data></Cell>
    <Cell><Data ss:Type="String">-</Data></Cell>
    <Cell><Data ss:Type="String">-</Data></Cell>
    <Cell><Data ss:Type="String">-</Data></Cell>
    <Cell><Data ss:Type="String">-</Data></Cell>
    <Cell><Data ss:Type="String">-</Data></Cell>
    <Cell><Data ss:Type="String">-</Data></Cell>
    <Cell><Data ss:Type="String">-</Data></Cell>
    <Cell><Data ss:Type="String">-</Data></Cell>
    <Cell><Data ss:Type="String">-</Data></Cell>
    <Cell><Data ss:Type="String">-</Data></Cell>
    <Cell><Data ss:Type="String">-</Data></Cell>
    <Cell><Data ss:Type="String">-</Data></Cell>
    <Cell><Data ss:Type="String">-</Data></Cell>
    <Cell><Data ss:Type="String">-</Data></Cell>
    <Cell><Data ss:Type="String">-</Data></Cell>
    <Cell><Data ss:Type="String">-</Data></Cell>
    <Cell><Data ss:Type="String">-</Data></Cell>
    <Cell><Data ss:Type="String">-</Data></Cell>
    <Cell><Data ss:Type="String">-</Data></Cell>
    <Cell><Data ss:Type="String">-</Data></Cell>
    <Cell><Data ss:Type="String">-</Data></Cell>
    <Cell><Data ss:Type="String">-</Data></Cell>
    <Cell><Data ss:Type="String">-</Data></Cell>
    <Cell><Data ss:Type="String">-</Data></Cell>
    <Cell><Data ss:Type="String">-</Data></Cell>
    <Cell><Data ss:Type="String">-</Data></Cell>
    <Cell><Data ss:Type="String">-</Data></Cell>
    <Cell><Data ss:Type="String">-</Data></Cell>
    <Cell><Data ss:Type="String">-</Data></Cell>
    <Cell><Data ss:Type="String">-</Data></Cell>
    <Cell><Data ss:Type="String">-</Data></Cell>
    <Cell><Data ss:Type="String">-</Data></Cell>
    <Cell><Data ss:Type="String">-</Data></Cell>
    <Cell><Data ss:Type="String">-</Data></Cell>
    <Cell><Data ss:Type="String">-</Data></Cell>
    <Cell><Data ss:Type="String">-</Data></Cell>
    <Cell><Data ss:Type="String">-</Data></Cell>
    <Cell><Data ss:Type="String">-</Data></Cell>
    <Cell><Data ss:Type="String">-</Data></Cell>
    <Cell><Data ss:Type="String">-</Data></Cell>
    <Cell><Data ss:Type="String">-</Data></Cell>
    <Cell><Data ss:Type="String">-</Data></Cell>
    <Cell><Data ss:Type="String">-</Data></Cell>
    <Cell><Data ss:Type="String">-</Data></Cell>
    <Cell><Data ss:Type="String">-</Data></Cell>
    <Cell><Data ss:Type="String">-</Data></Cell>
    <Cell><Data ss:Type="String">-</Data></Cell>
    <Cell><Data ss:Type="String">-</Data></Cell>
    <Cell><Data ss:Type="String">-</Data></Cell>
    <Cell><Data ss:Type="String">-</Data></Cell>
    <Cell><Data ss:Type="String">-</Data></Cell>
    <Cell><Data ss:Type="String">-</Data></Cell>
    <Cell><Data ss:Type="String">-</Data></Cell>
    <Cell><Data ss:Type="String">-</Data></Cell>
    <Cell><Data ss:Type="String">-</Data></Cell>
    <Cell><Data ss:Type="String">-</Data></Cell>
    <Cell><Data ss:Type="String">-</Data></Cell>
    <Cell><Data ss:Type="String">-</Data></Cell>
    <Cell><Data ss:Type="String">-</Data></Cell>
    <Cell><Data ss:Type="String">-</Data></Cell>
    <Cell><Data ss:Type="String">-</Data></Cell>
    <Cell><Data ss:Type="String">-</Data></Cell>
    <Cell><Data ss:Type="String">-</Data></Cell>
    <Cell><Data ss:Type="String">-</Data></Cell>
    <Cell><Data ss:Type="String">-</Data></Cell>
    <Cell><Data ss:Type="String">-</Data></Cell>
    <Cell><Data ss:Type="String">-</Data></Cell>
    <Cell><Data ss:Type="String">-</Data></Cell>
    <Cell><Data ss:Type="String">-</Data></Cell>
    <Cell><Data ss:Type="String">-</Data></Cell>
    <Cell><Data ss:Type="String">-</Data></Cell>
    <Cell><Data ss:Type="String">-</Data></Cell>
    <Cell><Data ss:Type="String">-</Data></Cell>
    <Cell><Data ss:Type="String">-</Data></Cell>
    <Cell><Data ss:Type="String">-</Data></Cell>
    <Cell><Data ss:Type="String">-</Data></Cell>
    <Cell><Data ss:Type="String">-</Data></Cell>
    <Cell><Data ss:Type="String">-</Data></Cell>
    <Cell><Data ss:Type="String">-</Data></Cell>
    <Cell><Data ss:Type="String">-</Data></Cell>
    <Cell><Data ss:Type="String">-</Data></Cell>
    <Cell><Data ss:Type="String">-</Data></Cell>
    <Cell><Data ss:Type="String">-</Data></Cell>
   </Row>
   <Row ss:AutoFitHeight="0">
    <Cell><Data ss:Type="String">Brugia_malayi</Data></Cell>
    <Cell><Data ss:Type="String">+</Data></Cell>
    <Cell><Data ss:Type="String">-</Data></Cell>
    <Cell><Data ss:Type="String">+</Data></Cell>
    <Cell><Data ss:Type="String">+</Data></Cell>
    <Cell><Data ss:Type="String">-</Data></Cell>
    <Cell><Data ss:Type="String">-</Data></Cell>
    <Cell><Data ss:Type="String">-</Data></Cell>
    <Cell><Data ss:Type="String">-</Data></Cell>
    <Cell><Data ss:Type="String">-</Data></Cell>
    <Cell><Data ss:Type="String">-</Data></Cell>
    <Cell><Data ss:Type="String">-</Data></Cell>
    <Cell><Data ss:Type="String">+</Data></Cell>
    <Cell><Data ss:Type="String">-</Data></Cell>
    <Cell><Data ss:Type="String">-</Data></Cell>
    <Cell><Data ss:Type="String">-</Data></Cell>
    <Cell><Data ss:Type="String">-</Data></Cell>
    <Cell><Data ss:Type="String">-</Data></Cell>
    <Cell><Data ss:Type="String">+</Data></Cell>
    <Cell><Data ss:Type="String">-</Data></Cell>
    <Cell><Data ss:Type="String">-</Data></Cell>
    <Cell><Data ss:Type="String">-</Data></Cell>
    <Cell><Data ss:Type="String">-</Data></Cell>
    <Cell><Data ss:Type="String">+</Data></Cell>
    <Cell><Data ss:Type="String">-</Data></Cell>
    <Cell><Data ss:Type="String">-</Data></Cell>
    <Cell><Data ss:Type="String">-</Data></Cell>
    <Cell><Data ss:Type="String">+</Data></Cell>
    <Cell><Data ss:Type="String">+</Data></Cell>
    <Cell><Data ss:Type="String">-</Data></Cell>
    <Cell><Data ss:Type="String">+</Data></Cell>
    <Cell><Data ss:Type="String">-</Data></Cell>
    <Cell><Data ss:Type="String">-</Data></Cell>
    <Cell><Data ss:Type="String">-</Data></Cell>
    <Cell><Data ss:Type="String">-</Data></Cell>
    <Cell><Data ss:Type="String">-</Data></Cell>
    <Cell><Data ss:Type="String">-</Data></Cell>
    <Cell><Data ss:Type="String">+</Data></Cell>
    <Cell><Data ss:Type="String">-</Data></Cell>
    <Cell><Data ss:Type="String">-</Data></Cell>
    <Cell><Data ss:Type="String">-</Data></Cell>
    <Cell><Data ss:Type="String">+</Data></Cell>
    <Cell><Data ss:Type="String">-</Data></Cell>
    <Cell><Data ss:Type="String">-</Data></Cell>
    <Cell><Data ss:Type="String">-</Data></Cell>
    <Cell><Data ss:Type="String">-</Data></Cell>
    <Cell><Data ss:Type="String">-</Data></Cell>
    <Cell><Data ss:Type="String">-</Data></Cell>
    <Cell><Data ss:Type="String">-</Data></Cell>
    <Cell><Data ss:Type="String">-</Data></Cell>
    <Cell><Data ss:Type="String">+</Data></Cell>
    <Cell><Data ss:Type="String">-</Data></Cell>
    <Cell><Data ss:Type="String">-</Data></Cell>
    <Cell><Data ss:Type="String">-</Data></Cell>
    <Cell><Data ss:Type="String">-</Data></Cell>
    <Cell><Data ss:Type="String">-</Data></Cell>
    <Cell><Data ss:Type="String">-</Data></Cell>
    <Cell><Data ss:Type="String">-</Data></Cell>
    <Cell><Data ss:Type="String">-</Data></Cell>
    <Cell><Data ss:Type="String">-</Data></Cell>
    <Cell><Data ss:Type="String">-</Data></Cell>
    <Cell><Data ss:Type="String">-</Data></Cell>
    <Cell><Data ss:Type="String">-</Data></Cell>
    <Cell><Data ss:Type="String">-</Data></Cell>
    <Cell><Data ss:Type="String">-</Data></Cell>
    <Cell><Data ss:Type="String">-</Data></Cell>
    <Cell><Data ss:Type="String">-</Data></Cell>
    <Cell><Data ss:Type="String">-</Data></Cell>
    <Cell><Data ss:Type="String">-</Data></Cell>
    <Cell><Data ss:Type="String">-</Data></Cell>
    <Cell><Data ss:Type="String">-</Data></Cell>
    <Cell><Data ss:Type="String">-</Data></Cell>
    <Cell><Data ss:Type="String">-</Data></Cell>
    <Cell><Data ss:Type="String">-</Data></Cell>
    <Cell><Data ss:Type="String">-</Data></Cell>
    <Cell><Data ss:Type="String">-</Data></Cell>
    <Cell><Data ss:Type="String">-</Data></Cell>
    <Cell><Data ss:Type="String">-</Data></Cell>
    <Cell><Data ss:Type="String">-</Data></Cell>
    <Cell><Data ss:Type="String">-</Data></Cell>
    <Cell><Data ss:Type="String">-</Data></Cell>
    <Cell><Data ss:Type="String">-</Data></Cell>
    <Cell><Data ss:Type="String">-</Data></Cell>
    <Cell><Data ss:Type="String">-</Data></Cell>
    <Cell><Data ss:Type="String">-</Data></Cell>
    <Cell><Data ss:Type="String">-</Data></Cell>
    <Cell><Data ss:Type="String">-</Data></Cell>
    <Cell><Data ss:Type="String">-</Data></Cell>
    <Cell><Data ss:Type="String">-</Data></Cell>
    <Cell><Data ss:Type="String">-</Data></Cell>
    <Cell><Data ss:Type="String">-</Data></Cell>
    <Cell><Data ss:Type="String">-</Data></Cell>
    <Cell><Data ss:Type="String">-</Data></Cell>
    <Cell><Data ss:Type="String">-</Data></Cell>
    <Cell><Data ss:Type="String">-</Data></Cell>
    <Cell><Data ss:Type="String">-</Data></Cell>
    <Cell><Data ss:Type="String">-</Data></Cell>
    <Cell><Data ss:Type="String">-</Data></Cell>
    <Cell><Data ss:Type="String">-</Data></Cell>
    <Cell><Data ss:Type="String">-</Data></Cell>
    <Cell><Data ss:Type="String">-</Data></Cell>
    <Cell><Data ss:Type="String">-</Data></Cell>
    <Cell><Data ss:Type="String">-</Data></Cell>
    <Cell><Data ss:Type="String">-</Data></Cell>
    <Cell><Data ss:Type="String">-</Data></Cell>
    <Cell><Data ss:Type="String">-</Data></Cell>
    <Cell><Data ss:Type="String">-</Data></Cell>
    <Cell><Data ss:Type="String">-</Data></Cell>
    <Cell><Data ss:Type="String">-</Data></Cell>
    <Cell><Data ss:Type="String">-</Data></Cell>
    <Cell><Data ss:Type="String">-</Data></Cell>
    <Cell><Data ss:Type="String">-</Data></Cell>
    <Cell><Data ss:Type="String">-</Data></Cell>
    <Cell><Data ss:Type="String">-</Data></Cell>
    <Cell><Data ss:Type="String">-</Data></Cell>
    <Cell><Data ss:Type="String">-</Data></Cell>
    <Cell><Data ss:Type="String">-</Data></Cell>
    <Cell><Data ss:Type="String">-</Data></Cell>
    <Cell><Data ss:Type="String">-</Data></Cell>
    <Cell><Data ss:Type="String">-</Data></Cell>
    <Cell><Data ss:Type="String">-</Data></Cell>
    <Cell><Data ss:Type="String">-</Data></Cell>
    <Cell><Data ss:Type="String">-</Data></Cell>
    <Cell><Data ss:Type="String">-</Data></Cell>
    <Cell><Data ss:Type="String">-</Data></Cell>
    <Cell><Data ss:Type="String">-</Data></Cell>
    <Cell><Data ss:Type="String">-</Data></Cell>
    <Cell><Data ss:Type="String">-</Data></Cell>
    <Cell><Data ss:Type="String">-</Data></Cell>
    <Cell><Data ss:Type="String">-</Data></Cell>
    <Cell><Data ss:Type="String">-</Data></Cell>
    <Cell><Data ss:Type="String">-</Data></Cell>
    <Cell><Data ss:Type="String">-</Data></Cell>
    <Cell><Data ss:Type="String">-</Data></Cell>
    <Cell><Data ss:Type="String">-</Data></Cell>
    <Cell><Data ss:Type="String">-</Data></Cell>
    <Cell><Data ss:Type="String">-</Data></Cell>
    <Cell><Data ss:Type="String">-</Data></Cell>
    <Cell><Data ss:Type="String">-</Data></Cell>
    <Cell><Data ss:Type="String">-</Data></Cell>
    <Cell><Data ss:Type="String">-</Data></Cell>
    <Cell><Data ss:Type="String">-</Data></Cell>
    <Cell><Data ss:Type="String">-</Data></Cell>
    <Cell><Data ss:Type="String">-</Data></Cell>
    <Cell><Data ss:Type="String">-</Data></Cell>
    <Cell><Data ss:Type="String">-</Data></Cell>
    <Cell><Data ss:Type="String">-</Data></Cell>
    <Cell><Data ss:Type="String">-</Data></Cell>
    <Cell><Data ss:Type="String">-</Data></Cell>
    <Cell><Data ss:Type="String">-</Data></Cell>
    <Cell><Data ss:Type="String">-</Data></Cell>
    <Cell><Data ss:Type="String">-</Data></Cell>
    <Cell><Data ss:Type="String">-</Data></Cell>
    <Cell><Data ss:Type="String">-</Data></Cell>
    <Cell><Data ss:Type="String">-</Data></Cell>
    <Cell><Data ss:Type="String">-</Data></Cell>
    <Cell><Data ss:Type="String">-</Data></Cell>
    <Cell><Data ss:Type="String">-</Data></Cell>
    <Cell><Data ss:Type="String">-</Data></Cell>
    <Cell><Data ss:Type="String">-</Data></Cell>
    <Cell><Data ss:Type="String">-</Data></Cell>
    <Cell><Data ss:Type="String">-</Data></Cell>
    <Cell><Data ss:Type="String">-</Data></Cell>
    <Cell><Data ss:Type="String">-</Data></Cell>
    <Cell><Data ss:Type="String">-</Data></Cell>
    <Cell><Data ss:Type="String">-</Data></Cell>
    <Cell><Data ss:Type="String">-</Data></Cell>
    <Cell><Data ss:Type="String">-</Data></Cell>
    <Cell><Data ss:Type="String">-</Data></Cell>
    <Cell><Data ss:Type="String">-</Data></Cell>
    <Cell><Data ss:Type="String">-</Data></Cell>
    <Cell><Data ss:Type="String">-</Data></Cell>
    <Cell><Data ss:Type="String">-</Data></Cell>
    <Cell><Data ss:Type="String">-</Data></Cell>
    <Cell><Data ss:Type="String">-</Data></Cell>
    <Cell><Data ss:Type="String">-</Data></Cell>
    <Cell><Data ss:Type="String">-</Data></Cell>
    <Cell><Data ss:Type="String">-</Data></Cell>
    <Cell><Data ss:Type="String">-</Data></Cell>
    <Cell><Data ss:Type="String">-</Data></Cell>
    <Cell><Data ss:Type="String">-</Data></Cell>
    <Cell><Data ss:Type="String">-</Data></Cell>
    <Cell><Data ss:Type="String">-</Data></Cell>
    <Cell><Data ss:Type="String">-</Data></Cell>
    <Cell><Data ss:Type="String">-</Data></Cell>
    <Cell><Data ss:Type="String">-</Data></Cell>
    <Cell><Data ss:Type="String">-</Data></Cell>
    <Cell><Data ss:Type="String">-</Data></Cell>
    <Cell><Data ss:Type="String">-</Data></Cell>
    <Cell><Data ss:Type="String">-</Data></Cell>
    <Cell><Data ss:Type="String">-</Data></Cell>
    <Cell><Data ss:Type="String">-</Data></Cell>
    <Cell><Data ss:Type="String">-</Data></Cell>
    <Cell><Data ss:Type="String">-</Data></Cell>
    <Cell><Data ss:Type="String">-</Data></Cell>
    <Cell><Data ss:Type="String">-</Data></Cell>
    <Cell><Data ss:Type="String">-</Data></Cell>
    <Cell><Data ss:Type="String">-</Data></Cell>
    <Cell><Data ss:Type="String">-</Data></Cell>
    <Cell><Data ss:Type="String">-</Data></Cell>
    <Cell><Data ss:Type="String">-</Data></Cell>
    <Cell><Data ss:Type="String">-</Data></Cell>
    <Cell><Data ss:Type="String">-</Data></Cell>
    <Cell><Data ss:Type="String">-</Data></Cell>
    <Cell><Data ss:Type="String">-</Data></Cell>
    <Cell><Data ss:Type="String">-</Data></Cell>
    <Cell><Data ss:Type="String">-</Data></Cell>
    <Cell><Data ss:Type="String">-</Data></Cell>
    <Cell><Data ss:Type="String">-</Data></Cell>
    <Cell><Data ss:Type="String">-</Data></Cell>
    <Cell><Data ss:Type="String">-</Data></Cell>
    <Cell><Data ss:Type="String">-</Data></Cell>
    <Cell><Data ss:Type="String">-</Data></Cell>
    <Cell><Data ss:Type="String">-</Data></Cell>
    <Cell><Data ss:Type="String">-</Data></Cell>
    <Cell><Data ss:Type="String">-</Data></Cell>
    <Cell><Data ss:Type="String">-</Data></Cell>
    <Cell><Data ss:Type="String">-</Data></Cell>
    <Cell><Data ss:Type="String">-</Data></Cell>
    <Cell><Data ss:Type="String">-</Data></Cell>
    <Cell><Data ss:Type="String">-</Data></Cell>
    <Cell><Data ss:Type="String">-</Data></Cell>
    <Cell><Data ss:Type="String">-</Data></Cell>
    <Cell><Data ss:Type="String">-</Data></Cell>
    <Cell><Data ss:Type="String">-</Data></Cell>
    <Cell><Data ss:Type="String">-</Data></Cell>
    <Cell><Data ss:Type="String">-</Data></Cell>
   </Row>
   <Row ss:AutoFitHeight="0">
    <Cell><Data ss:Type="String">Caenorhabditis_briggsae</Data></Cell>
    <Cell><Data ss:Type="String">+</Data></Cell>
    <Cell><Data ss:Type="String">+</Data></Cell>
    <Cell><Data ss:Type="String">+</Data></Cell>
    <Cell><Data ss:Type="String">+</Data></Cell>
    <Cell><Data ss:Type="String">-</Data></Cell>
    <Cell><Data ss:Type="String">-</Data></Cell>
    <Cell><Data ss:Type="String">-</Data></Cell>
    <Cell><Data ss:Type="String">-</Data></Cell>
    <Cell><Data ss:Type="String">-</Data></Cell>
    <Cell><Data ss:Type="String">-</Data></Cell>
    <Cell><Data ss:Type="String">-</Data></Cell>
    <Cell><Data ss:Type="String">-</Data></Cell>
    <Cell><Data ss:Type="String">-</Data></Cell>
    <Cell><Data ss:Type="String">-</Data></Cell>
    <Cell><Data ss:Type="String">-</Data></Cell>
    <Cell><Data ss:Type="String">-</Data></Cell>
    <Cell><Data ss:Type="String">-</Data></Cell>
    <Cell><Data ss:Type="String">-</Data></Cell>
    <Cell><Data ss:Type="String">-</Data></Cell>
    <Cell><Data ss:Type="String">-</Data></Cell>
    <Cell><Data ss:Type="String">-</Data></Cell>
    <Cell><Data ss:Type="String">-</Data></Cell>
    <Cell><Data ss:Type="String">-</Data></Cell>
    <Cell><Data ss:Type="String">-</Data></Cell>
    <Cell><Data ss:Type="String">-</Data></Cell>
    <Cell><Data ss:Type="String">-</Data></Cell>
    <Cell><Data ss:Type="String">-</Data></Cell>
    <Cell><Data ss:Type="String">-</Data></Cell>
    <Cell><Data ss:Type="String">-</Data></Cell>
    <Cell><Data ss:Type="String">+</Data></Cell>
    <Cell><Data ss:Type="String">-</Data></Cell>
    <Cell><Data ss:Type="String">-</Data></Cell>
    <Cell><Data ss:Type="String">-</Data></Cell>
    <Cell><Data ss:Type="String">-</Data></Cell>
    <Cell><Data ss:Type="String">-</Data></Cell>
    <Cell><Data ss:Type="String">-</Data></Cell>
    <Cell><Data ss:Type="String">-</Data></Cell>
    <Cell><Data ss:Type="String">-</Data></Cell>
    <Cell><Data ss:Type="String">-</Data></Cell>
    <Cell><Data ss:Type="String">-</Data></Cell>
    <Cell><Data ss:Type="String">-</Data></Cell>
    <Cell><Data ss:Type="String">-</Data></Cell>
    <Cell><Data ss:Type="String">-</Data></Cell>
    <Cell><Data ss:Type="String">-</Data></Cell>
    <Cell><Data ss:Type="String">-</Data></Cell>
    <Cell><Data ss:Type="String">-</Data></Cell>
    <Cell><Data ss:Type="String">-</Data></Cell>
    <Cell><Data ss:Type="String">-</Data></Cell>
    <Cell><Data ss:Type="String">-</Data></Cell>
    <Cell><Data ss:Type="String">-</Data></Cell>
    <Cell><Data ss:Type="String">-</Data></Cell>
    <Cell><Data ss:Type="String">-</Data></Cell>
    <Cell><Data ss:Type="String">-</Data></Cell>
    <Cell><Data ss:Type="String">-</Data></Cell>
    <Cell><Data ss:Type="String">-</Data></Cell>
    <Cell><Data ss:Type="String">-</Data></Cell>
    <Cell><Data ss:Type="String">-</Data></Cell>
    <Cell><Data ss:Type="String">-</Data></Cell>
    <Cell><Data ss:Type="String">-</Data></Cell>
    <Cell><Data ss:Type="String">-</Data></Cell>
    <Cell><Data ss:Type="String">-</Data></Cell>
    <Cell><Data ss:Type="String">-</Data></Cell>
    <Cell><Data ss:Type="String">-</Data></Cell>
    <Cell><Data ss:Type="String">-</Data></Cell>
    <Cell><Data ss:Type="String">-</Data></Cell>
    <Cell><Data ss:Type="String">-</Data></Cell>
    <Cell><Data ss:Type="String">-</Data></Cell>
    <Cell><Data ss:Type="String">-</Data></Cell>
    <Cell><Data ss:Type="String">-</Data></Cell>
    <Cell><Data ss:Type="String">-</Data></Cell>
    <Cell><Data ss:Type="String">-</Data></Cell>
    <Cell><Data ss:Type="String">-</Data></Cell>
    <Cell><Data ss:Type="String">-</Data></Cell>
    <Cell><Data ss:Type="String">-</Data></Cell>
    <Cell><Data ss:Type="String">-</Data></Cell>
    <Cell><Data ss:Type="String">-</Data></Cell>
    <Cell><Data ss:Type="String">-</Data></Cell>
    <Cell><Data ss:Type="String">-</Data></Cell>
    <Cell><Data ss:Type="String">-</Data></Cell>
    <Cell><Data ss:Type="String">-</Data></Cell>
    <Cell><Data ss:Type="String">-</Data></Cell>
    <Cell><Data ss:Type="String">-</Data></Cell>
    <Cell><Data ss:Type="String">-</Data></Cell>
    <Cell><Data ss:Type="String">-</Data></Cell>
    <Cell><Data ss:Type="String">-</Data></Cell>
    <Cell><Data ss:Type="String">-</Data></Cell>
    <Cell><Data ss:Type="String">-</Data></Cell>
    <Cell><Data ss:Type="String">-</Data></Cell>
    <Cell><Data ss:Type="String">-</Data></Cell>
    <Cell><Data ss:Type="String">-</Data></Cell>
    <Cell><Data ss:Type="String">-</Data></Cell>
    <Cell><Data ss:Type="String">-</Data></Cell>
    <Cell><Data ss:Type="String">-</Data></Cell>
    <Cell><Data ss:Type="String">-</Data></Cell>
    <Cell><Data ss:Type="String">-</Data></Cell>
    <Cell><Data ss:Type="String">-</Data></Cell>
    <Cell><Data ss:Type="String">-</Data></Cell>
    <Cell><Data ss:Type="String">-</Data></Cell>
    <Cell><Data ss:Type="String">-</Data></Cell>
    <Cell><Data ss:Type="String">-</Data></Cell>
    <Cell><Data ss:Type="String">-</Data></Cell>
    <Cell><Data ss:Type="String">-</Data></Cell>
    <Cell><Data ss:Type="String">-</Data></Cell>
    <Cell><Data ss:Type="String">-</Data></Cell>
    <Cell><Data ss:Type="String">-</Data></Cell>
    <Cell><Data ss:Type="String">-</Data></Cell>
    <Cell><Data ss:Type="String">-</Data></Cell>
    <Cell><Data ss:Type="String">-</Data></Cell>
    <Cell><Data ss:Type="String">-</Data></Cell>
    <Cell><Data ss:Type="String">-</Data></Cell>
    <Cell><Data ss:Type="String">-</Data></Cell>
    <Cell><Data ss:Type="String">-</Data></Cell>
    <Cell><Data ss:Type="String">-</Data></Cell>
    <Cell><Data ss:Type="String">-</Data></Cell>
    <Cell><Data ss:Type="String">-</Data></Cell>
    <Cell><Data ss:Type="String">-</Data></Cell>
    <Cell><Data ss:Type="String">-</Data></Cell>
    <Cell><Data ss:Type="String">-</Data></Cell>
    <Cell><Data ss:Type="String">-</Data></Cell>
    <Cell><Data ss:Type="String">-</Data></Cell>
    <Cell><Data ss:Type="String">-</Data></Cell>
    <Cell><Data ss:Type="String">-</Data></Cell>
    <Cell><Data ss:Type="String">-</Data></Cell>
    <Cell><Data ss:Type="String">-</Data></Cell>
    <Cell><Data ss:Type="String">-</Data></Cell>
    <Cell><Data ss:Type="String">-</Data></Cell>
    <Cell><Data ss:Type="String">-</Data></Cell>
    <Cell><Data ss:Type="String">-</Data></Cell>
    <Cell><Data ss:Type="String">-</Data></Cell>
    <Cell><Data ss:Type="String">-</Data></Cell>
    <Cell><Data ss:Type="String">-</Data></Cell>
    <Cell><Data ss:Type="String">-</Data></Cell>
    <Cell><Data ss:Type="String">-</Data></Cell>
    <Cell><Data ss:Type="String">-</Data></Cell>
    <Cell><Data ss:Type="String">-</Data></Cell>
    <Cell><Data ss:Type="String">-</Data></Cell>
    <Cell><Data ss:Type="String">-</Data></Cell>
    <Cell><Data ss:Type="String">-</Data></Cell>
    <Cell><Data ss:Type="String">-</Data></Cell>
    <Cell><Data ss:Type="String">-</Data></Cell>
    <Cell><Data ss:Type="String">-</Data></Cell>
    <Cell><Data ss:Type="String">-</Data></Cell>
    <Cell><Data ss:Type="String">-</Data></Cell>
    <Cell><Data ss:Type="String">-</Data></Cell>
    <Cell><Data ss:Type="String">-</Data></Cell>
    <Cell><Data ss:Type="String">-</Data></Cell>
    <Cell><Data ss:Type="String">-</Data></Cell>
    <Cell><Data ss:Type="String">-</Data></Cell>
    <Cell><Data ss:Type="String">-</Data></Cell>
    <Cell><Data ss:Type="String">-</Data></Cell>
    <Cell><Data ss:Type="String">-</Data></Cell>
    <Cell><Data ss:Type="String">-</Data></Cell>
    <Cell><Data ss:Type="String">-</Data></Cell>
    <Cell><Data ss:Type="String">-</Data></Cell>
    <Cell><Data ss:Type="String">-</Data></Cell>
    <Cell><Data ss:Type="String">-</Data></Cell>
    <Cell><Data ss:Type="String">-</Data></Cell>
    <Cell><Data ss:Type="String">-</Data></Cell>
    <Cell><Data ss:Type="String">-</Data></Cell>
    <Cell><Data ss:Type="String">-</Data></Cell>
    <Cell><Data ss:Type="String">-</Data></Cell>
    <Cell><Data ss:Type="String">-</Data></Cell>
    <Cell><Data ss:Type="String">-</Data></Cell>
    <Cell><Data ss:Type="String">-</Data></Cell>
    <Cell><Data ss:Type="String">-</Data></Cell>
    <Cell><Data ss:Type="String">-</Data></Cell>
    <Cell><Data ss:Type="String">-</Data></Cell>
    <Cell><Data ss:Type="String">-</Data></Cell>
    <Cell><Data ss:Type="String">-</Data></Cell>
    <Cell><Data ss:Type="String">-</Data></Cell>
    <Cell><Data ss:Type="String">-</Data></Cell>
    <Cell><Data ss:Type="String">-</Data></Cell>
    <Cell><Data ss:Type="String">-</Data></Cell>
    <Cell><Data ss:Type="String">-</Data></Cell>
    <Cell><Data ss:Type="String">-</Data></Cell>
    <Cell><Data ss:Type="String">-</Data></Cell>
    <Cell><Data ss:Type="String">-</Data></Cell>
    <Cell><Data ss:Type="String">-</Data></Cell>
    <Cell><Data ss:Type="String">-</Data></Cell>
    <Cell><Data ss:Type="String">-</Data></Cell>
    <Cell><Data ss:Type="String">-</Data></Cell>
    <Cell><Data ss:Type="String">-</Data></Cell>
    <Cell><Data ss:Type="String">-</Data></Cell>
    <Cell><Data ss:Type="String">-</Data></Cell>
    <Cell><Data ss:Type="String">-</Data></Cell>
    <Cell><Data ss:Type="String">-</Data></Cell>
    <Cell><Data ss:Type="String">-</Data></Cell>
    <Cell><Data ss:Type="String">-</Data></Cell>
    <Cell><Data ss:Type="String">-</Data></Cell>
    <Cell><Data ss:Type="String">-</Data></Cell>
    <Cell><Data ss:Type="String">-</Data></Cell>
    <Cell><Data ss:Type="String">-</Data></Cell>
    <Cell><Data ss:Type="String">-</Data></Cell>
    <Cell><Data ss:Type="String">-</Data></Cell>
    <Cell><Data ss:Type="String">-</Data></Cell>
    <Cell><Data ss:Type="String">-</Data></Cell>
    <Cell><Data ss:Type="String">-</Data></Cell>
    <Cell><Data ss:Type="String">-</Data></Cell>
    <Cell><Data ss:Type="String">-</Data></Cell>
    <Cell><Data ss:Type="String">-</Data></Cell>
    <Cell><Data ss:Type="String">-</Data></Cell>
    <Cell><Data ss:Type="String">-</Data></Cell>
    <Cell><Data ss:Type="String">-</Data></Cell>
    <Cell><Data ss:Type="String">-</Data></Cell>
    <Cell><Data ss:Type="String">-</Data></Cell>
    <Cell><Data ss:Type="String">-</Data></Cell>
    <Cell><Data ss:Type="String">-</Data></Cell>
    <Cell><Data ss:Type="String">-</Data></Cell>
    <Cell><Data ss:Type="String">-</Data></Cell>
    <Cell><Data ss:Type="String">-</Data></Cell>
    <Cell><Data ss:Type="String">-</Data></Cell>
    <Cell><Data ss:Type="String">-</Data></Cell>
    <Cell><Data ss:Type="String">-</Data></Cell>
    <Cell><Data ss:Type="String">-</Data></Cell>
    <Cell><Data ss:Type="String">-</Data></Cell>
    <Cell><Data ss:Type="String">-</Data></Cell>
    <Cell><Data ss:Type="String">-</Data></Cell>
    <Cell><Data ss:Type="String">-</Data></Cell>
    <Cell><Data ss:Type="String">-</Data></Cell>
    <Cell><Data ss:Type="String">-</Data></Cell>
    <Cell><Data ss:Type="String">-</Data></Cell>
    <Cell><Data ss:Type="String">-</Data></Cell>
    <Cell><Data ss:Type="String">-</Data></Cell>
    <Cell><Data ss:Type="String">-</Data></Cell>
    <Cell><Data ss:Type="String">-</Data></Cell>
    <Cell><Data ss:Type="String">-</Data></Cell>
   </Row>
   <Row ss:AutoFitHeight="0">
    <Cell><Data ss:Type="String">Caenorhabditis_elegans</Data></Cell>
    <Cell><Data ss:Type="String">+</Data></Cell>
    <Cell><Data ss:Type="String">+</Data></Cell>
    <Cell><Data ss:Type="String">+</Data></Cell>
    <Cell><Data ss:Type="String">+</Data></Cell>
    <Cell><Data ss:Type="String">-</Data></Cell>
    <Cell><Data ss:Type="String">-</Data></Cell>
    <Cell><Data ss:Type="String">-</Data></Cell>
    <Cell><Data ss:Type="String">-</Data></Cell>
    <Cell><Data ss:Type="String">-</Data></Cell>
    <Cell><Data ss:Type="String">-</Data></Cell>
    <Cell><Data ss:Type="String">-</Data></Cell>
    <Cell><Data ss:Type="String">-</Data></Cell>
    <Cell><Data ss:Type="String">-</Data></Cell>
    <Cell><Data ss:Type="String">-</Data></Cell>
    <Cell><Data ss:Type="String">-</Data></Cell>
    <Cell><Data ss:Type="String">-</Data></Cell>
    <Cell><Data ss:Type="String">-</Data></Cell>
    <Cell><Data ss:Type="String">-</Data></Cell>
    <Cell><Data ss:Type="String">-</Data></Cell>
    <Cell><Data ss:Type="String">-</Data></Cell>
    <Cell><Data ss:Type="String">-</Data></Cell>
    <Cell><Data ss:Type="String">-</Data></Cell>
    <Cell><Data ss:Type="String">-</Data></Cell>
    <Cell><Data ss:Type="String">-</Data></Cell>
    <Cell><Data ss:Type="String">-</Data></Cell>
    <Cell><Data ss:Type="String">-</Data></Cell>
    <Cell><Data ss:Type="String">-</Data></Cell>
    <Cell><Data ss:Type="String">-</Data></Cell>
    <Cell><Data ss:Type="String">-</Data></Cell>
    <Cell><Data ss:Type="String">+</Data></Cell>
    <Cell><Data ss:Type="String">-</Data></Cell>
    <Cell><Data ss:Type="String">-</Data></Cell>
    <Cell><Data ss:Type="String">-</Data></Cell>
    <Cell><Data ss:Type="String">-</Data></Cell>
    <Cell><Data ss:Type="String">-</Data></Cell>
    <Cell><Data ss:Type="String">-</Data></Cell>
    <Cell><Data ss:Type="String">-</Data></Cell>
    <Cell><Data ss:Type="String">-</Data></Cell>
    <Cell><Data ss:Type="String">-</Data></Cell>
    <Cell><Data ss:Type="String">-</Data></Cell>
    <Cell><Data ss:Type="String">-</Data></Cell>
    <Cell><Data ss:Type="String">-</Data></Cell>
    <Cell><Data ss:Type="String">-</Data></Cell>
    <Cell><Data ss:Type="String">-</Data></Cell>
    <Cell><Data ss:Type="String">-</Data></Cell>
    <Cell><Data ss:Type="String">-</Data></Cell>
    <Cell><Data ss:Type="String">-</Data></Cell>
    <Cell><Data ss:Type="String">-</Data></Cell>
    <Cell><Data ss:Type="String">-</Data></Cell>
    <Cell><Data ss:Type="String">-</Data></Cell>
    <Cell><Data ss:Type="String">-</Data></Cell>
    <Cell><Data ss:Type="String">-</Data></Cell>
    <Cell><Data ss:Type="String">-</Data></Cell>
    <Cell><Data ss:Type="String">-</Data></Cell>
    <Cell><Data ss:Type="String">-</Data></Cell>
    <Cell><Data ss:Type="String">-</Data></Cell>
    <Cell><Data ss:Type="String">-</Data></Cell>
    <Cell><Data ss:Type="String">-</Data></Cell>
    <Cell><Data ss:Type="String">-</Data></Cell>
    <Cell><Data ss:Type="String">-</Data></Cell>
    <Cell><Data ss:Type="String">-</Data></Cell>
    <Cell><Data ss:Type="String">-</Data></Cell>
    <Cell><Data ss:Type="String">-</Data></Cell>
    <Cell><Data ss:Type="String">-</Data></Cell>
    <Cell><Data ss:Type="String">-</Data></Cell>
    <Cell><Data ss:Type="String">-</Data></Cell>
    <Cell><Data ss:Type="String">-</Data></Cell>
    <Cell><Data ss:Type="String">-</Data></Cell>
    <Cell><Data ss:Type="String">-</Data></Cell>
    <Cell><Data ss:Type="String">-</Data></Cell>
    <Cell><Data ss:Type="String">-</Data></Cell>
    <Cell><Data ss:Type="String">-</Data></Cell>
    <Cell><Data ss:Type="String">-</Data></Cell>
    <Cell><Data ss:Type="String">-</Data></Cell>
    <Cell><Data ss:Type="String">-</Data></Cell>
    <Cell><Data ss:Type="String">-</Data></Cell>
    <Cell><Data ss:Type="String">-</Data></Cell>
    <Cell><Data ss:Type="String">-</Data></Cell>
    <Cell><Data ss:Type="String">-</Data></Cell>
    <Cell><Data ss:Type="String">-</Data></Cell>
    <Cell><Data ss:Type="String">-</Data></Cell>
    <Cell><Data ss:Type="String">-</Data></Cell>
    <Cell><Data ss:Type="String">-</Data></Cell>
    <Cell><Data ss:Type="String">-</Data></Cell>
    <Cell><Data ss:Type="String">-</Data></Cell>
    <Cell><Data ss:Type="String">-</Data></Cell>
    <Cell><Data ss:Type="String">-</Data></Cell>
    <Cell><Data ss:Type="String">-</Data></Cell>
    <Cell><Data ss:Type="String">-</Data></Cell>
    <Cell><Data ss:Type="String">-</Data></Cell>
    <Cell><Data ss:Type="String">-</Data></Cell>
    <Cell><Data ss:Type="String">-</Data></Cell>
    <Cell><Data ss:Type="String">-</Data></Cell>
    <Cell><Data ss:Type="String">-</Data></Cell>
    <Cell><Data ss:Type="String">-</Data></Cell>
    <Cell><Data ss:Type="String">-</Data></Cell>
    <Cell><Data ss:Type="String">-</Data></Cell>
    <Cell><Data ss:Type="String">-</Data></Cell>
    <Cell><Data ss:Type="String">-</Data></Cell>
    <Cell><Data ss:Type="String">-</Data></Cell>
    <Cell><Data ss:Type="String">-</Data></Cell>
    <Cell><Data ss:Type="String">-</Data></Cell>
    <Cell><Data ss:Type="String">-</Data></Cell>
    <Cell><Data ss:Type="String">-</Data></Cell>
    <Cell><Data ss:Type="String">-</Data></Cell>
    <Cell><Data ss:Type="String">-</Data></Cell>
    <Cell><Data ss:Type="String">-</Data></Cell>
    <Cell><Data ss:Type="String">-</Data></Cell>
    <Cell><Data ss:Type="String">-</Data></Cell>
    <Cell><Data ss:Type="String">-</Data></Cell>
    <Cell><Data ss:Type="String">-</Data></Cell>
    <Cell><Data ss:Type="String">-</Data></Cell>
    <Cell><Data ss:Type="String">-</Data></Cell>
    <Cell><Data ss:Type="String">-</Data></Cell>
    <Cell><Data ss:Type="String">-</Data></Cell>
    <Cell><Data ss:Type="String">-</Data></Cell>
    <Cell><Data ss:Type="String">-</Data></Cell>
    <Cell><Data ss:Type="String">-</Data></Cell>
    <Cell><Data ss:Type="String">-</Data></Cell>
    <Cell><Data ss:Type="String">-</Data></Cell>
    <Cell><Data ss:Type="String">-</Data></Cell>
    <Cell><Data ss:Type="String">-</Data></Cell>
    <Cell><Data ss:Type="String">-</Data></Cell>
    <Cell><Data ss:Type="String">-</Data></Cell>
    <Cell><Data ss:Type="String">-</Data></Cell>
    <Cell><Data ss:Type="String">-</Data></Cell>
    <Cell><Data ss:Type="String">-</Data></Cell>
    <Cell><Data ss:Type="String">-</Data></Cell>
    <Cell><Data ss:Type="String">-</Data></Cell>
    <Cell><Data ss:Type="String">-</Data></Cell>
    <Cell><Data ss:Type="String">-</Data></Cell>
    <Cell><Data ss:Type="String">-</Data></Cell>
    <Cell><Data ss:Type="String">-</Data></Cell>
    <Cell><Data ss:Type="String">-</Data></Cell>
    <Cell><Data ss:Type="String">-</Data></Cell>
    <Cell><Data ss:Type="String">-</Data></Cell>
    <Cell><Data ss:Type="String">-</Data></Cell>
    <Cell><Data ss:Type="String">-</Data></Cell>
    <Cell><Data ss:Type="String">-</Data></Cell>
    <Cell><Data ss:Type="String">-</Data></Cell>
    <Cell><Data ss:Type="String">-</Data></Cell>
    <Cell><Data ss:Type="String">-</Data></Cell>
    <Cell><Data ss:Type="String">-</Data></Cell>
    <Cell><Data ss:Type="String">-</Data></Cell>
    <Cell><Data ss:Type="String">-</Data></Cell>
    <Cell><Data ss:Type="String">-</Data></Cell>
    <Cell><Data ss:Type="String">-</Data></Cell>
    <Cell><Data ss:Type="String">-</Data></Cell>
    <Cell><Data ss:Type="String">-</Data></Cell>
    <Cell><Data ss:Type="String">-</Data></Cell>
    <Cell><Data ss:Type="String">-</Data></Cell>
    <Cell><Data ss:Type="String">-</Data></Cell>
    <Cell><Data ss:Type="String">-</Data></Cell>
    <Cell><Data ss:Type="String">-</Data></Cell>
    <Cell><Data ss:Type="String">-</Data></Cell>
    <Cell><Data ss:Type="String">-</Data></Cell>
    <Cell><Data ss:Type="String">-</Data></Cell>
    <Cell><Data ss:Type="String">-</Data></Cell>
    <Cell><Data ss:Type="String">-</Data></Cell>
    <Cell><Data ss:Type="String">-</Data></Cell>
    <Cell><Data ss:Type="String">-</Data></Cell>
    <Cell><Data ss:Type="String">-</Data></Cell>
    <Cell><Data ss:Type="String">-</Data></Cell>
    <Cell><Data ss:Type="String">-</Data></Cell>
    <Cell><Data ss:Type="String">-</Data></Cell>
    <Cell><Data ss:Type="String">-</Data></Cell>
    <Cell><Data ss:Type="String">-</Data></Cell>
    <Cell><Data ss:Type="String">-</Data></Cell>
    <Cell><Data ss:Type="String">-</Data></Cell>
    <Cell><Data ss:Type="String">-</Data></Cell>
    <Cell><Data ss:Type="String">-</Data></Cell>
    <Cell><Data ss:Type="String">-</Data></Cell>
    <Cell><Data ss:Type="String">-</Data></Cell>
    <Cell><Data ss:Type="String">-</Data></Cell>
    <Cell><Data ss:Type="String">-</Data></Cell>
    <Cell><Data ss:Type="String">-</Data></Cell>
    <Cell><Data ss:Type="String">-</Data></Cell>
    <Cell><Data ss:Type="String">-</Data></Cell>
    <Cell><Data ss:Type="String">-</Data></Cell>
    <Cell><Data ss:Type="String">-</Data></Cell>
    <Cell><Data ss:Type="String">-</Data></Cell>
    <Cell><Data ss:Type="String">-</Data></Cell>
    <Cell><Data ss:Type="String">-</Data></Cell>
    <Cell><Data ss:Type="String">-</Data></Cell>
    <Cell><Data ss:Type="String">-</Data></Cell>
    <Cell><Data ss:Type="String">-</Data></Cell>
    <Cell><Data ss:Type="String">-</Data></Cell>
    <Cell><Data ss:Type="String">-</Data></Cell>
    <Cell><Data ss:Type="String">-</Data></Cell>
    <Cell><Data ss:Type="String">-</Data></Cell>
    <Cell><Data ss:Type="String">-</Data></Cell>
    <Cell><Data ss:Type="String">-</Data></Cell>
    <Cell><Data ss:Type="String">-</Data></Cell>
    <Cell><Data ss:Type="String">-</Data></Cell>
    <Cell><Data ss:Type="String">-</Data></Cell>
    <Cell><Data ss:Type="String">-</Data></Cell>
    <Cell><Data ss:Type="String">-</Data></Cell>
    <Cell><Data ss:Type="String">-</Data></Cell>
    <Cell><Data ss:Type="String">-</Data></Cell>
    <Cell><Data ss:Type="String">-</Data></Cell>
    <Cell><Data ss:Type="String">-</Data></Cell>
    <Cell><Data ss:Type="String">-</Data></Cell>
    <Cell><Data ss:Type="String">-</Data></Cell>
    <Cell><Data ss:Type="String">-</Data></Cell>
    <Cell><Data ss:Type="String">-</Data></Cell>
    <Cell><Data ss:Type="String">-</Data></Cell>
    <Cell><Data ss:Type="String">-</Data></Cell>
    <Cell><Data ss:Type="String">-</Data></Cell>
    <Cell><Data ss:Type="String">-</Data></Cell>
    <Cell><Data ss:Type="String">-</Data></Cell>
    <Cell><Data ss:Type="String">-</Data></Cell>
    <Cell><Data ss:Type="String">-</Data></Cell>
    <Cell><Data ss:Type="String">-</Data></Cell>
    <Cell><Data ss:Type="String">-</Data></Cell>
    <Cell><Data ss:Type="String">-</Data></Cell>
    <Cell><Data ss:Type="String">-</Data></Cell>
    <Cell><Data ss:Type="String">-</Data></Cell>
    <Cell><Data ss:Type="String">-</Data></Cell>
    <Cell><Data ss:Type="String">-</Data></Cell>
    <Cell><Data ss:Type="String">-</Data></Cell>
    <Cell><Data ss:Type="String">-</Data></Cell>
    <Cell><Data ss:Type="String">-</Data></Cell>
    <Cell><Data ss:Type="String">-</Data></Cell>
    <Cell><Data ss:Type="String">-</Data></Cell>
    <Cell><Data ss:Type="String">-</Data></Cell>
    <Cell><Data ss:Type="String">-</Data></Cell>
   </Row>
   <Row ss:AutoFitHeight="0">
    <Cell><Data ss:Type="String">Caenorhabditis_remanei</Data></Cell>
    <Cell><Data ss:Type="String">+</Data></Cell>
    <Cell><Data ss:Type="String">+</Data></Cell>
    <Cell><Data ss:Type="String">+</Data></Cell>
    <Cell><Data ss:Type="String">+</Data></Cell>
    <Cell><Data ss:Type="String">-</Data></Cell>
    <Cell><Data ss:Type="String">-</Data></Cell>
    <Cell><Data ss:Type="String">-</Data></Cell>
    <Cell><Data ss:Type="String">-</Data></Cell>
    <Cell><Data ss:Type="String">-</Data></Cell>
    <Cell><Data ss:Type="String">-</Data></Cell>
    <Cell><Data ss:Type="String">-</Data></Cell>
    <Cell><Data ss:Type="String">-</Data></Cell>
    <Cell><Data ss:Type="String">-</Data></Cell>
    <Cell><Data ss:Type="String">-</Data></Cell>
    <Cell><Data ss:Type="String">-</Data></Cell>
    <Cell><Data ss:Type="String">-</Data></Cell>
    <Cell><Data ss:Type="String">-</Data></Cell>
    <Cell><Data ss:Type="String">+</Data></Cell>
    <Cell><Data ss:Type="String">-</Data></Cell>
    <Cell><Data ss:Type="String">-</Data></Cell>
    <Cell><Data ss:Type="String">-</Data></Cell>
    <Cell><Data ss:Type="String">-</Data></Cell>
    <Cell><Data ss:Type="String">-</Data></Cell>
    <Cell><Data ss:Type="String">-</Data></Cell>
    <Cell><Data ss:Type="String">-</Data></Cell>
    <Cell><Data ss:Type="String">-</Data></Cell>
    <Cell><Data ss:Type="String">-</Data></Cell>
    <Cell><Data ss:Type="String">-</Data></Cell>
    <Cell><Data ss:Type="String">-</Data></Cell>
    <Cell><Data ss:Type="String">+</Data></Cell>
    <Cell><Data ss:Type="String">-</Data></Cell>
    <Cell><Data ss:Type="String">-</Data></Cell>
    <Cell><Data ss:Type="String">-</Data></Cell>
    <Cell><Data ss:Type="String">-</Data></Cell>
    <Cell><Data ss:Type="String">-</Data></Cell>
    <Cell><Data ss:Type="String">-</Data></Cell>
    <Cell><Data ss:Type="String">-</Data></Cell>
    <Cell><Data ss:Type="String">-</Data></Cell>
    <Cell><Data ss:Type="String">-</Data></Cell>
    <Cell><Data ss:Type="String">-</Data></Cell>
    <Cell><Data ss:Type="String">-</Data></Cell>
    <Cell><Data ss:Type="String">-</Data></Cell>
    <Cell><Data ss:Type="String">-</Data></Cell>
    <Cell><Data ss:Type="String">-</Data></Cell>
    <Cell><Data ss:Type="String">-</Data></Cell>
    <Cell><Data ss:Type="String">-</Data></Cell>
    <Cell><Data ss:Type="String">-</Data></Cell>
    <Cell><Data ss:Type="String">-</Data></Cell>
    <Cell><Data ss:Type="String">-</Data></Cell>
    <Cell><Data ss:Type="String">-</Data></Cell>
    <Cell><Data ss:Type="String">-</Data></Cell>
    <Cell><Data ss:Type="String">-</Data></Cell>
    <Cell><Data ss:Type="String">-</Data></Cell>
    <Cell><Data ss:Type="String">-</Data></Cell>
    <Cell><Data ss:Type="String">-</Data></Cell>
    <Cell><Data ss:Type="String">-</Data></Cell>
    <Cell><Data ss:Type="String">-</Data></Cell>
    <Cell><Data ss:Type="String">-</Data></Cell>
    <Cell><Data ss:Type="String">-</Data></Cell>
    <Cell><Data ss:Type="String">-</Data></Cell>
    <Cell><Data ss:Type="String">-</Data></Cell>
    <Cell><Data ss:Type="String">-</Data></Cell>
    <Cell><Data ss:Type="String">-</Data></Cell>
    <Cell><Data ss:Type="String">-</Data></Cell>
    <Cell><Data ss:Type="String">-</Data></Cell>
    <Cell><Data ss:Type="String">-</Data></Cell>
    <Cell><Data ss:Type="String">-</Data></Cell>
    <Cell><Data ss:Type="String">-</Data></Cell>
    <Cell><Data ss:Type="String">-</Data></Cell>
    <Cell><Data ss:Type="String">-</Data></Cell>
    <Cell><Data ss:Type="String">-</Data></Cell>
    <Cell><Data ss:Type="String">-</Data></Cell>
    <Cell><Data ss:Type="String">-</Data></Cell>
    <Cell><Data ss:Type="String">-</Data></Cell>
    <Cell><Data ss:Type="String">-</Data></Cell>
    <Cell><Data ss:Type="String">-</Data></Cell>
    <Cell><Data ss:Type="String">-</Data></Cell>
    <Cell><Data ss:Type="String">-</Data></Cell>
    <Cell><Data ss:Type="String">-</Data></Cell>
    <Cell><Data ss:Type="String">-</Data></Cell>
    <Cell><Data ss:Type="String">-</Data></Cell>
    <Cell><Data ss:Type="String">-</Data></Cell>
    <Cell><Data ss:Type="String">-</Data></Cell>
    <Cell><Data ss:Type="String">-</Data></Cell>
    <Cell><Data ss:Type="String">-</Data></Cell>
    <Cell><Data ss:Type="String">-</Data></Cell>
    <Cell><Data ss:Type="String">-</Data></Cell>
    <Cell><Data ss:Type="String">-</Data></Cell>
    <Cell><Data ss:Type="String">-</Data></Cell>
    <Cell><Data ss:Type="String">-</Data></Cell>
    <Cell><Data ss:Type="String">-</Data></Cell>
    <Cell><Data ss:Type="String">-</Data></Cell>
    <Cell><Data ss:Type="String">-</Data></Cell>
    <Cell><Data ss:Type="String">-</Data></Cell>
    <Cell><Data ss:Type="String">-</Data></Cell>
    <Cell><Data ss:Type="String">-</Data></Cell>
    <Cell><Data ss:Type="String">-</Data></Cell>
    <Cell><Data ss:Type="String">-</Data></Cell>
    <Cell><Data ss:Type="String">-</Data></Cell>
    <Cell><Data ss:Type="String">-</Data></Cell>
    <Cell><Data ss:Type="String">-</Data></Cell>
    <Cell><Data ss:Type="String">-</Data></Cell>
    <Cell><Data ss:Type="String">-</Data></Cell>
    <Cell><Data ss:Type="String">-</Data></Cell>
    <Cell><Data ss:Type="String">-</Data></Cell>
    <Cell><Data ss:Type="String">-</Data></Cell>
    <Cell><Data ss:Type="String">-</Data></Cell>
    <Cell><Data ss:Type="String">-</Data></Cell>
    <Cell><Data ss:Type="String">-</Data></Cell>
    <Cell><Data ss:Type="String">-</Data></Cell>
    <Cell><Data ss:Type="String">-</Data></Cell>
    <Cell><Data ss:Type="String">-</Data></Cell>
    <Cell><Data ss:Type="String">-</Data></Cell>
    <Cell><Data ss:Type="String">-</Data></Cell>
    <Cell><Data ss:Type="String">-</Data></Cell>
    <Cell><Data ss:Type="String">-</Data></Cell>
    <Cell><Data ss:Type="String">-</Data></Cell>
    <Cell><Data ss:Type="String">-</Data></Cell>
    <Cell><Data ss:Type="String">-</Data></Cell>
    <Cell><Data ss:Type="String">-</Data></Cell>
    <Cell><Data ss:Type="String">-</Data></Cell>
    <Cell><Data ss:Type="String">-</Data></Cell>
    <Cell><Data ss:Type="String">-</Data></Cell>
    <Cell><Data ss:Type="String">-</Data></Cell>
    <Cell><Data ss:Type="String">-</Data></Cell>
    <Cell><Data ss:Type="String">-</Data></Cell>
    <Cell><Data ss:Type="String">-</Data></Cell>
    <Cell><Data ss:Type="String">-</Data></Cell>
    <Cell><Data ss:Type="String">-</Data></Cell>
    <Cell><Data ss:Type="String">-</Data></Cell>
    <Cell><Data ss:Type="String">-</Data></Cell>
    <Cell><Data ss:Type="String">-</Data></Cell>
    <Cell><Data ss:Type="String">-</Data></Cell>
    <Cell><Data ss:Type="String">-</Data></Cell>
    <Cell><Data ss:Type="String">-</Data></Cell>
    <Cell><Data ss:Type="String">-</Data></Cell>
    <Cell><Data ss:Type="String">-</Data></Cell>
    <Cell><Data ss:Type="String">-</Data></Cell>
    <Cell><Data ss:Type="String">-</Data></Cell>
    <Cell><Data ss:Type="String">-</Data></Cell>
    <Cell><Data ss:Type="String">-</Data></Cell>
    <Cell><Data ss:Type="String">-</Data></Cell>
    <Cell><Data ss:Type="String">-</Data></Cell>
    <Cell><Data ss:Type="String">-</Data></Cell>
    <Cell><Data ss:Type="String">-</Data></Cell>
    <Cell><Data ss:Type="String">-</Data></Cell>
    <Cell><Data ss:Type="String">-</Data></Cell>
    <Cell><Data ss:Type="String">-</Data></Cell>
    <Cell><Data ss:Type="String">-</Data></Cell>
    <Cell><Data ss:Type="String">-</Data></Cell>
    <Cell><Data ss:Type="String">-</Data></Cell>
    <Cell><Data ss:Type="String">-</Data></Cell>
    <Cell><Data ss:Type="String">-</Data></Cell>
    <Cell><Data ss:Type="String">-</Data></Cell>
    <Cell><Data ss:Type="String">-</Data></Cell>
    <Cell><Data ss:Type="String">-</Data></Cell>
    <Cell><Data ss:Type="String">-</Data></Cell>
    <Cell><Data ss:Type="String">-</Data></Cell>
    <Cell><Data ss:Type="String">-</Data></Cell>
    <Cell><Data ss:Type="String">-</Data></Cell>
    <Cell><Data ss:Type="String">-</Data></Cell>
    <Cell><Data ss:Type="String">-</Data></Cell>
    <Cell><Data ss:Type="String">-</Data></Cell>
    <Cell><Data ss:Type="String">-</Data></Cell>
    <Cell><Data ss:Type="String">-</Data></Cell>
    <Cell><Data ss:Type="String">-</Data></Cell>
    <Cell><Data ss:Type="String">-</Data></Cell>
    <Cell><Data ss:Type="String">-</Data></Cell>
    <Cell><Data ss:Type="String">-</Data></Cell>
    <Cell><Data ss:Type="String">-</Data></Cell>
    <Cell><Data ss:Type="String">-</Data></Cell>
    <Cell><Data ss:Type="String">-</Data></Cell>
    <Cell><Data ss:Type="String">-</Data></Cell>
    <Cell><Data ss:Type="String">-</Data></Cell>
    <Cell><Data ss:Type="String">-</Data></Cell>
    <Cell><Data ss:Type="String">-</Data></Cell>
    <Cell><Data ss:Type="String">-</Data></Cell>
    <Cell><Data ss:Type="String">-</Data></Cell>
    <Cell><Data ss:Type="String">-</Data></Cell>
    <Cell><Data ss:Type="String">-</Data></Cell>
    <Cell><Data ss:Type="String">-</Data></Cell>
    <Cell><Data ss:Type="String">-</Data></Cell>
    <Cell><Data ss:Type="String">-</Data></Cell>
    <Cell><Data ss:Type="String">-</Data></Cell>
    <Cell><Data ss:Type="String">-</Data></Cell>
    <Cell><Data ss:Type="String">-</Data></Cell>
    <Cell><Data ss:Type="String">-</Data></Cell>
    <Cell><Data ss:Type="String">-</Data></Cell>
    <Cell><Data ss:Type="String">-</Data></Cell>
    <Cell><Data ss:Type="String">-</Data></Cell>
    <Cell><Data ss:Type="String">-</Data></Cell>
    <Cell><Data ss:Type="String">-</Data></Cell>
    <Cell><Data ss:Type="String">-</Data></Cell>
    <Cell><Data ss:Type="String">-</Data></Cell>
    <Cell><Data ss:Type="String">-</Data></Cell>
    <Cell><Data ss:Type="String">-</Data></Cell>
    <Cell><Data ss:Type="String">-</Data></Cell>
    <Cell><Data ss:Type="String">-</Data></Cell>
    <Cell><Data ss:Type="String">-</Data></Cell>
    <Cell><Data ss:Type="String">-</Data></Cell>
    <Cell><Data ss:Type="String">-</Data></Cell>
    <Cell><Data ss:Type="String">-</Data></Cell>
    <Cell><Data ss:Type="String">-</Data></Cell>
    <Cell><Data ss:Type="String">-</Data></Cell>
    <Cell><Data ss:Type="String">-</Data></Cell>
    <Cell><Data ss:Type="String">-</Data></Cell>
    <Cell><Data ss:Type="String">-</Data></Cell>
    <Cell><Data ss:Type="String">-</Data></Cell>
    <Cell><Data ss:Type="String">-</Data></Cell>
    <Cell><Data ss:Type="String">-</Data></Cell>
    <Cell><Data ss:Type="String">-</Data></Cell>
    <Cell><Data ss:Type="String">-</Data></Cell>
    <Cell><Data ss:Type="String">-</Data></Cell>
    <Cell><Data ss:Type="String">-</Data></Cell>
    <Cell><Data ss:Type="String">-</Data></Cell>
    <Cell><Data ss:Type="String">-</Data></Cell>
    <Cell><Data ss:Type="String">-</Data></Cell>
    <Cell><Data ss:Type="String">-</Data></Cell>
    <Cell><Data ss:Type="String">-</Data></Cell>
    <Cell><Data ss:Type="String">-</Data></Cell>
    <Cell><Data ss:Type="String">-</Data></Cell>
    <Cell><Data ss:Type="String">-</Data></Cell>
    <Cell><Data ss:Type="String">-</Data></Cell>
    <Cell><Data ss:Type="String">-</Data></Cell>
    <Cell><Data ss:Type="String">-</Data></Cell>
    <Cell><Data ss:Type="String">-</Data></Cell>
   </Row>
   <Row ss:AutoFitHeight="0">
    <Cell><Data ss:Type="String">Canis_familiaris</Data></Cell>
    <Cell><Data ss:Type="String">+</Data></Cell>
    <Cell><Data ss:Type="String">+</Data></Cell>
    <Cell><Data ss:Type="String">+</Data></Cell>
    <Cell><Data ss:Type="String">+</Data></Cell>
    <Cell><Data ss:Type="String">+</Data></Cell>
    <Cell><Data ss:Type="String">+</Data></Cell>
    <Cell><Data ss:Type="String">+</Data></Cell>
    <Cell><Data ss:Type="String">+</Data></Cell>
    <Cell><Data ss:Type="String">+</Data></Cell>
    <Cell><Data ss:Type="String">+</Data></Cell>
    <Cell><Data ss:Type="String">+</Data></Cell>
    <Cell><Data ss:Type="String">+</Data></Cell>
    <Cell><Data ss:Type="String">+</Data></Cell>
    <Cell><Data ss:Type="String">+</Data></Cell>
    <Cell><Data ss:Type="String">+</Data></Cell>
    <Cell><Data ss:Type="String">+</Data></Cell>
    <Cell><Data ss:Type="String">+</Data></Cell>
    <Cell><Data ss:Type="String">+</Data></Cell>
    <Cell><Data ss:Type="String">+</Data></Cell>
    <Cell><Data ss:Type="String">+</Data></Cell>
    <Cell><Data ss:Type="String">+</Data></Cell>
    <Cell><Data ss:Type="String">+</Data></Cell>
    <Cell><Data ss:Type="String">+</Data></Cell>
    <Cell><Data ss:Type="String">+</Data></Cell>
    <Cell><Data ss:Type="String">+</Data></Cell>
    <Cell><Data ss:Type="String">+</Data></Cell>
    <Cell><Data ss:Type="String">+</Data></Cell>
    <Cell><Data ss:Type="String">+</Data></Cell>
    <Cell><Data ss:Type="String">+</Data></Cell>
    <Cell><Data ss:Type="String">+</Data></Cell>
    <Cell><Data ss:Type="String">+</Data></Cell>
    <Cell><Data ss:Type="String">+</Data></Cell>
    <Cell><Data ss:Type="String">+</Data></Cell>
    <Cell><Data ss:Type="String">+</Data></Cell>
    <Cell><Data ss:Type="String">+</Data></Cell>
    <Cell><Data ss:Type="String">+</Data></Cell>
    <Cell><Data ss:Type="String">+</Data></Cell>
    <Cell><Data ss:Type="String">+</Data></Cell>
    <Cell><Data ss:Type="String">+</Data></Cell>
    <Cell><Data ss:Type="String">+</Data></Cell>
    <Cell><Data ss:Type="String">+</Data></Cell>
    <Cell><Data ss:Type="String">+</Data></Cell>
    <Cell><Data ss:Type="String">+</Data></Cell>
    <Cell><Data ss:Type="String">+</Data></Cell>
    <Cell><Data ss:Type="String">+</Data></Cell>
    <Cell><Data ss:Type="String">+</Data></Cell>
    <Cell><Data ss:Type="String">+</Data></Cell>
    <Cell><Data ss:Type="String">+</Data></Cell>
    <Cell><Data ss:Type="String">+</Data></Cell>
    <Cell><Data ss:Type="String">+</Data></Cell>
    <Cell><Data ss:Type="String">+</Data></Cell>
    <Cell><Data ss:Type="String">+</Data></Cell>
    <Cell><Data ss:Type="String">+</Data></Cell>
    <Cell><Data ss:Type="String">+</Data></Cell>
    <Cell><Data ss:Type="String">+</Data></Cell>
    <Cell><Data ss:Type="String">+</Data></Cell>
    <Cell><Data ss:Type="String">+</Data></Cell>
    <Cell><Data ss:Type="String">+</Data></Cell>
    <Cell><Data ss:Type="String">+</Data></Cell>
    <Cell><Data ss:Type="String">+</Data></Cell>
    <Cell><Data ss:Type="String">+</Data></Cell>
    <Cell><Data ss:Type="String">+</Data></Cell>
    <Cell><Data ss:Type="String">+</Data></Cell>
    <Cell><Data ss:Type="String">+</Data></Cell>
    <Cell><Data ss:Type="String">+</Data></Cell>
    <Cell><Data ss:Type="String">+</Data></Cell>
    <Cell><Data ss:Type="String">+</Data></Cell>
    <Cell><Data ss:Type="String">+</Data></Cell>
    <Cell><Data ss:Type="String">+</Data></Cell>
    <Cell><Data ss:Type="String">+</Data></Cell>
    <Cell><Data ss:Type="String">+</Data></Cell>
    <Cell><Data ss:Type="String">+</Data></Cell>
    <Cell><Data ss:Type="String">+</Data></Cell>
    <Cell><Data ss:Type="String">+</Data></Cell>
    <Cell><Data ss:Type="String">+</Data></Cell>
    <Cell><Data ss:Type="String">+</Data></Cell>
    <Cell><Data ss:Type="String">+</Data></Cell>
    <Cell><Data ss:Type="String">+</Data></Cell>
    <Cell><Data ss:Type="String">+</Data></Cell>
    <Cell><Data ss:Type="String">+</Data></Cell>
    <Cell><Data ss:Type="String">+</Data></Cell>
    <Cell><Data ss:Type="String">+</Data></Cell>
    <Cell><Data ss:Type="String">+</Data></Cell>
    <Cell><Data ss:Type="String">+</Data></Cell>
    <Cell><Data ss:Type="String">+</Data></Cell>
    <Cell><Data ss:Type="String">+</Data></Cell>
    <Cell><Data ss:Type="String">+</Data></Cell>
    <Cell><Data ss:Type="String">-</Data></Cell>
    <Cell><Data ss:Type="String">-</Data></Cell>
    <Cell><Data ss:Type="String">+</Data></Cell>
    <Cell><Data ss:Type="String">+</Data></Cell>
    <Cell><Data ss:Type="String">+</Data></Cell>
    <Cell><Data ss:Type="String">+</Data></Cell>
    <Cell><Data ss:Type="String">+</Data></Cell>
    <Cell><Data ss:Type="String">+</Data></Cell>
    <Cell><Data ss:Type="String">+</Data></Cell>
    <Cell><Data ss:Type="String">+</Data></Cell>
    <Cell><Data ss:Type="String">+</Data></Cell>
    <Cell><Data ss:Type="String">+</Data></Cell>
    <Cell><Data ss:Type="String">+</Data></Cell>
    <Cell><Data ss:Type="String">+</Data></Cell>
    <Cell><Data ss:Type="String">-</Data></Cell>
    <Cell><Data ss:Type="String">+</Data></Cell>
    <Cell><Data ss:Type="String">+</Data></Cell>
    <Cell><Data ss:Type="String">+</Data></Cell>
    <Cell><Data ss:Type="String">+</Data></Cell>
    <Cell><Data ss:Type="String">+</Data></Cell>
    <Cell><Data ss:Type="String">+</Data></Cell>
    <Cell><Data ss:Type="String">+</Data></Cell>
    <Cell><Data ss:Type="String">+</Data></Cell>
    <Cell><Data ss:Type="String">+</Data></Cell>
    <Cell><Data ss:Type="String">+</Data></Cell>
    <Cell><Data ss:Type="String">+</Data></Cell>
    <Cell><Data ss:Type="String">+</Data></Cell>
    <Cell><Data ss:Type="String">+</Data></Cell>
    <Cell><Data ss:Type="String">+</Data></Cell>
    <Cell><Data ss:Type="String">+</Data></Cell>
    <Cell><Data ss:Type="String">+</Data></Cell>
    <Cell><Data ss:Type="String">-</Data></Cell>
    <Cell><Data ss:Type="String">+</Data></Cell>
    <Cell><Data ss:Type="String">+</Data></Cell>
    <Cell><Data ss:Type="String">-</Data></Cell>
    <Cell><Data ss:Type="String">+</Data></Cell>
    <Cell><Data ss:Type="String">+</Data></Cell>
    <Cell><Data ss:Type="String">+</Data></Cell>
    <Cell><Data ss:Type="String">+</Data></Cell>
    <Cell><Data ss:Type="String">+</Data></Cell>
    <Cell><Data ss:Type="String">+</Data></Cell>
    <Cell><Data ss:Type="String">+</Data></Cell>
    <Cell><Data ss:Type="String">+</Data></Cell>
    <Cell><Data ss:Type="String">+</Data></Cell>
    <Cell><Data ss:Type="String">+</Data></Cell>
    <Cell><Data ss:Type="String">-</Data></Cell>
    <Cell><Data ss:Type="String">+</Data></Cell>
    <Cell><Data ss:Type="String">-</Data></Cell>
    <Cell><Data ss:Type="String">+</Data></Cell>
    <Cell><Data ss:Type="String">+</Data></Cell>
    <Cell><Data ss:Type="String">+</Data></Cell>
    <Cell><Data ss:Type="String">+</Data></Cell>
    <Cell><Data ss:Type="String">+</Data></Cell>
    <Cell><Data ss:Type="String">+</Data></Cell>
    <Cell><Data ss:Type="String">+</Data></Cell>
    <Cell><Data ss:Type="String">+</Data></Cell>
    <Cell><Data ss:Type="String">+</Data></Cell>
    <Cell><Data ss:Type="String">+</Data></Cell>
    <Cell><Data ss:Type="String">+</Data></Cell>
    <Cell><Data ss:Type="String">-</Data></Cell>
    <Cell><Data ss:Type="String">+</Data></Cell>
    <Cell><Data ss:Type="String">+</Data></Cell>
    <Cell><Data ss:Type="String">-</Data></Cell>
    <Cell><Data ss:Type="String">+</Data></Cell>
    <Cell><Data ss:Type="String">+</Data></Cell>
    <Cell><Data ss:Type="String">-</Data></Cell>
    <Cell><Data ss:Type="String">+</Data></Cell>
    <Cell><Data ss:Type="String">+</Data></Cell>
    <Cell><Data ss:Type="String">+</Data></Cell>
    <Cell><Data ss:Type="String">+</Data></Cell>
    <Cell><Data ss:Type="String">+</Data></Cell>
    <Cell><Data ss:Type="String">+</Data></Cell>
    <Cell><Data ss:Type="String">-</Data></Cell>
    <Cell><Data ss:Type="String">-</Data></Cell>
    <Cell><Data ss:Type="String">+</Data></Cell>
    <Cell><Data ss:Type="String">+</Data></Cell>
    <Cell><Data ss:Type="String">-</Data></Cell>
    <Cell><Data ss:Type="String">-</Data></Cell>
    <Cell><Data ss:Type="String">-</Data></Cell>
    <Cell><Data ss:Type="String">-</Data></Cell>
    <Cell><Data ss:Type="String">+</Data></Cell>
    <Cell><Data ss:Type="String">-</Data></Cell>
    <Cell><Data ss:Type="String">-</Data></Cell>
    <Cell><Data ss:Type="String">-</Data></Cell>
    <Cell><Data ss:Type="String">-</Data></Cell>
    <Cell><Data ss:Type="String">+</Data></Cell>
    <Cell><Data ss:Type="String">+</Data></Cell>
    <Cell><Data ss:Type="String">+</Data></Cell>
    <Cell><Data ss:Type="String">-</Data></Cell>
    <Cell><Data ss:Type="String">-</Data></Cell>
    <Cell><Data ss:Type="String">+</Data></Cell>
    <Cell><Data ss:Type="String">-</Data></Cell>
    <Cell><Data ss:Type="String">-</Data></Cell>
    <Cell><Data ss:Type="String">-</Data></Cell>
    <Cell><Data ss:Type="String">+</Data></Cell>
    <Cell><Data ss:Type="String">+</Data></Cell>
    <Cell><Data ss:Type="String">+</Data></Cell>
    <Cell><Data ss:Type="String">+</Data></Cell>
    <Cell><Data ss:Type="String">-</Data></Cell>
    <Cell><Data ss:Type="String">-</Data></Cell>
    <Cell><Data ss:Type="String">+</Data></Cell>
    <Cell><Data ss:Type="String">-</Data></Cell>
    <Cell><Data ss:Type="String">-</Data></Cell>
    <Cell><Data ss:Type="String">-</Data></Cell>
    <Cell><Data ss:Type="String">-</Data></Cell>
    <Cell><Data ss:Type="String">-</Data></Cell>
    <Cell><Data ss:Type="String">-</Data></Cell>
    <Cell><Data ss:Type="String">-</Data></Cell>
    <Cell><Data ss:Type="String">-</Data></Cell>
    <Cell><Data ss:Type="String">-</Data></Cell>
    <Cell><Data ss:Type="String">-</Data></Cell>
    <Cell><Data ss:Type="String">-</Data></Cell>
    <Cell><Data ss:Type="String">-</Data></Cell>
    <Cell><Data ss:Type="String">-</Data></Cell>
    <Cell><Data ss:Type="String">+</Data></Cell>
    <Cell><Data ss:Type="String">+</Data></Cell>
    <Cell><Data ss:Type="String">-</Data></Cell>
    <Cell><Data ss:Type="String">-</Data></Cell>
    <Cell><Data ss:Type="String">+</Data></Cell>
    <Cell><Data ss:Type="String">-</Data></Cell>
    <Cell><Data ss:Type="String">-</Data></Cell>
    <Cell><Data ss:Type="String">-</Data></Cell>
    <Cell><Data ss:Type="String">-</Data></Cell>
    <Cell><Data ss:Type="String">-</Data></Cell>
    <Cell><Data ss:Type="String">-</Data></Cell>
    <Cell><Data ss:Type="String">-</Data></Cell>
    <Cell><Data ss:Type="String">-</Data></Cell>
    <Cell><Data ss:Type="String">-</Data></Cell>
    <Cell><Data ss:Type="String">-</Data></Cell>
    <Cell><Data ss:Type="String">-</Data></Cell>
    <Cell><Data ss:Type="String">-</Data></Cell>
    <Cell><Data ss:Type="String">-</Data></Cell>
    <Cell><Data ss:Type="String">-</Data></Cell>
    <Cell><Data ss:Type="String">-</Data></Cell>
    <Cell><Data ss:Type="String">-</Data></Cell>
    <Cell><Data ss:Type="String">-</Data></Cell>
    <Cell><Data ss:Type="String">-</Data></Cell>
    <Cell><Data ss:Type="String">-</Data></Cell>
    <Cell><Data ss:Type="String">-</Data></Cell>
   </Row>
   <Row ss:AutoFitHeight="0">
    <Cell><Data ss:Type="String">Capitella_teleta</Data></Cell>
    <Cell><Data ss:Type="String">+</Data></Cell>
    <Cell><Data ss:Type="String">+</Data></Cell>
    <Cell><Data ss:Type="String">+</Data></Cell>
    <Cell><Data ss:Type="String">+</Data></Cell>
    <Cell><Data ss:Type="String">-</Data></Cell>
    <Cell><Data ss:Type="String">-</Data></Cell>
    <Cell><Data ss:Type="String">-</Data></Cell>
    <Cell><Data ss:Type="String">-</Data></Cell>
    <Cell><Data ss:Type="String">-</Data></Cell>
    <Cell><Data ss:Type="String">-</Data></Cell>
    <Cell><Data ss:Type="String">-</Data></Cell>
    <Cell><Data ss:Type="String">+</Data></Cell>
    <Cell><Data ss:Type="String">-</Data></Cell>
    <Cell><Data ss:Type="String">-</Data></Cell>
    <Cell><Data ss:Type="String">-</Data></Cell>
    <Cell><Data ss:Type="String">+</Data></Cell>
    <Cell><Data ss:Type="String">-</Data></Cell>
    <Cell><Data ss:Type="String">+</Data></Cell>
    <Cell><Data ss:Type="String">-</Data></Cell>
    <Cell><Data ss:Type="String">+</Data></Cell>
    <Cell><Data ss:Type="String">-</Data></Cell>
    <Cell><Data ss:Type="String">-</Data></Cell>
    <Cell><Data ss:Type="String">+</Data></Cell>
    <Cell><Data ss:Type="String">-</Data></Cell>
    <Cell><Data ss:Type="String">-</Data></Cell>
    <Cell><Data ss:Type="String">-</Data></Cell>
    <Cell><Data ss:Type="String">+</Data></Cell>
    <Cell><Data ss:Type="String">+</Data></Cell>
    <Cell><Data ss:Type="String">+</Data></Cell>
    <Cell><Data ss:Type="String">+</Data></Cell>
    <Cell><Data ss:Type="String">+</Data></Cell>
    <Cell><Data ss:Type="String">-</Data></Cell>
    <Cell><Data ss:Type="String">-</Data></Cell>
    <Cell><Data ss:Type="String">-</Data></Cell>
    <Cell><Data ss:Type="String">-</Data></Cell>
    <Cell><Data ss:Type="String">-</Data></Cell>
    <Cell><Data ss:Type="String">+</Data></Cell>
    <Cell><Data ss:Type="String">-</Data></Cell>
    <Cell><Data ss:Type="String">-</Data></Cell>
    <Cell><Data ss:Type="String">-</Data></Cell>
    <Cell><Data ss:Type="String">+</Data></Cell>
    <Cell><Data ss:Type="String">-</Data></Cell>
    <Cell><Data ss:Type="String">-</Data></Cell>
    <Cell><Data ss:Type="String">-</Data></Cell>
    <Cell><Data ss:Type="String">-</Data></Cell>
    <Cell><Data ss:Type="String">-</Data></Cell>
    <Cell><Data ss:Type="String">-</Data></Cell>
    <Cell><Data ss:Type="String">-</Data></Cell>
    <Cell><Data ss:Type="String">-</Data></Cell>
    <Cell><Data ss:Type="String">+</Data></Cell>
    <Cell><Data ss:Type="String">-</Data></Cell>
    <Cell><Data ss:Type="String">-</Data></Cell>
    <Cell><Data ss:Type="String">-</Data></Cell>
    <Cell><Data ss:Type="String">-</Data></Cell>
    <Cell><Data ss:Type="String">-</Data></Cell>
    <Cell><Data ss:Type="String">-</Data></Cell>
    <Cell><Data ss:Type="String">+</Data></Cell>
    <Cell><Data ss:Type="String">-</Data></Cell>
    <Cell><Data ss:Type="String">-</Data></Cell>
    <Cell><Data ss:Type="String">-</Data></Cell>
    <Cell><Data ss:Type="String">-</Data></Cell>
    <Cell><Data ss:Type="String">+</Data></Cell>
    <Cell><Data ss:Type="String">-</Data></Cell>
    <Cell><Data ss:Type="String">-</Data></Cell>
    <Cell><Data ss:Type="String">-</Data></Cell>
    <Cell><Data ss:Type="String">-</Data></Cell>
    <Cell><Data ss:Type="String">-</Data></Cell>
    <Cell><Data ss:Type="String">-</Data></Cell>
    <Cell><Data ss:Type="String">-</Data></Cell>
    <Cell><Data ss:Type="String">-</Data></Cell>
    <Cell><Data ss:Type="String">-</Data></Cell>
    <Cell><Data ss:Type="String">-</Data></Cell>
    <Cell><Data ss:Type="String">-</Data></Cell>
    <Cell><Data ss:Type="String">-</Data></Cell>
    <Cell><Data ss:Type="String">-</Data></Cell>
    <Cell><Data ss:Type="String">-</Data></Cell>
    <Cell><Data ss:Type="String">-</Data></Cell>
    <Cell><Data ss:Type="String">-</Data></Cell>
    <Cell><Data ss:Type="String">-</Data></Cell>
    <Cell><Data ss:Type="String">+</Data></Cell>
    <Cell><Data ss:Type="String">-</Data></Cell>
    <Cell><Data ss:Type="String">-</Data></Cell>
    <Cell><Data ss:Type="String">+</Data></Cell>
    <Cell><Data ss:Type="String">-</Data></Cell>
    <Cell><Data ss:Type="String">-</Data></Cell>
    <Cell><Data ss:Type="String">-</Data></Cell>
    <Cell><Data ss:Type="String">-</Data></Cell>
    <Cell><Data ss:Type="String">-</Data></Cell>
    <Cell><Data ss:Type="String">-</Data></Cell>
    <Cell><Data ss:Type="String">-</Data></Cell>
    <Cell><Data ss:Type="String">-</Data></Cell>
    <Cell><Data ss:Type="String">-</Data></Cell>
    <Cell><Data ss:Type="String">-</Data></Cell>
    <Cell><Data ss:Type="String">-</Data></Cell>
    <Cell><Data ss:Type="String">-</Data></Cell>
    <Cell><Data ss:Type="String">-</Data></Cell>
    <Cell><Data ss:Type="String">-</Data></Cell>
    <Cell><Data ss:Type="String">-</Data></Cell>
    <Cell><Data ss:Type="String">-</Data></Cell>
    <Cell><Data ss:Type="String">-</Data></Cell>
    <Cell><Data ss:Type="String">-</Data></Cell>
    <Cell><Data ss:Type="String">-</Data></Cell>
    <Cell><Data ss:Type="String">-</Data></Cell>
    <Cell><Data ss:Type="String">-</Data></Cell>
    <Cell><Data ss:Type="String">-</Data></Cell>
    <Cell><Data ss:Type="String">-</Data></Cell>
    <Cell><Data ss:Type="String">-</Data></Cell>
    <Cell><Data ss:Type="String">-</Data></Cell>
    <Cell><Data ss:Type="String">-</Data></Cell>
    <Cell><Data ss:Type="String">-</Data></Cell>
    <Cell><Data ss:Type="String">-</Data></Cell>
    <Cell><Data ss:Type="String">-</Data></Cell>
    <Cell><Data ss:Type="String">-</Data></Cell>
    <Cell><Data ss:Type="String">-</Data></Cell>
    <Cell><Data ss:Type="String">+</Data></Cell>
    <Cell><Data ss:Type="String">-</Data></Cell>
    <Cell><Data ss:Type="String">-</Data></Cell>
    <Cell><Data ss:Type="String">-</Data></Cell>
    <Cell><Data ss:Type="String">-</Data></Cell>
    <Cell><Data ss:Type="String">-</Data></Cell>
    <Cell><Data ss:Type="String">-</Data></Cell>
    <Cell><Data ss:Type="String">-</Data></Cell>
    <Cell><Data ss:Type="String">-</Data></Cell>
    <Cell><Data ss:Type="String">-</Data></Cell>
    <Cell><Data ss:Type="String">-</Data></Cell>
    <Cell><Data ss:Type="String">-</Data></Cell>
    <Cell><Data ss:Type="String">-</Data></Cell>
    <Cell><Data ss:Type="String">-</Data></Cell>
    <Cell><Data ss:Type="String">-</Data></Cell>
    <Cell><Data ss:Type="String">-</Data></Cell>
    <Cell><Data ss:Type="String">-</Data></Cell>
    <Cell><Data ss:Type="String">-</Data></Cell>
    <Cell><Data ss:Type="String">-</Data></Cell>
    <Cell><Data ss:Type="String">-</Data></Cell>
    <Cell><Data ss:Type="String">-</Data></Cell>
    <Cell><Data ss:Type="String">-</Data></Cell>
    <Cell><Data ss:Type="String">-</Data></Cell>
    <Cell><Data ss:Type="String">-</Data></Cell>
    <Cell><Data ss:Type="String">-</Data></Cell>
    <Cell><Data ss:Type="String">-</Data></Cell>
    <Cell><Data ss:Type="String">-</Data></Cell>
    <Cell><Data ss:Type="String">-</Data></Cell>
    <Cell><Data ss:Type="String">-</Data></Cell>
    <Cell><Data ss:Type="String">-</Data></Cell>
    <Cell><Data ss:Type="String">-</Data></Cell>
    <Cell><Data ss:Type="String">-</Data></Cell>
    <Cell><Data ss:Type="String">-</Data></Cell>
    <Cell><Data ss:Type="String">-</Data></Cell>
    <Cell><Data ss:Type="String">-</Data></Cell>
    <Cell><Data ss:Type="String">-</Data></Cell>
    <Cell><Data ss:Type="String">-</Data></Cell>
    <Cell><Data ss:Type="String">-</Data></Cell>
    <Cell><Data ss:Type="String">-</Data></Cell>
    <Cell><Data ss:Type="String">-</Data></Cell>
    <Cell><Data ss:Type="String">-</Data></Cell>
    <Cell><Data ss:Type="String">-</Data></Cell>
    <Cell><Data ss:Type="String">-</Data></Cell>
    <Cell><Data ss:Type="String">-</Data></Cell>
    <Cell><Data ss:Type="String">-</Data></Cell>
    <Cell><Data ss:Type="String">-</Data></Cell>
    <Cell><Data ss:Type="String">-</Data></Cell>
    <Cell><Data ss:Type="String">-</Data></Cell>
    <Cell><Data ss:Type="String">-</Data></Cell>
    <Cell><Data ss:Type="String">-</Data></Cell>
    <Cell><Data ss:Type="String">-</Data></Cell>
    <Cell><Data ss:Type="String">-</Data></Cell>
    <Cell><Data ss:Type="String">-</Data></Cell>
    <Cell><Data ss:Type="String">-</Data></Cell>
    <Cell><Data ss:Type="String">-</Data></Cell>
    <Cell><Data ss:Type="String">-</Data></Cell>
    <Cell><Data ss:Type="String">-</Data></Cell>
    <Cell><Data ss:Type="String">-</Data></Cell>
    <Cell><Data ss:Type="String">-</Data></Cell>
    <Cell><Data ss:Type="String">-</Data></Cell>
    <Cell><Data ss:Type="String">-</Data></Cell>
    <Cell><Data ss:Type="String">-</Data></Cell>
    <Cell><Data ss:Type="String">-</Data></Cell>
    <Cell><Data ss:Type="String">-</Data></Cell>
    <Cell><Data ss:Type="String">-</Data></Cell>
    <Cell><Data ss:Type="String">-</Data></Cell>
    <Cell><Data ss:Type="String">-</Data></Cell>
    <Cell><Data ss:Type="String">-</Data></Cell>
    <Cell><Data ss:Type="String">-</Data></Cell>
    <Cell><Data ss:Type="String">-</Data></Cell>
    <Cell><Data ss:Type="String">-</Data></Cell>
    <Cell><Data ss:Type="String">-</Data></Cell>
    <Cell><Data ss:Type="String">-</Data></Cell>
    <Cell><Data ss:Type="String">-</Data></Cell>
    <Cell><Data ss:Type="String">-</Data></Cell>
    <Cell><Data ss:Type="String">-</Data></Cell>
    <Cell><Data ss:Type="String">-</Data></Cell>
    <Cell><Data ss:Type="String">-</Data></Cell>
    <Cell><Data ss:Type="String">-</Data></Cell>
    <Cell><Data ss:Type="String">-</Data></Cell>
    <Cell><Data ss:Type="String">-</Data></Cell>
    <Cell><Data ss:Type="String">-</Data></Cell>
    <Cell><Data ss:Type="String">-</Data></Cell>
    <Cell><Data ss:Type="String">-</Data></Cell>
    <Cell><Data ss:Type="String">-</Data></Cell>
    <Cell><Data ss:Type="String">-</Data></Cell>
    <Cell><Data ss:Type="String">-</Data></Cell>
    <Cell><Data ss:Type="String">-</Data></Cell>
    <Cell><Data ss:Type="String">-</Data></Cell>
    <Cell><Data ss:Type="String">-</Data></Cell>
    <Cell><Data ss:Type="String">-</Data></Cell>
    <Cell><Data ss:Type="String">-</Data></Cell>
    <Cell><Data ss:Type="String">-</Data></Cell>
    <Cell><Data ss:Type="String">-</Data></Cell>
    <Cell><Data ss:Type="String">-</Data></Cell>
    <Cell><Data ss:Type="String">-</Data></Cell>
    <Cell><Data ss:Type="String">-</Data></Cell>
    <Cell><Data ss:Type="String">-</Data></Cell>
    <Cell><Data ss:Type="String">-</Data></Cell>
    <Cell><Data ss:Type="String">-</Data></Cell>
    <Cell><Data ss:Type="String">-</Data></Cell>
    <Cell><Data ss:Type="String">-</Data></Cell>
    <Cell><Data ss:Type="String">-</Data></Cell>
    <Cell><Data ss:Type="String">-</Data></Cell>
    <Cell><Data ss:Type="String">-</Data></Cell>
    <Cell><Data ss:Type="String">-</Data></Cell>
    <Cell><Data ss:Type="String">-</Data></Cell>
    <Cell><Data ss:Type="String">-</Data></Cell>
    <Cell><Data ss:Type="String">-</Data></Cell>
    <Cell><Data ss:Type="String">-</Data></Cell>
    <Cell><Data ss:Type="String">-</Data></Cell>
    <Cell><Data ss:Type="String">-</Data></Cell>
   </Row>
   <Row ss:AutoFitHeight="0">
    <Cell><Data ss:Type="String">Cerebratulus_lacteus</Data></Cell>
    <Cell><Data ss:Type="String">-</Data></Cell>
    <Cell><Data ss:Type="String">-</Data></Cell>
    <Cell><Data ss:Type="String">-</Data></Cell>
    <Cell><Data ss:Type="String">-</Data></Cell>
    <Cell><Data ss:Type="String">-</Data></Cell>
    <Cell><Data ss:Type="String">-</Data></Cell>
    <Cell><Data ss:Type="String">-</Data></Cell>
    <Cell><Data ss:Type="String">-</Data></Cell>
    <Cell><Data ss:Type="String">-</Data></Cell>
    <Cell><Data ss:Type="String">-</Data></Cell>
    <Cell><Data ss:Type="String">-</Data></Cell>
    <Cell><Data ss:Type="String">-</Data></Cell>
    <Cell><Data ss:Type="String">-</Data></Cell>
    <Cell><Data ss:Type="String">-</Data></Cell>
    <Cell><Data ss:Type="String">-</Data></Cell>
    <Cell><Data ss:Type="String">-</Data></Cell>
    <Cell><Data ss:Type="String">-</Data></Cell>
    <Cell><Data ss:Type="String">-</Data></Cell>
    <Cell><Data ss:Type="String">-</Data></Cell>
    <Cell><Data ss:Type="String">-</Data></Cell>
    <Cell><Data ss:Type="String">-</Data></Cell>
    <Cell><Data ss:Type="String">-</Data></Cell>
    <Cell><Data ss:Type="String">-</Data></Cell>
    <Cell><Data ss:Type="String">-</Data></Cell>
    <Cell><Data ss:Type="String">-</Data></Cell>
    <Cell><Data ss:Type="String">-</Data></Cell>
    <Cell><Data ss:Type="String">-</Data></Cell>
    <Cell><Data ss:Type="String">-</Data></Cell>
    <Cell><Data ss:Type="String">-</Data></Cell>
    <Cell><Data ss:Type="String">-</Data></Cell>
    <Cell><Data ss:Type="String">-</Data></Cell>
    <Cell><Data ss:Type="String">-</Data></Cell>
    <Cell><Data ss:Type="String">-</Data></Cell>
    <Cell><Data ss:Type="String">-</Data></Cell>
    <Cell><Data ss:Type="String">-</Data></Cell>
    <Cell><Data ss:Type="String">-</Data></Cell>
    <Cell><Data ss:Type="String">-</Data></Cell>
    <Cell><Data ss:Type="String">-</Data></Cell>
    <Cell><Data ss:Type="String">-</Data></Cell>
    <Cell><Data ss:Type="String">-</Data></Cell>
    <Cell><Data ss:Type="String">-</Data></Cell>
    <Cell><Data ss:Type="String">-</Data></Cell>
    <Cell><Data ss:Type="String">-</Data></Cell>
    <Cell><Data ss:Type="String">-</Data></Cell>
    <Cell><Data ss:Type="String">-</Data></Cell>
    <Cell><Data ss:Type="String">-</Data></Cell>
    <Cell><Data ss:Type="String">-</Data></Cell>
    <Cell><Data ss:Type="String">-</Data></Cell>
    <Cell><Data ss:Type="String">-</Data></Cell>
    <Cell><Data ss:Type="String">-</Data></Cell>
    <Cell><Data ss:Type="String">-</Data></Cell>
    <Cell><Data ss:Type="String">-</Data></Cell>
    <Cell><Data ss:Type="String">-</Data></Cell>
    <Cell><Data ss:Type="String">-</Data></Cell>
    <Cell><Data ss:Type="String">-</Data></Cell>
    <Cell><Data ss:Type="String">-</Data></Cell>
    <Cell><Data ss:Type="String">-</Data></Cell>
    <Cell><Data ss:Type="String">-</Data></Cell>
    <Cell><Data ss:Type="String">-</Data></Cell>
    <Cell><Data ss:Type="String">-</Data></Cell>
    <Cell><Data ss:Type="String">-</Data></Cell>
    <Cell><Data ss:Type="String">-</Data></Cell>
    <Cell><Data ss:Type="String">-</Data></Cell>
    <Cell><Data ss:Type="String">-</Data></Cell>
    <Cell><Data ss:Type="String">-</Data></Cell>
    <Cell><Data ss:Type="String">-</Data></Cell>
    <Cell><Data ss:Type="String">-</Data></Cell>
    <Cell><Data ss:Type="String">-</Data></Cell>
    <Cell><Data ss:Type="String">-</Data></Cell>
    <Cell><Data ss:Type="String">-</Data></Cell>
    <Cell><Data ss:Type="String">-</Data></Cell>
    <Cell><Data ss:Type="String">-</Data></Cell>
    <Cell><Data ss:Type="String">-</Data></Cell>
    <Cell><Data ss:Type="String">-</Data></Cell>
    <Cell><Data ss:Type="String">-</Data></Cell>
    <Cell><Data ss:Type="String">-</Data></Cell>
    <Cell><Data ss:Type="String">-</Data></Cell>
    <Cell><Data ss:Type="String">-</Data></Cell>
    <Cell><Data ss:Type="String">-</Data></Cell>
    <Cell><Data ss:Type="String">-</Data></Cell>
    <Cell><Data ss:Type="String">-</Data></Cell>
    <Cell><Data ss:Type="String">-</Data></Cell>
    <Cell><Data ss:Type="String">-</Data></Cell>
    <Cell><Data ss:Type="String">-</Data></Cell>
    <Cell><Data ss:Type="String">-</Data></Cell>
    <Cell><Data ss:Type="String">-</Data></Cell>
    <Cell><Data ss:Type="String">-</Data></Cell>
    <Cell><Data ss:Type="String">-</Data></Cell>
    <Cell><Data ss:Type="String">-</Data></Cell>
    <Cell><Data ss:Type="String">-</Data></Cell>
    <Cell><Data ss:Type="String">-</Data></Cell>
    <Cell><Data ss:Type="String">-</Data></Cell>
    <Cell><Data ss:Type="String">-</Data></Cell>
    <Cell><Data ss:Type="String">-</Data></Cell>
    <Cell><Data ss:Type="String">-</Data></Cell>
    <Cell><Data ss:Type="String">-</Data></Cell>
    <Cell><Data ss:Type="String">-</Data></Cell>
    <Cell><Data ss:Type="String">-</Data></Cell>
    <Cell><Data ss:Type="String">-</Data></Cell>
    <Cell><Data ss:Type="String">-</Data></Cell>
    <Cell><Data ss:Type="String">-</Data></Cell>
    <Cell><Data ss:Type="String">-</Data></Cell>
    <Cell><Data ss:Type="String">-</Data></Cell>
    <Cell><Data ss:Type="String">-</Data></Cell>
    <Cell><Data ss:Type="String">-</Data></Cell>
    <Cell><Data ss:Type="String">-</Data></Cell>
    <Cell><Data ss:Type="String">-</Data></Cell>
    <Cell><Data ss:Type="String">-</Data></Cell>
    <Cell><Data ss:Type="String">-</Data></Cell>
    <Cell><Data ss:Type="String">-</Data></Cell>
    <Cell><Data ss:Type="String">-</Data></Cell>
    <Cell><Data ss:Type="String">-</Data></Cell>
    <Cell><Data ss:Type="String">-</Data></Cell>
    <Cell><Data ss:Type="String">-</Data></Cell>
    <Cell><Data ss:Type="String">-</Data></Cell>
    <Cell><Data ss:Type="String">-</Data></Cell>
    <Cell><Data ss:Type="String">-</Data></Cell>
    <Cell><Data ss:Type="String">-</Data></Cell>
    <Cell><Data ss:Type="String">-</Data></Cell>
    <Cell><Data ss:Type="String">-</Data></Cell>
    <Cell><Data ss:Type="String">-</Data></Cell>
    <Cell><Data ss:Type="String">-</Data></Cell>
    <Cell><Data ss:Type="String">-</Data></Cell>
    <Cell><Data ss:Type="String">-</Data></Cell>
    <Cell><Data ss:Type="String">-</Data></Cell>
    <Cell><Data ss:Type="String">-</Data></Cell>
    <Cell><Data ss:Type="String">-</Data></Cell>
    <Cell><Data ss:Type="String">-</Data></Cell>
    <Cell><Data ss:Type="String">-</Data></Cell>
    <Cell><Data ss:Type="String">-</Data></Cell>
    <Cell><Data ss:Type="String">-</Data></Cell>
    <Cell><Data ss:Type="String">-</Data></Cell>
    <Cell><Data ss:Type="String">-</Data></Cell>
    <Cell><Data ss:Type="String">-</Data></Cell>
    <Cell><Data ss:Type="String">-</Data></Cell>
    <Cell><Data ss:Type="String">-</Data></Cell>
    <Cell><Data ss:Type="String">-</Data></Cell>
    <Cell><Data ss:Type="String">-</Data></Cell>
    <Cell><Data ss:Type="String">-</Data></Cell>
    <Cell><Data ss:Type="String">-</Data></Cell>
    <Cell><Data ss:Type="String">-</Data></Cell>
    <Cell><Data ss:Type="String">-</Data></Cell>
    <Cell><Data ss:Type="String">-</Data></Cell>
    <Cell><Data ss:Type="String">-</Data></Cell>
    <Cell><Data ss:Type="String">-</Data></Cell>
    <Cell><Data ss:Type="String">-</Data></Cell>
    <Cell><Data ss:Type="String">-</Data></Cell>
    <Cell><Data ss:Type="String">-</Data></Cell>
    <Cell><Data ss:Type="String">-</Data></Cell>
    <Cell><Data ss:Type="String">-</Data></Cell>
    <Cell><Data ss:Type="String">-</Data></Cell>
    <Cell><Data ss:Type="String">-</Data></Cell>
    <Cell><Data ss:Type="String">-</Data></Cell>
    <Cell><Data ss:Type="String">-</Data></Cell>
    <Cell><Data ss:Type="String">-</Data></Cell>
    <Cell><Data ss:Type="String">-</Data></Cell>
    <Cell><Data ss:Type="String">-</Data></Cell>
    <Cell><Data ss:Type="String">-</Data></Cell>
    <Cell><Data ss:Type="String">-</Data></Cell>
    <Cell><Data ss:Type="String">-</Data></Cell>
    <Cell><Data ss:Type="String">-</Data></Cell>
    <Cell><Data ss:Type="String">-</Data></Cell>
    <Cell><Data ss:Type="String">-</Data></Cell>
    <Cell><Data ss:Type="String">-</Data></Cell>
    <Cell><Data ss:Type="String">-</Data></Cell>
    <Cell><Data ss:Type="String">-</Data></Cell>
    <Cell><Data ss:Type="String">-</Data></Cell>
    <Cell><Data ss:Type="String">-</Data></Cell>
    <Cell><Data ss:Type="String">-</Data></Cell>
    <Cell><Data ss:Type="String">-</Data></Cell>
    <Cell><Data ss:Type="String">-</Data></Cell>
    <Cell><Data ss:Type="String">-</Data></Cell>
    <Cell><Data ss:Type="String">-</Data></Cell>
    <Cell><Data ss:Type="String">-</Data></Cell>
    <Cell><Data ss:Type="String">-</Data></Cell>
    <Cell><Data ss:Type="String">-</Data></Cell>
    <Cell><Data ss:Type="String">-</Data></Cell>
    <Cell><Data ss:Type="String">-</Data></Cell>
    <Cell><Data ss:Type="String">-</Data></Cell>
    <Cell><Data ss:Type="String">-</Data></Cell>
    <Cell><Data ss:Type="String">-</Data></Cell>
    <Cell><Data ss:Type="String">-</Data></Cell>
    <Cell><Data ss:Type="String">-</Data></Cell>
    <Cell><Data ss:Type="String">-</Data></Cell>
    <Cell><Data ss:Type="String">-</Data></Cell>
    <Cell><Data ss:Type="String">-</Data></Cell>
    <Cell><Data ss:Type="String">-</Data></Cell>
    <Cell><Data ss:Type="String">-</Data></Cell>
    <Cell><Data ss:Type="String">-</Data></Cell>
    <Cell><Data ss:Type="String">-</Data></Cell>
    <Cell><Data ss:Type="String">-</Data></Cell>
    <Cell><Data ss:Type="String">-</Data></Cell>
    <Cell><Data ss:Type="String">-</Data></Cell>
    <Cell><Data ss:Type="String">-</Data></Cell>
    <Cell><Data ss:Type="String">-</Data></Cell>
    <Cell><Data ss:Type="String">-</Data></Cell>
    <Cell><Data ss:Type="String">-</Data></Cell>
    <Cell><Data ss:Type="String">-</Data></Cell>
    <Cell><Data ss:Type="String">-</Data></Cell>
    <Cell><Data ss:Type="String">-</Data></Cell>
    <Cell><Data ss:Type="String">-</Data></Cell>
    <Cell><Data ss:Type="String">-</Data></Cell>
    <Cell><Data ss:Type="String">-</Data></Cell>
    <Cell><Data ss:Type="String">-</Data></Cell>
    <Cell><Data ss:Type="String">-</Data></Cell>
    <Cell><Data ss:Type="String">-</Data></Cell>
    <Cell><Data ss:Type="String">-</Data></Cell>
    <Cell><Data ss:Type="String">-</Data></Cell>
    <Cell><Data ss:Type="String">-</Data></Cell>
    <Cell><Data ss:Type="String">-</Data></Cell>
    <Cell><Data ss:Type="String">-</Data></Cell>
    <Cell><Data ss:Type="String">-</Data></Cell>
    <Cell><Data ss:Type="String">-</Data></Cell>
    <Cell><Data ss:Type="String">-</Data></Cell>
    <Cell><Data ss:Type="String">-</Data></Cell>
    <Cell><Data ss:Type="String">-</Data></Cell>
    <Cell><Data ss:Type="String">-</Data></Cell>
    <Cell><Data ss:Type="String">-</Data></Cell>
    <Cell><Data ss:Type="String">-</Data></Cell>
    <Cell><Data ss:Type="String">-</Data></Cell>
    <Cell><Data ss:Type="String">-</Data></Cell>
    <Cell><Data ss:Type="String">-</Data></Cell>
    <Cell><Data ss:Type="String">-</Data></Cell>
    <Cell><Data ss:Type="String">-</Data></Cell>
    <Cell><Data ss:Type="String">-</Data></Cell>
    <Cell><Data ss:Type="String">-</Data></Cell>
   </Row>
   <Row ss:AutoFitHeight="0">
    <Cell><Data ss:Type="String">Ciona_intestinalis</Data></Cell>
    <Cell><Data ss:Type="String">+</Data></Cell>
    <Cell><Data ss:Type="String">+</Data></Cell>
    <Cell><Data ss:Type="String">+</Data></Cell>
    <Cell><Data ss:Type="String">-</Data></Cell>
    <Cell><Data ss:Type="String">-</Data></Cell>
    <Cell><Data ss:Type="String">-</Data></Cell>
    <Cell><Data ss:Type="String">-</Data></Cell>
    <Cell><Data ss:Type="String">-</Data></Cell>
    <Cell><Data ss:Type="String">-</Data></Cell>
    <Cell><Data ss:Type="String">-</Data></Cell>
    <Cell><Data ss:Type="String">-</Data></Cell>
    <Cell><Data ss:Type="String">+</Data></Cell>
    <Cell><Data ss:Type="String">-</Data></Cell>
    <Cell><Data ss:Type="String">-</Data></Cell>
    <Cell><Data ss:Type="String">-</Data></Cell>
    <Cell><Data ss:Type="String">-</Data></Cell>
    <Cell><Data ss:Type="String">-</Data></Cell>
    <Cell><Data ss:Type="String">+</Data></Cell>
    <Cell><Data ss:Type="String">-</Data></Cell>
    <Cell><Data ss:Type="String">+</Data></Cell>
    <Cell><Data ss:Type="String">-</Data></Cell>
    <Cell><Data ss:Type="String">-</Data></Cell>
    <Cell><Data ss:Type="String">-</Data></Cell>
    <Cell><Data ss:Type="String">-</Data></Cell>
    <Cell><Data ss:Type="String">-</Data></Cell>
    <Cell><Data ss:Type="String">-</Data></Cell>
    <Cell><Data ss:Type="String">+</Data></Cell>
    <Cell><Data ss:Type="String">+</Data></Cell>
    <Cell><Data ss:Type="String">-</Data></Cell>
    <Cell><Data ss:Type="String">+</Data></Cell>
    <Cell><Data ss:Type="String">-</Data></Cell>
    <Cell><Data ss:Type="String">+</Data></Cell>
    <Cell><Data ss:Type="String">-</Data></Cell>
    <Cell><Data ss:Type="String">-</Data></Cell>
    <Cell><Data ss:Type="String">-</Data></Cell>
    <Cell><Data ss:Type="String">-</Data></Cell>
    <Cell><Data ss:Type="String">+</Data></Cell>
    <Cell><Data ss:Type="String">-</Data></Cell>
    <Cell><Data ss:Type="String">-</Data></Cell>
    <Cell><Data ss:Type="String">-</Data></Cell>
    <Cell><Data ss:Type="String">-</Data></Cell>
    <Cell><Data ss:Type="String">-</Data></Cell>
    <Cell><Data ss:Type="String">-</Data></Cell>
    <Cell><Data ss:Type="String">-</Data></Cell>
    <Cell><Data ss:Type="String">-</Data></Cell>
    <Cell><Data ss:Type="String">-</Data></Cell>
    <Cell><Data ss:Type="String">-</Data></Cell>
    <Cell><Data ss:Type="String">-</Data></Cell>
    <Cell><Data ss:Type="String">-</Data></Cell>
    <Cell><Data ss:Type="String">+</Data></Cell>
    <Cell><Data ss:Type="String">-</Data></Cell>
    <Cell><Data ss:Type="String">-</Data></Cell>
    <Cell><Data ss:Type="String">-</Data></Cell>
    <Cell><Data ss:Type="String">-</Data></Cell>
    <Cell><Data ss:Type="String">-</Data></Cell>
    <Cell><Data ss:Type="String">+</Data></Cell>
    <Cell><Data ss:Type="String">-</Data></Cell>
    <Cell><Data ss:Type="String">-</Data></Cell>
    <Cell><Data ss:Type="String">-</Data></Cell>
    <Cell><Data ss:Type="String">-</Data></Cell>
    <Cell><Data ss:Type="String">-</Data></Cell>
    <Cell><Data ss:Type="String">-</Data></Cell>
    <Cell><Data ss:Type="String">-</Data></Cell>
    <Cell><Data ss:Type="String">-</Data></Cell>
    <Cell><Data ss:Type="String">-</Data></Cell>
    <Cell><Data ss:Type="String">-</Data></Cell>
    <Cell><Data ss:Type="String">-</Data></Cell>
    <Cell><Data ss:Type="String">-</Data></Cell>
    <Cell><Data ss:Type="String">-</Data></Cell>
    <Cell><Data ss:Type="String">-</Data></Cell>
    <Cell><Data ss:Type="String">-</Data></Cell>
    <Cell><Data ss:Type="String">-</Data></Cell>
    <Cell><Data ss:Type="String">-</Data></Cell>
    <Cell><Data ss:Type="String">-</Data></Cell>
    <Cell><Data ss:Type="String">-</Data></Cell>
    <Cell><Data ss:Type="String">-</Data></Cell>
    <Cell><Data ss:Type="String">-</Data></Cell>
    <Cell><Data ss:Type="String">-</Data></Cell>
    <Cell><Data ss:Type="String">-</Data></Cell>
    <Cell><Data ss:Type="String">+</Data></Cell>
    <Cell><Data ss:Type="String">-</Data></Cell>
    <Cell><Data ss:Type="String">-</Data></Cell>
    <Cell><Data ss:Type="String">+</Data></Cell>
    <Cell><Data ss:Type="String">-</Data></Cell>
    <Cell><Data ss:Type="String">-</Data></Cell>
    <Cell><Data ss:Type="String">-</Data></Cell>
    <Cell><Data ss:Type="String">-</Data></Cell>
    <Cell><Data ss:Type="String">-</Data></Cell>
    <Cell><Data ss:Type="String">-</Data></Cell>
    <Cell><Data ss:Type="String">-</Data></Cell>
    <Cell><Data ss:Type="String">-</Data></Cell>
    <Cell><Data ss:Type="String">-</Data></Cell>
    <Cell><Data ss:Type="String">-</Data></Cell>
    <Cell><Data ss:Type="String">-</Data></Cell>
    <Cell><Data ss:Type="String">-</Data></Cell>
    <Cell><Data ss:Type="String">-</Data></Cell>
    <Cell><Data ss:Type="String">-</Data></Cell>
    <Cell><Data ss:Type="String">-</Data></Cell>
    <Cell><Data ss:Type="String">-</Data></Cell>
    <Cell><Data ss:Type="String">-</Data></Cell>
    <Cell><Data ss:Type="String">-</Data></Cell>
    <Cell><Data ss:Type="String">-</Data></Cell>
    <Cell><Data ss:Type="String">-</Data></Cell>
    <Cell><Data ss:Type="String">-</Data></Cell>
    <Cell><Data ss:Type="String">-</Data></Cell>
    <Cell><Data ss:Type="String">-</Data></Cell>
    <Cell><Data ss:Type="String">-</Data></Cell>
    <Cell><Data ss:Type="String">-</Data></Cell>
    <Cell><Data ss:Type="String">-</Data></Cell>
    <Cell><Data ss:Type="String">-</Data></Cell>
    <Cell><Data ss:Type="String">-</Data></Cell>
    <Cell><Data ss:Type="String">-</Data></Cell>
    <Cell><Data ss:Type="String">-</Data></Cell>
    <Cell><Data ss:Type="String">-</Data></Cell>
    <Cell><Data ss:Type="String">-</Data></Cell>
    <Cell><Data ss:Type="String">-</Data></Cell>
    <Cell><Data ss:Type="String">-</Data></Cell>
    <Cell><Data ss:Type="String">-</Data></Cell>
    <Cell><Data ss:Type="String">-</Data></Cell>
    <Cell><Data ss:Type="String">-</Data></Cell>
    <Cell><Data ss:Type="String">-</Data></Cell>
    <Cell><Data ss:Type="String">-</Data></Cell>
    <Cell><Data ss:Type="String">-</Data></Cell>
    <Cell><Data ss:Type="String">-</Data></Cell>
    <Cell><Data ss:Type="String">-</Data></Cell>
    <Cell><Data ss:Type="String">-</Data></Cell>
    <Cell><Data ss:Type="String">-</Data></Cell>
    <Cell><Data ss:Type="String">-</Data></Cell>
    <Cell><Data ss:Type="String">-</Data></Cell>
    <Cell><Data ss:Type="String">-</Data></Cell>
    <Cell><Data ss:Type="String">-</Data></Cell>
    <Cell><Data ss:Type="String">-</Data></Cell>
    <Cell><Data ss:Type="String">-</Data></Cell>
    <Cell><Data ss:Type="String">-</Data></Cell>
    <Cell><Data ss:Type="String">-</Data></Cell>
    <Cell><Data ss:Type="String">-</Data></Cell>
    <Cell><Data ss:Type="String">-</Data></Cell>
    <Cell><Data ss:Type="String">-</Data></Cell>
    <Cell><Data ss:Type="String">-</Data></Cell>
    <Cell><Data ss:Type="String">-</Data></Cell>
    <Cell><Data ss:Type="String">-</Data></Cell>
    <Cell><Data ss:Type="String">-</Data></Cell>
    <Cell><Data ss:Type="String">-</Data></Cell>
    <Cell><Data ss:Type="String">-</Data></Cell>
    <Cell><Data ss:Type="String">-</Data></Cell>
    <Cell><Data ss:Type="String">-</Data></Cell>
    <Cell><Data ss:Type="String">-</Data></Cell>
    <Cell><Data ss:Type="String">-</Data></Cell>
    <Cell><Data ss:Type="String">-</Data></Cell>
    <Cell><Data ss:Type="String">-</Data></Cell>
    <Cell><Data ss:Type="String">-</Data></Cell>
    <Cell><Data ss:Type="String">-</Data></Cell>
    <Cell><Data ss:Type="String">-</Data></Cell>
    <Cell><Data ss:Type="String">-</Data></Cell>
    <Cell><Data ss:Type="String">-</Data></Cell>
    <Cell><Data ss:Type="String">-</Data></Cell>
    <Cell><Data ss:Type="String">-</Data></Cell>
    <Cell><Data ss:Type="String">-</Data></Cell>
    <Cell><Data ss:Type="String">-</Data></Cell>
    <Cell><Data ss:Type="String">-</Data></Cell>
    <Cell><Data ss:Type="String">-</Data></Cell>
    <Cell><Data ss:Type="String">-</Data></Cell>
    <Cell><Data ss:Type="String">-</Data></Cell>
    <Cell><Data ss:Type="String">-</Data></Cell>
    <Cell><Data ss:Type="String">-</Data></Cell>
    <Cell><Data ss:Type="String">-</Data></Cell>
    <Cell><Data ss:Type="String">-</Data></Cell>
    <Cell><Data ss:Type="String">-</Data></Cell>
    <Cell><Data ss:Type="String">-</Data></Cell>
    <Cell><Data ss:Type="String">-</Data></Cell>
    <Cell><Data ss:Type="String">-</Data></Cell>
    <Cell><Data ss:Type="String">-</Data></Cell>
    <Cell><Data ss:Type="String">-</Data></Cell>
    <Cell><Data ss:Type="String">-</Data></Cell>
    <Cell><Data ss:Type="String">-</Data></Cell>
    <Cell><Data ss:Type="String">-</Data></Cell>
    <Cell><Data ss:Type="String">-</Data></Cell>
    <Cell><Data ss:Type="String">-</Data></Cell>
    <Cell><Data ss:Type="String">-</Data></Cell>
    <Cell><Data ss:Type="String">-</Data></Cell>
    <Cell><Data ss:Type="String">-</Data></Cell>
    <Cell><Data ss:Type="String">-</Data></Cell>
    <Cell><Data ss:Type="String">-</Data></Cell>
    <Cell><Data ss:Type="String">-</Data></Cell>
    <Cell><Data ss:Type="String">-</Data></Cell>
    <Cell><Data ss:Type="String">-</Data></Cell>
    <Cell><Data ss:Type="String">-</Data></Cell>
    <Cell><Data ss:Type="String">-</Data></Cell>
    <Cell><Data ss:Type="String">-</Data></Cell>
    <Cell><Data ss:Type="String">-</Data></Cell>
    <Cell><Data ss:Type="String">-</Data></Cell>
    <Cell><Data ss:Type="String">-</Data></Cell>
    <Cell><Data ss:Type="String">-</Data></Cell>
    <Cell><Data ss:Type="String">-</Data></Cell>
    <Cell><Data ss:Type="String">-</Data></Cell>
    <Cell><Data ss:Type="String">-</Data></Cell>
    <Cell><Data ss:Type="String">-</Data></Cell>
    <Cell><Data ss:Type="String">-</Data></Cell>
    <Cell><Data ss:Type="String">-</Data></Cell>
    <Cell><Data ss:Type="String">-</Data></Cell>
    <Cell><Data ss:Type="String">-</Data></Cell>
    <Cell><Data ss:Type="String">-</Data></Cell>
    <Cell><Data ss:Type="String">-</Data></Cell>
    <Cell><Data ss:Type="String">-</Data></Cell>
    <Cell><Data ss:Type="String">-</Data></Cell>
    <Cell><Data ss:Type="String">-</Data></Cell>
    <Cell><Data ss:Type="String">-</Data></Cell>
    <Cell><Data ss:Type="String">-</Data></Cell>
    <Cell><Data ss:Type="String">-</Data></Cell>
    <Cell><Data ss:Type="String">-</Data></Cell>
    <Cell><Data ss:Type="String">-</Data></Cell>
    <Cell><Data ss:Type="String">-</Data></Cell>
    <Cell><Data ss:Type="String">-</Data></Cell>
    <Cell><Data ss:Type="String">-</Data></Cell>
    <Cell><Data ss:Type="String">-</Data></Cell>
    <Cell><Data ss:Type="String">-</Data></Cell>
    <Cell><Data ss:Type="String">-</Data></Cell>
    <Cell><Data ss:Type="String">-</Data></Cell>
    <Cell><Data ss:Type="String">-</Data></Cell>
    <Cell><Data ss:Type="String">-</Data></Cell>
    <Cell><Data ss:Type="String">-</Data></Cell>
    <Cell><Data ss:Type="String">-</Data></Cell>
    <Cell><Data ss:Type="String">-</Data></Cell>
    <Cell><Data ss:Type="String">-</Data></Cell>
    <Cell><Data ss:Type="String">-</Data></Cell>
    <Cell><Data ss:Type="String">-</Data></Cell>
   </Row>
   <Row ss:AutoFitHeight="0">
    <Cell><Data ss:Type="String">Ciona_savignyi</Data></Cell>
    <Cell><Data ss:Type="String">+</Data></Cell>
    <Cell><Data ss:Type="String">-</Data></Cell>
    <Cell><Data ss:Type="String">+</Data></Cell>
    <Cell><Data ss:Type="String">-</Data></Cell>
    <Cell><Data ss:Type="String">-</Data></Cell>
    <Cell><Data ss:Type="String">-</Data></Cell>
    <Cell><Data ss:Type="String">-</Data></Cell>
    <Cell><Data ss:Type="String">-</Data></Cell>
    <Cell><Data ss:Type="String">-</Data></Cell>
    <Cell><Data ss:Type="String">-</Data></Cell>
    <Cell><Data ss:Type="String">-</Data></Cell>
    <Cell><Data ss:Type="String">+</Data></Cell>
    <Cell><Data ss:Type="String">-</Data></Cell>
    <Cell><Data ss:Type="String">-</Data></Cell>
    <Cell><Data ss:Type="String">-</Data></Cell>
    <Cell><Data ss:Type="String">-</Data></Cell>
    <Cell><Data ss:Type="String">-</Data></Cell>
    <Cell><Data ss:Type="String">+</Data></Cell>
    <Cell><Data ss:Type="String">-</Data></Cell>
    <Cell><Data ss:Type="String">-</Data></Cell>
    <Cell><Data ss:Type="String">-</Data></Cell>
    <Cell><Data ss:Type="String">-</Data></Cell>
    <Cell><Data ss:Type="String">-</Data></Cell>
    <Cell><Data ss:Type="String">-</Data></Cell>
    <Cell><Data ss:Type="String">-</Data></Cell>
    <Cell><Data ss:Type="String">-</Data></Cell>
    <Cell><Data ss:Type="String">+</Data></Cell>
    <Cell><Data ss:Type="String">+</Data></Cell>
    <Cell><Data ss:Type="String">-</Data></Cell>
    <Cell><Data ss:Type="String">+</Data></Cell>
    <Cell><Data ss:Type="String">-</Data></Cell>
    <Cell><Data ss:Type="String">+</Data></Cell>
    <Cell><Data ss:Type="String">-</Data></Cell>
    <Cell><Data ss:Type="String">-</Data></Cell>
    <Cell><Data ss:Type="String">-</Data></Cell>
    <Cell><Data ss:Type="String">-</Data></Cell>
    <Cell><Data ss:Type="String">+</Data></Cell>
    <Cell><Data ss:Type="String">-</Data></Cell>
    <Cell><Data ss:Type="String">-</Data></Cell>
    <Cell><Data ss:Type="String">-</Data></Cell>
    <Cell><Data ss:Type="String">-</Data></Cell>
    <Cell><Data ss:Type="String">-</Data></Cell>
    <Cell><Data ss:Type="String">-</Data></Cell>
    <Cell><Data ss:Type="String">-</Data></Cell>
    <Cell><Data ss:Type="String">-</Data></Cell>
    <Cell><Data ss:Type="String">-</Data></Cell>
    <Cell><Data ss:Type="String">-</Data></Cell>
    <Cell><Data ss:Type="String">-</Data></Cell>
    <Cell><Data ss:Type="String">-</Data></Cell>
    <Cell><Data ss:Type="String">+</Data></Cell>
    <Cell><Data ss:Type="String">-</Data></Cell>
    <Cell><Data ss:Type="String">-</Data></Cell>
    <Cell><Data ss:Type="String">-</Data></Cell>
    <Cell><Data ss:Type="String">-</Data></Cell>
    <Cell><Data ss:Type="String">-</Data></Cell>
    <Cell><Data ss:Type="String">+</Data></Cell>
    <Cell><Data ss:Type="String">-</Data></Cell>
    <Cell><Data ss:Type="String">-</Data></Cell>
    <Cell><Data ss:Type="String">-</Data></Cell>
    <Cell><Data ss:Type="String">-</Data></Cell>
    <Cell><Data ss:Type="String">-</Data></Cell>
    <Cell><Data ss:Type="String">-</Data></Cell>
    <Cell><Data ss:Type="String">-</Data></Cell>
    <Cell><Data ss:Type="String">-</Data></Cell>
    <Cell><Data ss:Type="String">-</Data></Cell>
    <Cell><Data ss:Type="String">-</Data></Cell>
    <Cell><Data ss:Type="String">-</Data></Cell>
    <Cell><Data ss:Type="String">-</Data></Cell>
    <Cell><Data ss:Type="String">-</Data></Cell>
    <Cell><Data ss:Type="String">-</Data></Cell>
    <Cell><Data ss:Type="String">-</Data></Cell>
    <Cell><Data ss:Type="String">-</Data></Cell>
    <Cell><Data ss:Type="String">-</Data></Cell>
    <Cell><Data ss:Type="String">-</Data></Cell>
    <Cell><Data ss:Type="String">-</Data></Cell>
    <Cell><Data ss:Type="String">-</Data></Cell>
    <Cell><Data ss:Type="String">-</Data></Cell>
    <Cell><Data ss:Type="String">-</Data></Cell>
    <Cell><Data ss:Type="String">-</Data></Cell>
    <Cell><Data ss:Type="String">+</Data></Cell>
    <Cell><Data ss:Type="String">-</Data></Cell>
    <Cell><Data ss:Type="String">-</Data></Cell>
    <Cell><Data ss:Type="String">+</Data></Cell>
    <Cell><Data ss:Type="String">-</Data></Cell>
    <Cell><Data ss:Type="String">-</Data></Cell>
    <Cell><Data ss:Type="String">-</Data></Cell>
    <Cell><Data ss:Type="String">-</Data></Cell>
    <Cell><Data ss:Type="String">-</Data></Cell>
    <Cell><Data ss:Type="String">-</Data></Cell>
    <Cell><Data ss:Type="String">-</Data></Cell>
    <Cell><Data ss:Type="String">-</Data></Cell>
    <Cell><Data ss:Type="String">-</Data></Cell>
    <Cell><Data ss:Type="String">-</Data></Cell>
    <Cell><Data ss:Type="String">-</Data></Cell>
    <Cell><Data ss:Type="String">-</Data></Cell>
    <Cell><Data ss:Type="String">-</Data></Cell>
    <Cell><Data ss:Type="String">-</Data></Cell>
    <Cell><Data ss:Type="String">-</Data></Cell>
    <Cell><Data ss:Type="String">-</Data></Cell>
    <Cell><Data ss:Type="String">-</Data></Cell>
    <Cell><Data ss:Type="String">-</Data></Cell>
    <Cell><Data ss:Type="String">-</Data></Cell>
    <Cell><Data ss:Type="String">-</Data></Cell>
    <Cell><Data ss:Type="String">-</Data></Cell>
    <Cell><Data ss:Type="String">-</Data></Cell>
    <Cell><Data ss:Type="String">-</Data></Cell>
    <Cell><Data ss:Type="String">-</Data></Cell>
    <Cell><Data ss:Type="String">-</Data></Cell>
    <Cell><Data ss:Type="String">-</Data></Cell>
    <Cell><Data ss:Type="String">-</Data></Cell>
    <Cell><Data ss:Type="String">-</Data></Cell>
    <Cell><Data ss:Type="String">-</Data></Cell>
    <Cell><Data ss:Type="String">-</Data></Cell>
    <Cell><Data ss:Type="String">-</Data></Cell>
    <Cell><Data ss:Type="String">-</Data></Cell>
    <Cell><Data ss:Type="String">-</Data></Cell>
    <Cell><Data ss:Type="String">-</Data></Cell>
    <Cell><Data ss:Type="String">-</Data></Cell>
    <Cell><Data ss:Type="String">-</Data></Cell>
    <Cell><Data ss:Type="String">-</Data></Cell>
    <Cell><Data ss:Type="String">-</Data></Cell>
    <Cell><Data ss:Type="String">-</Data></Cell>
    <Cell><Data ss:Type="String">-</Data></Cell>
    <Cell><Data ss:Type="String">-</Data></Cell>
    <Cell><Data ss:Type="String">-</Data></Cell>
    <Cell><Data ss:Type="String">-</Data></Cell>
    <Cell><Data ss:Type="String">-</Data></Cell>
    <Cell><Data ss:Type="String">-</Data></Cell>
    <Cell><Data ss:Type="String">-</Data></Cell>
    <Cell><Data ss:Type="String">-</Data></Cell>
    <Cell><Data ss:Type="String">-</Data></Cell>
    <Cell><Data ss:Type="String">-</Data></Cell>
    <Cell><Data ss:Type="String">-</Data></Cell>
    <Cell><Data ss:Type="String">-</Data></Cell>
    <Cell><Data ss:Type="String">-</Data></Cell>
    <Cell><Data ss:Type="String">-</Data></Cell>
    <Cell><Data ss:Type="String">-</Data></Cell>
    <Cell><Data ss:Type="String">-</Data></Cell>
    <Cell><Data ss:Type="String">-</Data></Cell>
    <Cell><Data ss:Type="String">-</Data></Cell>
    <Cell><Data ss:Type="String">-</Data></Cell>
    <Cell><Data ss:Type="String">-</Data></Cell>
    <Cell><Data ss:Type="String">-</Data></Cell>
    <Cell><Data ss:Type="String">-</Data></Cell>
    <Cell><Data ss:Type="String">-</Data></Cell>
    <Cell><Data ss:Type="String">-</Data></Cell>
    <Cell><Data ss:Type="String">-</Data></Cell>
    <Cell><Data ss:Type="String">-</Data></Cell>
    <Cell><Data ss:Type="String">-</Data></Cell>
    <Cell><Data ss:Type="String">-</Data></Cell>
    <Cell><Data ss:Type="String">-</Data></Cell>
    <Cell><Data ss:Type="String">-</Data></Cell>
    <Cell><Data ss:Type="String">-</Data></Cell>
    <Cell><Data ss:Type="String">-</Data></Cell>
    <Cell><Data ss:Type="String">-</Data></Cell>
    <Cell><Data ss:Type="String">-</Data></Cell>
    <Cell><Data ss:Type="String">-</Data></Cell>
    <Cell><Data ss:Type="String">-</Data></Cell>
    <Cell><Data ss:Type="String">-</Data></Cell>
    <Cell><Data ss:Type="String">-</Data></Cell>
    <Cell><Data ss:Type="String">-</Data></Cell>
    <Cell><Data ss:Type="String">-</Data></Cell>
    <Cell><Data ss:Type="String">-</Data></Cell>
    <Cell><Data ss:Type="String">-</Data></Cell>
    <Cell><Data ss:Type="String">-</Data></Cell>
    <Cell><Data ss:Type="String">-</Data></Cell>
    <Cell><Data ss:Type="String">-</Data></Cell>
    <Cell><Data ss:Type="String">-</Data></Cell>
    <Cell><Data ss:Type="String">-</Data></Cell>
    <Cell><Data ss:Type="String">-</Data></Cell>
    <Cell><Data ss:Type="String">-</Data></Cell>
    <Cell><Data ss:Type="String">-</Data></Cell>
    <Cell><Data ss:Type="String">-</Data></Cell>
    <Cell><Data ss:Type="String">-</Data></Cell>
    <Cell><Data ss:Type="String">-</Data></Cell>
    <Cell><Data ss:Type="String">-</Data></Cell>
    <Cell><Data ss:Type="String">-</Data></Cell>
    <Cell><Data ss:Type="String">-</Data></Cell>
    <Cell><Data ss:Type="String">-</Data></Cell>
    <Cell><Data ss:Type="String">-</Data></Cell>
    <Cell><Data ss:Type="String">-</Data></Cell>
    <Cell><Data ss:Type="String">-</Data></Cell>
    <Cell><Data ss:Type="String">-</Data></Cell>
    <Cell><Data ss:Type="String">-</Data></Cell>
    <Cell><Data ss:Type="String">-</Data></Cell>
    <Cell><Data ss:Type="String">-</Data></Cell>
    <Cell><Data ss:Type="String">-</Data></Cell>
    <Cell><Data ss:Type="String">-</Data></Cell>
    <Cell><Data ss:Type="String">-</Data></Cell>
    <Cell><Data ss:Type="String">-</Data></Cell>
    <Cell><Data ss:Type="String">-</Data></Cell>
    <Cell><Data ss:Type="String">-</Data></Cell>
    <Cell><Data ss:Type="String">-</Data></Cell>
    <Cell><Data ss:Type="String">-</Data></Cell>
    <Cell><Data ss:Type="String">-</Data></Cell>
    <Cell><Data ss:Type="String">-</Data></Cell>
    <Cell><Data ss:Type="String">-</Data></Cell>
    <Cell><Data ss:Type="String">-</Data></Cell>
    <Cell><Data ss:Type="String">-</Data></Cell>
    <Cell><Data ss:Type="String">-</Data></Cell>
    <Cell><Data ss:Type="String">-</Data></Cell>
    <Cell><Data ss:Type="String">-</Data></Cell>
    <Cell><Data ss:Type="String">-</Data></Cell>
    <Cell><Data ss:Type="String">-</Data></Cell>
    <Cell><Data ss:Type="String">-</Data></Cell>
    <Cell><Data ss:Type="String">-</Data></Cell>
    <Cell><Data ss:Type="String">-</Data></Cell>
    <Cell><Data ss:Type="String">-</Data></Cell>
    <Cell><Data ss:Type="String">-</Data></Cell>
    <Cell><Data ss:Type="String">-</Data></Cell>
    <Cell><Data ss:Type="String">-</Data></Cell>
    <Cell><Data ss:Type="String">-</Data></Cell>
    <Cell><Data ss:Type="String">-</Data></Cell>
    <Cell><Data ss:Type="String">-</Data></Cell>
    <Cell><Data ss:Type="String">-</Data></Cell>
    <Cell><Data ss:Type="String">-</Data></Cell>
    <Cell><Data ss:Type="String">-</Data></Cell>
    <Cell><Data ss:Type="String">-</Data></Cell>
    <Cell><Data ss:Type="String">-</Data></Cell>
    <Cell><Data ss:Type="String">-</Data></Cell>
    <Cell><Data ss:Type="String">-</Data></Cell>
    <Cell><Data ss:Type="String">-</Data></Cell>
    <Cell><Data ss:Type="String">-</Data></Cell>
    <Cell><Data ss:Type="String">-</Data></Cell>
    <Cell><Data ss:Type="String">-</Data></Cell>
    <Cell><Data ss:Type="String">-</Data></Cell>
   </Row>
   <Row ss:AutoFitHeight="0">
    <Cell><Data ss:Type="String">Cricetulus_griseus</Data></Cell>
    <Cell><Data ss:Type="String">-</Data></Cell>
    <Cell><Data ss:Type="String">-</Data></Cell>
    <Cell><Data ss:Type="String">-</Data></Cell>
    <Cell><Data ss:Type="String">-</Data></Cell>
    <Cell><Data ss:Type="String">-</Data></Cell>
    <Cell><Data ss:Type="String">-</Data></Cell>
    <Cell><Data ss:Type="String">-</Data></Cell>
    <Cell><Data ss:Type="String">+</Data></Cell>
    <Cell><Data ss:Type="String">-</Data></Cell>
    <Cell><Data ss:Type="String">-</Data></Cell>
    <Cell><Data ss:Type="String">-</Data></Cell>
    <Cell><Data ss:Type="String">-</Data></Cell>
    <Cell><Data ss:Type="String">-</Data></Cell>
    <Cell><Data ss:Type="String">-</Data></Cell>
    <Cell><Data ss:Type="String">-</Data></Cell>
    <Cell><Data ss:Type="String">-</Data></Cell>
    <Cell><Data ss:Type="String">-</Data></Cell>
    <Cell><Data ss:Type="String">-</Data></Cell>
    <Cell><Data ss:Type="String">-</Data></Cell>
    <Cell><Data ss:Type="String">-</Data></Cell>
    <Cell><Data ss:Type="String">-</Data></Cell>
    <Cell><Data ss:Type="String">-</Data></Cell>
    <Cell><Data ss:Type="String">-</Data></Cell>
    <Cell><Data ss:Type="String">-</Data></Cell>
    <Cell><Data ss:Type="String">-</Data></Cell>
    <Cell><Data ss:Type="String">-</Data></Cell>
    <Cell><Data ss:Type="String">+</Data></Cell>
    <Cell><Data ss:Type="String">-</Data></Cell>
    <Cell><Data ss:Type="String">-</Data></Cell>
    <Cell><Data ss:Type="String">-</Data></Cell>
    <Cell><Data ss:Type="String">-</Data></Cell>
    <Cell><Data ss:Type="String">-</Data></Cell>
    <Cell><Data ss:Type="String">-</Data></Cell>
    <Cell><Data ss:Type="String">-</Data></Cell>
    <Cell><Data ss:Type="String">-</Data></Cell>
    <Cell><Data ss:Type="String">-</Data></Cell>
    <Cell><Data ss:Type="String">-</Data></Cell>
    <Cell><Data ss:Type="String">-</Data></Cell>
    <Cell><Data ss:Type="String">-</Data></Cell>
    <Cell><Data ss:Type="String">-</Data></Cell>
    <Cell><Data ss:Type="String">-</Data></Cell>
    <Cell><Data ss:Type="String">-</Data></Cell>
    <Cell><Data ss:Type="String">-</Data></Cell>
    <Cell><Data ss:Type="String">-</Data></Cell>
    <Cell><Data ss:Type="String">-</Data></Cell>
    <Cell><Data ss:Type="String">-</Data></Cell>
    <Cell><Data ss:Type="String">-</Data></Cell>
    <Cell><Data ss:Type="String">-</Data></Cell>
    <Cell><Data ss:Type="String">-</Data></Cell>
    <Cell><Data ss:Type="String">-</Data></Cell>
    <Cell><Data ss:Type="String">-</Data></Cell>
    <Cell><Data ss:Type="String">-</Data></Cell>
    <Cell><Data ss:Type="String">-</Data></Cell>
    <Cell><Data ss:Type="String">-</Data></Cell>
    <Cell><Data ss:Type="String">-</Data></Cell>
    <Cell><Data ss:Type="String">-</Data></Cell>
    <Cell><Data ss:Type="String">-</Data></Cell>
    <Cell><Data ss:Type="String">-</Data></Cell>
    <Cell><Data ss:Type="String">-</Data></Cell>
    <Cell><Data ss:Type="String">-</Data></Cell>
    <Cell><Data ss:Type="String">-</Data></Cell>
    <Cell><Data ss:Type="String">-</Data></Cell>
    <Cell><Data ss:Type="String">-</Data></Cell>
    <Cell><Data ss:Type="String">-</Data></Cell>
    <Cell><Data ss:Type="String">-</Data></Cell>
    <Cell><Data ss:Type="String">-</Data></Cell>
    <Cell><Data ss:Type="String">-</Data></Cell>
    <Cell><Data ss:Type="String">-</Data></Cell>
    <Cell><Data ss:Type="String">-</Data></Cell>
    <Cell><Data ss:Type="String">-</Data></Cell>
    <Cell><Data ss:Type="String">-</Data></Cell>
    <Cell><Data ss:Type="String">-</Data></Cell>
    <Cell><Data ss:Type="String">-</Data></Cell>
    <Cell><Data ss:Type="String">-</Data></Cell>
    <Cell><Data ss:Type="String">-</Data></Cell>
    <Cell><Data ss:Type="String">-</Data></Cell>
    <Cell><Data ss:Type="String">-</Data></Cell>
    <Cell><Data ss:Type="String">-</Data></Cell>
    <Cell><Data ss:Type="String">-</Data></Cell>
    <Cell><Data ss:Type="String">-</Data></Cell>
    <Cell><Data ss:Type="String">-</Data></Cell>
    <Cell><Data ss:Type="String">-</Data></Cell>
    <Cell><Data ss:Type="String">-</Data></Cell>
    <Cell><Data ss:Type="String">-</Data></Cell>
    <Cell><Data ss:Type="String">-</Data></Cell>
    <Cell><Data ss:Type="String">-</Data></Cell>
    <Cell><Data ss:Type="String">-</Data></Cell>
    <Cell><Data ss:Type="String">-</Data></Cell>
    <Cell><Data ss:Type="String">-</Data></Cell>
    <Cell><Data ss:Type="String">-</Data></Cell>
    <Cell><Data ss:Type="String">-</Data></Cell>
    <Cell><Data ss:Type="String">-</Data></Cell>
    <Cell><Data ss:Type="String">-</Data></Cell>
    <Cell><Data ss:Type="String">-</Data></Cell>
    <Cell><Data ss:Type="String">-</Data></Cell>
    <Cell><Data ss:Type="String">-</Data></Cell>
    <Cell><Data ss:Type="String">-</Data></Cell>
    <Cell><Data ss:Type="String">-</Data></Cell>
    <Cell><Data ss:Type="String">-</Data></Cell>
    <Cell><Data ss:Type="String">-</Data></Cell>
    <Cell><Data ss:Type="String">-</Data></Cell>
    <Cell><Data ss:Type="String">-</Data></Cell>
    <Cell><Data ss:Type="String">-</Data></Cell>
    <Cell><Data ss:Type="String">-</Data></Cell>
    <Cell><Data ss:Type="String">-</Data></Cell>
    <Cell><Data ss:Type="String">-</Data></Cell>
    <Cell><Data ss:Type="String">-</Data></Cell>
    <Cell><Data ss:Type="String">-</Data></Cell>
    <Cell><Data ss:Type="String">-</Data></Cell>
    <Cell><Data ss:Type="String">-</Data></Cell>
    <Cell><Data ss:Type="String">-</Data></Cell>
    <Cell><Data ss:Type="String">-</Data></Cell>
    <Cell><Data ss:Type="String">-</Data></Cell>
    <Cell><Data ss:Type="String">-</Data></Cell>
    <Cell><Data ss:Type="String">-</Data></Cell>
    <Cell><Data ss:Type="String">-</Data></Cell>
    <Cell><Data ss:Type="String">-</Data></Cell>
    <Cell><Data ss:Type="String">-</Data></Cell>
    <Cell><Data ss:Type="String">-</Data></Cell>
    <Cell><Data ss:Type="String">-</Data></Cell>
    <Cell><Data ss:Type="String">-</Data></Cell>
    <Cell><Data ss:Type="String">-</Data></Cell>
    <Cell><Data ss:Type="String">-</Data></Cell>
    <Cell><Data ss:Type="String">-</Data></Cell>
    <Cell><Data ss:Type="String">-</Data></Cell>
    <Cell><Data ss:Type="String">-</Data></Cell>
    <Cell><Data ss:Type="String">-</Data></Cell>
    <Cell><Data ss:Type="String">-</Data></Cell>
    <Cell><Data ss:Type="String">-</Data></Cell>
    <Cell><Data ss:Type="String">-</Data></Cell>
    <Cell><Data ss:Type="String">-</Data></Cell>
    <Cell><Data ss:Type="String">-</Data></Cell>
    <Cell><Data ss:Type="String">-</Data></Cell>
    <Cell><Data ss:Type="String">-</Data></Cell>
    <Cell><Data ss:Type="String">-</Data></Cell>
    <Cell><Data ss:Type="String">-</Data></Cell>
    <Cell><Data ss:Type="String">-</Data></Cell>
    <Cell><Data ss:Type="String">-</Data></Cell>
    <Cell><Data ss:Type="String">-</Data></Cell>
    <Cell><Data ss:Type="String">-</Data></Cell>
    <Cell><Data ss:Type="String">-</Data></Cell>
    <Cell><Data ss:Type="String">-</Data></Cell>
    <Cell><Data ss:Type="String">-</Data></Cell>
    <Cell><Data ss:Type="String">-</Data></Cell>
    <Cell><Data ss:Type="String">-</Data></Cell>
    <Cell><Data ss:Type="String">-</Data></Cell>
    <Cell><Data ss:Type="String">-</Data></Cell>
    <Cell><Data ss:Type="String">-</Data></Cell>
    <Cell><Data ss:Type="String">-</Data></Cell>
    <Cell><Data ss:Type="String">-</Data></Cell>
    <Cell><Data ss:Type="String">-</Data></Cell>
    <Cell><Data ss:Type="String">-</Data></Cell>
    <Cell><Data ss:Type="String">-</Data></Cell>
    <Cell><Data ss:Type="String">-</Data></Cell>
    <Cell><Data ss:Type="String">-</Data></Cell>
    <Cell><Data ss:Type="String">-</Data></Cell>
    <Cell><Data ss:Type="String">-</Data></Cell>
    <Cell><Data ss:Type="String">-</Data></Cell>
    <Cell><Data ss:Type="String">-</Data></Cell>
    <Cell><Data ss:Type="String">-</Data></Cell>
    <Cell><Data ss:Type="String">-</Data></Cell>
    <Cell><Data ss:Type="String">-</Data></Cell>
    <Cell><Data ss:Type="String">-</Data></Cell>
    <Cell><Data ss:Type="String">-</Data></Cell>
    <Cell><Data ss:Type="String">-</Data></Cell>
    <Cell><Data ss:Type="String">-</Data></Cell>
    <Cell><Data ss:Type="String">-</Data></Cell>
    <Cell><Data ss:Type="String">-</Data></Cell>
    <Cell><Data ss:Type="String">-</Data></Cell>
    <Cell><Data ss:Type="String">-</Data></Cell>
    <Cell><Data ss:Type="String">-</Data></Cell>
    <Cell><Data ss:Type="String">-</Data></Cell>
    <Cell><Data ss:Type="String">-</Data></Cell>
    <Cell><Data ss:Type="String">-</Data></Cell>
    <Cell><Data ss:Type="String">-</Data></Cell>
    <Cell><Data ss:Type="String">-</Data></Cell>
    <Cell><Data ss:Type="String">-</Data></Cell>
    <Cell><Data ss:Type="String">-</Data></Cell>
    <Cell><Data ss:Type="String">-</Data></Cell>
    <Cell><Data ss:Type="String">-</Data></Cell>
    <Cell><Data ss:Type="String">-</Data></Cell>
    <Cell><Data ss:Type="String">-</Data></Cell>
    <Cell><Data ss:Type="String">-</Data></Cell>
    <Cell><Data ss:Type="String">-</Data></Cell>
    <Cell><Data ss:Type="String">-</Data></Cell>
    <Cell><Data ss:Type="String">-</Data></Cell>
    <Cell><Data ss:Type="String">-</Data></Cell>
    <Cell><Data ss:Type="String">-</Data></Cell>
    <Cell><Data ss:Type="String">-</Data></Cell>
    <Cell><Data ss:Type="String">-</Data></Cell>
    <Cell><Data ss:Type="String">-</Data></Cell>
    <Cell><Data ss:Type="String">-</Data></Cell>
    <Cell><Data ss:Type="String">-</Data></Cell>
    <Cell><Data ss:Type="String">-</Data></Cell>
    <Cell><Data ss:Type="String">-</Data></Cell>
    <Cell><Data ss:Type="String">-</Data></Cell>
    <Cell><Data ss:Type="String">-</Data></Cell>
    <Cell><Data ss:Type="String">-</Data></Cell>
    <Cell><Data ss:Type="String">-</Data></Cell>
    <Cell><Data ss:Type="String">-</Data></Cell>
    <Cell><Data ss:Type="String">-</Data></Cell>
    <Cell><Data ss:Type="String">-</Data></Cell>
    <Cell><Data ss:Type="String">-</Data></Cell>
    <Cell><Data ss:Type="String">-</Data></Cell>
    <Cell><Data ss:Type="String">-</Data></Cell>
    <Cell><Data ss:Type="String">-</Data></Cell>
    <Cell><Data ss:Type="String">-</Data></Cell>
    <Cell><Data ss:Type="String">-</Data></Cell>
    <Cell><Data ss:Type="String">-</Data></Cell>
    <Cell><Data ss:Type="String">-</Data></Cell>
    <Cell><Data ss:Type="String">-</Data></Cell>
    <Cell><Data ss:Type="String">-</Data></Cell>
    <Cell><Data ss:Type="String">-</Data></Cell>
    <Cell><Data ss:Type="String">-</Data></Cell>
    <Cell><Data ss:Type="String">-</Data></Cell>
    <Cell><Data ss:Type="String">-</Data></Cell>
    <Cell><Data ss:Type="String">-</Data></Cell>
    <Cell><Data ss:Type="String">-</Data></Cell>
    <Cell><Data ss:Type="String">-</Data></Cell>
    <Cell><Data ss:Type="String">-</Data></Cell>
    <Cell><Data ss:Type="String">-</Data></Cell>
    <Cell><Data ss:Type="String">-</Data></Cell>
    <Cell><Data ss:Type="String">-</Data></Cell>
    <Cell><Data ss:Type="String">-</Data></Cell>
    <Cell><Data ss:Type="String">-</Data></Cell>
    <Cell><Data ss:Type="String">-</Data></Cell>
   </Row>
   <Row ss:AutoFitHeight="0">
    <Cell><Data ss:Type="String">Culex_quinquefasciatus</Data></Cell>
    <Cell><Data ss:Type="String">+</Data></Cell>
    <Cell><Data ss:Type="String">+</Data></Cell>
    <Cell><Data ss:Type="String">-</Data></Cell>
    <Cell><Data ss:Type="String">+</Data></Cell>
    <Cell><Data ss:Type="String">-</Data></Cell>
    <Cell><Data ss:Type="String">-</Data></Cell>
    <Cell><Data ss:Type="String">-</Data></Cell>
    <Cell><Data ss:Type="String">-</Data></Cell>
    <Cell><Data ss:Type="String">-</Data></Cell>
    <Cell><Data ss:Type="String">-</Data></Cell>
    <Cell><Data ss:Type="String">-</Data></Cell>
    <Cell><Data ss:Type="String">+</Data></Cell>
    <Cell><Data ss:Type="String">-</Data></Cell>
    <Cell><Data ss:Type="String">-</Data></Cell>
    <Cell><Data ss:Type="String">-</Data></Cell>
    <Cell><Data ss:Type="String">+</Data></Cell>
    <Cell><Data ss:Type="String">-</Data></Cell>
    <Cell><Data ss:Type="String">+</Data></Cell>
    <Cell><Data ss:Type="String">-</Data></Cell>
    <Cell><Data ss:Type="String">+</Data></Cell>
    <Cell><Data ss:Type="String">-</Data></Cell>
    <Cell><Data ss:Type="String">-</Data></Cell>
    <Cell><Data ss:Type="String">+</Data></Cell>
    <Cell><Data ss:Type="String">-</Data></Cell>
    <Cell><Data ss:Type="String">-</Data></Cell>
    <Cell><Data ss:Type="String">-</Data></Cell>
    <Cell><Data ss:Type="String">+</Data></Cell>
    <Cell><Data ss:Type="String">+</Data></Cell>
    <Cell><Data ss:Type="String">+</Data></Cell>
    <Cell><Data ss:Type="String">+</Data></Cell>
    <Cell><Data ss:Type="String">+</Data></Cell>
    <Cell><Data ss:Type="String">-</Data></Cell>
    <Cell><Data ss:Type="String">-</Data></Cell>
    <Cell><Data ss:Type="String">-</Data></Cell>
    <Cell><Data ss:Type="String">-</Data></Cell>
    <Cell><Data ss:Type="String">-</Data></Cell>
    <Cell><Data ss:Type="String">+</Data></Cell>
    <Cell><Data ss:Type="String">-</Data></Cell>
    <Cell><Data ss:Type="String">-</Data></Cell>
    <Cell><Data ss:Type="String">-</Data></Cell>
    <Cell><Data ss:Type="String">+</Data></Cell>
    <Cell><Data ss:Type="String">-</Data></Cell>
    <Cell><Data ss:Type="String">-</Data></Cell>
    <Cell><Data ss:Type="String">-</Data></Cell>
    <Cell><Data ss:Type="String">-</Data></Cell>
    <Cell><Data ss:Type="String">-</Data></Cell>
    <Cell><Data ss:Type="String">-</Data></Cell>
    <Cell><Data ss:Type="String">-</Data></Cell>
    <Cell><Data ss:Type="String">-</Data></Cell>
    <Cell><Data ss:Type="String">-</Data></Cell>
    <Cell><Data ss:Type="String">-</Data></Cell>
    <Cell><Data ss:Type="String">-</Data></Cell>
    <Cell><Data ss:Type="String">-</Data></Cell>
    <Cell><Data ss:Type="String">-</Data></Cell>
    <Cell><Data ss:Type="String">-</Data></Cell>
    <Cell><Data ss:Type="String">-</Data></Cell>
    <Cell><Data ss:Type="String">+</Data></Cell>
    <Cell><Data ss:Type="String">-</Data></Cell>
    <Cell><Data ss:Type="String">-</Data></Cell>
    <Cell><Data ss:Type="String">-</Data></Cell>
    <Cell><Data ss:Type="String">-</Data></Cell>
    <Cell><Data ss:Type="String">+</Data></Cell>
    <Cell><Data ss:Type="String">-</Data></Cell>
    <Cell><Data ss:Type="String">-</Data></Cell>
    <Cell><Data ss:Type="String">-</Data></Cell>
    <Cell><Data ss:Type="String">-</Data></Cell>
    <Cell><Data ss:Type="String">-</Data></Cell>
    <Cell><Data ss:Type="String">-</Data></Cell>
    <Cell><Data ss:Type="String">-</Data></Cell>
    <Cell><Data ss:Type="String">-</Data></Cell>
    <Cell><Data ss:Type="String">-</Data></Cell>
    <Cell><Data ss:Type="String">-</Data></Cell>
    <Cell><Data ss:Type="String">-</Data></Cell>
    <Cell><Data ss:Type="String">-</Data></Cell>
    <Cell><Data ss:Type="String">-</Data></Cell>
    <Cell><Data ss:Type="String">-</Data></Cell>
    <Cell><Data ss:Type="String">-</Data></Cell>
    <Cell><Data ss:Type="String">+</Data></Cell>
    <Cell><Data ss:Type="String">-</Data></Cell>
    <Cell><Data ss:Type="String">+</Data></Cell>
    <Cell><Data ss:Type="String">-</Data></Cell>
    <Cell><Data ss:Type="String">-</Data></Cell>
    <Cell><Data ss:Type="String">-</Data></Cell>
    <Cell><Data ss:Type="String">-</Data></Cell>
    <Cell><Data ss:Type="String">-</Data></Cell>
    <Cell><Data ss:Type="String">-</Data></Cell>
    <Cell><Data ss:Type="String">-</Data></Cell>
    <Cell><Data ss:Type="String">-</Data></Cell>
    <Cell><Data ss:Type="String">-</Data></Cell>
    <Cell><Data ss:Type="String">-</Data></Cell>
    <Cell><Data ss:Type="String">-</Data></Cell>
    <Cell><Data ss:Type="String">-</Data></Cell>
    <Cell><Data ss:Type="String">-</Data></Cell>
    <Cell><Data ss:Type="String">-</Data></Cell>
    <Cell><Data ss:Type="String">-</Data></Cell>
    <Cell><Data ss:Type="String">-</Data></Cell>
    <Cell><Data ss:Type="String">-</Data></Cell>
    <Cell><Data ss:Type="String">-</Data></Cell>
    <Cell><Data ss:Type="String">-</Data></Cell>
    <Cell><Data ss:Type="String">-</Data></Cell>
    <Cell><Data ss:Type="String">-</Data></Cell>
    <Cell><Data ss:Type="String">-</Data></Cell>
    <Cell><Data ss:Type="String">-</Data></Cell>
    <Cell><Data ss:Type="String">-</Data></Cell>
    <Cell><Data ss:Type="String">-</Data></Cell>
    <Cell><Data ss:Type="String">-</Data></Cell>
    <Cell><Data ss:Type="String">-</Data></Cell>
    <Cell><Data ss:Type="String">-</Data></Cell>
    <Cell><Data ss:Type="String">-</Data></Cell>
    <Cell><Data ss:Type="String">-</Data></Cell>
    <Cell><Data ss:Type="String">-</Data></Cell>
    <Cell><Data ss:Type="String">-</Data></Cell>
    <Cell><Data ss:Type="String">-</Data></Cell>
    <Cell><Data ss:Type="String">-</Data></Cell>
    <Cell><Data ss:Type="String">+</Data></Cell>
    <Cell><Data ss:Type="String">-</Data></Cell>
    <Cell><Data ss:Type="String">-</Data></Cell>
    <Cell><Data ss:Type="String">-</Data></Cell>
    <Cell><Data ss:Type="String">-</Data></Cell>
    <Cell><Data ss:Type="String">-</Data></Cell>
    <Cell><Data ss:Type="String">-</Data></Cell>
    <Cell><Data ss:Type="String">-</Data></Cell>
    <Cell><Data ss:Type="String">-</Data></Cell>
    <Cell><Data ss:Type="String">-</Data></Cell>
    <Cell><Data ss:Type="String">-</Data></Cell>
    <Cell><Data ss:Type="String">-</Data></Cell>
    <Cell><Data ss:Type="String">-</Data></Cell>
    <Cell><Data ss:Type="String">-</Data></Cell>
    <Cell><Data ss:Type="String">-</Data></Cell>
    <Cell><Data ss:Type="String">-</Data></Cell>
    <Cell><Data ss:Type="String">-</Data></Cell>
    <Cell><Data ss:Type="String">-</Data></Cell>
    <Cell><Data ss:Type="String">-</Data></Cell>
    <Cell><Data ss:Type="String">-</Data></Cell>
    <Cell><Data ss:Type="String">-</Data></Cell>
    <Cell><Data ss:Type="String">-</Data></Cell>
    <Cell><Data ss:Type="String">-</Data></Cell>
    <Cell><Data ss:Type="String">-</Data></Cell>
    <Cell><Data ss:Type="String">-</Data></Cell>
    <Cell><Data ss:Type="String">-</Data></Cell>
    <Cell><Data ss:Type="String">-</Data></Cell>
    <Cell><Data ss:Type="String">-</Data></Cell>
    <Cell><Data ss:Type="String">-</Data></Cell>
    <Cell><Data ss:Type="String">-</Data></Cell>
    <Cell><Data ss:Type="String">-</Data></Cell>
    <Cell><Data ss:Type="String">-</Data></Cell>
    <Cell><Data ss:Type="String">-</Data></Cell>
    <Cell><Data ss:Type="String">-</Data></Cell>
    <Cell><Data ss:Type="String">-</Data></Cell>
    <Cell><Data ss:Type="String">-</Data></Cell>
    <Cell><Data ss:Type="String">-</Data></Cell>
    <Cell><Data ss:Type="String">-</Data></Cell>
    <Cell><Data ss:Type="String">-</Data></Cell>
    <Cell><Data ss:Type="String">-</Data></Cell>
    <Cell><Data ss:Type="String">-</Data></Cell>
    <Cell><Data ss:Type="String">-</Data></Cell>
    <Cell><Data ss:Type="String">-</Data></Cell>
    <Cell><Data ss:Type="String">-</Data></Cell>
    <Cell><Data ss:Type="String">-</Data></Cell>
    <Cell><Data ss:Type="String">-</Data></Cell>
    <Cell><Data ss:Type="String">-</Data></Cell>
    <Cell><Data ss:Type="String">-</Data></Cell>
    <Cell><Data ss:Type="String">-</Data></Cell>
    <Cell><Data ss:Type="String">-</Data></Cell>
    <Cell><Data ss:Type="String">-</Data></Cell>
    <Cell><Data ss:Type="String">-</Data></Cell>
    <Cell><Data ss:Type="String">-</Data></Cell>
    <Cell><Data ss:Type="String">-</Data></Cell>
    <Cell><Data ss:Type="String">-</Data></Cell>
    <Cell><Data ss:Type="String">-</Data></Cell>
    <Cell><Data ss:Type="String">-</Data></Cell>
    <Cell><Data ss:Type="String">-</Data></Cell>
    <Cell><Data ss:Type="String">-</Data></Cell>
    <Cell><Data ss:Type="String">-</Data></Cell>
    <Cell><Data ss:Type="String">-</Data></Cell>
    <Cell><Data ss:Type="String">-</Data></Cell>
    <Cell><Data ss:Type="String">-</Data></Cell>
    <Cell><Data ss:Type="String">-</Data></Cell>
    <Cell><Data ss:Type="String">-</Data></Cell>
    <Cell><Data ss:Type="String">-</Data></Cell>
    <Cell><Data ss:Type="String">-</Data></Cell>
    <Cell><Data ss:Type="String">-</Data></Cell>
    <Cell><Data ss:Type="String">-</Data></Cell>
    <Cell><Data ss:Type="String">-</Data></Cell>
    <Cell><Data ss:Type="String">-</Data></Cell>
    <Cell><Data ss:Type="String">-</Data></Cell>
    <Cell><Data ss:Type="String">-</Data></Cell>
    <Cell><Data ss:Type="String">-</Data></Cell>
    <Cell><Data ss:Type="String">-</Data></Cell>
    <Cell><Data ss:Type="String">-</Data></Cell>
    <Cell><Data ss:Type="String">-</Data></Cell>
    <Cell><Data ss:Type="String">-</Data></Cell>
    <Cell><Data ss:Type="String">-</Data></Cell>
    <Cell><Data ss:Type="String">-</Data></Cell>
    <Cell><Data ss:Type="String">-</Data></Cell>
    <Cell><Data ss:Type="String">-</Data></Cell>
    <Cell><Data ss:Type="String">-</Data></Cell>
    <Cell><Data ss:Type="String">-</Data></Cell>
    <Cell><Data ss:Type="String">-</Data></Cell>
    <Cell><Data ss:Type="String">-</Data></Cell>
    <Cell><Data ss:Type="String">-</Data></Cell>
    <Cell><Data ss:Type="String">-</Data></Cell>
    <Cell><Data ss:Type="String">-</Data></Cell>
    <Cell><Data ss:Type="String">-</Data></Cell>
    <Cell><Data ss:Type="String">-</Data></Cell>
    <Cell><Data ss:Type="String">-</Data></Cell>
    <Cell><Data ss:Type="String">-</Data></Cell>
    <Cell><Data ss:Type="String">-</Data></Cell>
    <Cell><Data ss:Type="String">-</Data></Cell>
    <Cell><Data ss:Type="String">-</Data></Cell>
    <Cell><Data ss:Type="String">-</Data></Cell>
    <Cell><Data ss:Type="String">-</Data></Cell>
    <Cell><Data ss:Type="String">-</Data></Cell>
    <Cell><Data ss:Type="String">-</Data></Cell>
    <Cell><Data ss:Type="String">-</Data></Cell>
    <Cell><Data ss:Type="String">-</Data></Cell>
    <Cell><Data ss:Type="String">-</Data></Cell>
    <Cell><Data ss:Type="String">-</Data></Cell>
    <Cell><Data ss:Type="String">-</Data></Cell>
    <Cell><Data ss:Type="String">-</Data></Cell>
    <Cell><Data ss:Type="String">-</Data></Cell>
    <Cell><Data ss:Type="String">-</Data></Cell>
    <Cell><Data ss:Type="String">-</Data></Cell>
    <Cell><Data ss:Type="String">-</Data></Cell>
    <Cell><Data ss:Type="String">-</Data></Cell>
    <Cell><Data ss:Type="String">-</Data></Cell>
   </Row>
   <Row ss:AutoFitHeight="0">
    <Cell><Data ss:Type="String">Danio_rerio</Data></Cell>
    <Cell><Data ss:Type="String">+</Data></Cell>
    <Cell><Data ss:Type="String">+</Data></Cell>
    <Cell><Data ss:Type="String">+</Data></Cell>
    <Cell><Data ss:Type="String">+</Data></Cell>
    <Cell><Data ss:Type="String">+</Data></Cell>
    <Cell><Data ss:Type="String">+</Data></Cell>
    <Cell><Data ss:Type="String">+</Data></Cell>
    <Cell><Data ss:Type="String">+</Data></Cell>
    <Cell><Data ss:Type="String">+</Data></Cell>
    <Cell><Data ss:Type="String">+</Data></Cell>
    <Cell><Data ss:Type="String">+</Data></Cell>
    <Cell><Data ss:Type="String">+</Data></Cell>
    <Cell><Data ss:Type="String">+</Data></Cell>
    <Cell><Data ss:Type="String">+</Data></Cell>
    <Cell><Data ss:Type="String">-</Data></Cell>
    <Cell><Data ss:Type="String">+</Data></Cell>
    <Cell><Data ss:Type="String">+</Data></Cell>
    <Cell><Data ss:Type="String">+</Data></Cell>
    <Cell><Data ss:Type="String">-</Data></Cell>
    <Cell><Data ss:Type="String">-</Data></Cell>
    <Cell><Data ss:Type="String">-</Data></Cell>
    <Cell><Data ss:Type="String">+</Data></Cell>
    <Cell><Data ss:Type="String">+</Data></Cell>
    <Cell><Data ss:Type="String">+</Data></Cell>
    <Cell><Data ss:Type="String">+</Data></Cell>
    <Cell><Data ss:Type="String">-</Data></Cell>
    <Cell><Data ss:Type="String">+</Data></Cell>
    <Cell><Data ss:Type="String">+</Data></Cell>
    <Cell><Data ss:Type="String">+</Data></Cell>
    <Cell><Data ss:Type="String">+</Data></Cell>
    <Cell><Data ss:Type="String">+</Data></Cell>
    <Cell><Data ss:Type="String">+</Data></Cell>
    <Cell><Data ss:Type="String">-</Data></Cell>
    <Cell><Data ss:Type="String">+</Data></Cell>
    <Cell><Data ss:Type="String">+</Data></Cell>
    <Cell><Data ss:Type="String">+</Data></Cell>
    <Cell><Data ss:Type="String">+</Data></Cell>
    <Cell><Data ss:Type="String">-</Data></Cell>
    <Cell><Data ss:Type="String">+</Data></Cell>
    <Cell><Data ss:Type="String">-</Data></Cell>
    <Cell><Data ss:Type="String">+</Data></Cell>
    <Cell><Data ss:Type="String">+</Data></Cell>
    <Cell><Data ss:Type="String">+</Data></Cell>
    <Cell><Data ss:Type="String">+</Data></Cell>
    <Cell><Data ss:Type="String">+</Data></Cell>
    <Cell><Data ss:Type="String">+</Data></Cell>
    <Cell><Data ss:Type="String">+</Data></Cell>
    <Cell><Data ss:Type="String">-</Data></Cell>
    <Cell><Data ss:Type="String">+</Data></Cell>
    <Cell><Data ss:Type="String">+</Data></Cell>
    <Cell><Data ss:Type="String">-</Data></Cell>
    <Cell><Data ss:Type="String">+</Data></Cell>
    <Cell><Data ss:Type="String">+</Data></Cell>
    <Cell><Data ss:Type="String">+</Data></Cell>
    <Cell><Data ss:Type="String">+</Data></Cell>
    <Cell><Data ss:Type="String">+</Data></Cell>
    <Cell><Data ss:Type="String">+</Data></Cell>
    <Cell><Data ss:Type="String">-</Data></Cell>
    <Cell><Data ss:Type="String">-</Data></Cell>
    <Cell><Data ss:Type="String">+</Data></Cell>
    <Cell><Data ss:Type="String">-</Data></Cell>
    <Cell><Data ss:Type="String">+</Data></Cell>
    <Cell><Data ss:Type="String">-</Data></Cell>
    <Cell><Data ss:Type="String">+</Data></Cell>
    <Cell><Data ss:Type="String">+</Data></Cell>
    <Cell><Data ss:Type="String">+</Data></Cell>
    <Cell><Data ss:Type="String">+</Data></Cell>
    <Cell><Data ss:Type="String">-</Data></Cell>
    <Cell><Data ss:Type="String">+</Data></Cell>
    <Cell><Data ss:Type="String">+</Data></Cell>
    <Cell><Data ss:Type="String">+</Data></Cell>
    <Cell><Data ss:Type="String">+</Data></Cell>
    <Cell><Data ss:Type="String">+</Data></Cell>
    <Cell><Data ss:Type="String">+</Data></Cell>
    <Cell><Data ss:Type="String">+</Data></Cell>
    <Cell><Data ss:Type="String">+</Data></Cell>
    <Cell><Data ss:Type="String">-</Data></Cell>
    <Cell><Data ss:Type="String">+</Data></Cell>
    <Cell><Data ss:Type="String">+</Data></Cell>
    <Cell><Data ss:Type="String">+</Data></Cell>
    <Cell><Data ss:Type="String">+</Data></Cell>
    <Cell><Data ss:Type="String">+</Data></Cell>
    <Cell><Data ss:Type="String">+</Data></Cell>
    <Cell><Data ss:Type="String">+</Data></Cell>
    <Cell><Data ss:Type="String">+</Data></Cell>
    <Cell><Data ss:Type="String">-</Data></Cell>
    <Cell><Data ss:Type="String">-</Data></Cell>
    <Cell><Data ss:Type="String">-</Data></Cell>
    <Cell><Data ss:Type="String">-</Data></Cell>
    <Cell><Data ss:Type="String">-</Data></Cell>
    <Cell><Data ss:Type="String">-</Data></Cell>
    <Cell><Data ss:Type="String">-</Data></Cell>
    <Cell><Data ss:Type="String">-</Data></Cell>
    <Cell><Data ss:Type="String">-</Data></Cell>
    <Cell><Data ss:Type="String">-</Data></Cell>
    <Cell><Data ss:Type="String">-</Data></Cell>
    <Cell><Data ss:Type="String">-</Data></Cell>
    <Cell><Data ss:Type="String">-</Data></Cell>
    <Cell><Data ss:Type="String">-</Data></Cell>
    <Cell><Data ss:Type="String">-</Data></Cell>
    <Cell><Data ss:Type="String">+</Data></Cell>
    <Cell><Data ss:Type="String">-</Data></Cell>
    <Cell><Data ss:Type="String">-</Data></Cell>
    <Cell><Data ss:Type="String">-</Data></Cell>
    <Cell><Data ss:Type="String">-</Data></Cell>
    <Cell><Data ss:Type="String">-</Data></Cell>
    <Cell><Data ss:Type="String">-</Data></Cell>
    <Cell><Data ss:Type="String">-</Data></Cell>
    <Cell><Data ss:Type="String">+</Data></Cell>
    <Cell><Data ss:Type="String">+</Data></Cell>
    <Cell><Data ss:Type="String">-</Data></Cell>
    <Cell><Data ss:Type="String">-</Data></Cell>
    <Cell><Data ss:Type="String">-</Data></Cell>
    <Cell><Data ss:Type="String">-</Data></Cell>
    <Cell><Data ss:Type="String">+</Data></Cell>
    <Cell><Data ss:Type="String">-</Data></Cell>
    <Cell><Data ss:Type="String">-</Data></Cell>
    <Cell><Data ss:Type="String">-</Data></Cell>
    <Cell><Data ss:Type="String">-</Data></Cell>
    <Cell><Data ss:Type="String">-</Data></Cell>
    <Cell><Data ss:Type="String">-</Data></Cell>
    <Cell><Data ss:Type="String">-</Data></Cell>
    <Cell><Data ss:Type="String">-</Data></Cell>
    <Cell><Data ss:Type="String">-</Data></Cell>
    <Cell><Data ss:Type="String">-</Data></Cell>
    <Cell><Data ss:Type="String">-</Data></Cell>
    <Cell><Data ss:Type="String">-</Data></Cell>
    <Cell><Data ss:Type="String">+</Data></Cell>
    <Cell><Data ss:Type="String">-</Data></Cell>
    <Cell><Data ss:Type="String">+</Data></Cell>
    <Cell><Data ss:Type="String">+</Data></Cell>
    <Cell><Data ss:Type="String">-</Data></Cell>
    <Cell><Data ss:Type="String">-</Data></Cell>
    <Cell><Data ss:Type="String">-</Data></Cell>
    <Cell><Data ss:Type="String">-</Data></Cell>
    <Cell><Data ss:Type="String">-</Data></Cell>
    <Cell><Data ss:Type="String">+</Data></Cell>
    <Cell><Data ss:Type="String">-</Data></Cell>
    <Cell><Data ss:Type="String">-</Data></Cell>
    <Cell><Data ss:Type="String">-</Data></Cell>
    <Cell><Data ss:Type="String">-</Data></Cell>
    <Cell><Data ss:Type="String">+</Data></Cell>
    <Cell><Data ss:Type="String">-</Data></Cell>
    <Cell><Data ss:Type="String">-</Data></Cell>
    <Cell><Data ss:Type="String">-</Data></Cell>
    <Cell><Data ss:Type="String">-</Data></Cell>
    <Cell><Data ss:Type="String">-</Data></Cell>
    <Cell><Data ss:Type="String">-</Data></Cell>
    <Cell><Data ss:Type="String">-</Data></Cell>
    <Cell><Data ss:Type="String">-</Data></Cell>
    <Cell><Data ss:Type="String">-</Data></Cell>
    <Cell><Data ss:Type="String">-</Data></Cell>
    <Cell><Data ss:Type="String">-</Data></Cell>
    <Cell><Data ss:Type="String">-</Data></Cell>
    <Cell><Data ss:Type="String">-</Data></Cell>
    <Cell><Data ss:Type="String">-</Data></Cell>
    <Cell><Data ss:Type="String">-</Data></Cell>
    <Cell><Data ss:Type="String">-</Data></Cell>
    <Cell><Data ss:Type="String">-</Data></Cell>
    <Cell><Data ss:Type="String">-</Data></Cell>
    <Cell><Data ss:Type="String">-</Data></Cell>
    <Cell><Data ss:Type="String">-</Data></Cell>
    <Cell><Data ss:Type="String">-</Data></Cell>
    <Cell><Data ss:Type="String">-</Data></Cell>
    <Cell><Data ss:Type="String">-</Data></Cell>
    <Cell><Data ss:Type="String">-</Data></Cell>
    <Cell><Data ss:Type="String">-</Data></Cell>
    <Cell><Data ss:Type="String">-</Data></Cell>
    <Cell><Data ss:Type="String">-</Data></Cell>
    <Cell><Data ss:Type="String">-</Data></Cell>
    <Cell><Data ss:Type="String">-</Data></Cell>
    <Cell><Data ss:Type="String">-</Data></Cell>
    <Cell><Data ss:Type="String">-</Data></Cell>
    <Cell><Data ss:Type="String">-</Data></Cell>
    <Cell><Data ss:Type="String">-</Data></Cell>
    <Cell><Data ss:Type="String">-</Data></Cell>
    <Cell><Data ss:Type="String">-</Data></Cell>
    <Cell><Data ss:Type="String">-</Data></Cell>
    <Cell><Data ss:Type="String">-</Data></Cell>
    <Cell><Data ss:Type="String">-</Data></Cell>
    <Cell><Data ss:Type="String">-</Data></Cell>
    <Cell><Data ss:Type="String">-</Data></Cell>
    <Cell><Data ss:Type="String">-</Data></Cell>
    <Cell><Data ss:Type="String">-</Data></Cell>
    <Cell><Data ss:Type="String">-</Data></Cell>
    <Cell><Data ss:Type="String">-</Data></Cell>
    <Cell><Data ss:Type="String">-</Data></Cell>
    <Cell><Data ss:Type="String">-</Data></Cell>
    <Cell><Data ss:Type="String">-</Data></Cell>
    <Cell><Data ss:Type="String">-</Data></Cell>
    <Cell><Data ss:Type="String">-</Data></Cell>
    <Cell><Data ss:Type="String">-</Data></Cell>
    <Cell><Data ss:Type="String">-</Data></Cell>
    <Cell><Data ss:Type="String">-</Data></Cell>
    <Cell><Data ss:Type="String">-</Data></Cell>
    <Cell><Data ss:Type="String">-</Data></Cell>
    <Cell><Data ss:Type="String">-</Data></Cell>
    <Cell><Data ss:Type="String">-</Data></Cell>
    <Cell><Data ss:Type="String">-</Data></Cell>
    <Cell><Data ss:Type="String">-</Data></Cell>
    <Cell><Data ss:Type="String">-</Data></Cell>
    <Cell><Data ss:Type="String">-</Data></Cell>
    <Cell><Data ss:Type="String">-</Data></Cell>
    <Cell><Data ss:Type="String">+</Data></Cell>
    <Cell><Data ss:Type="String">-</Data></Cell>
    <Cell><Data ss:Type="String">-</Data></Cell>
    <Cell><Data ss:Type="String">-</Data></Cell>
    <Cell><Data ss:Type="String">-</Data></Cell>
    <Cell><Data ss:Type="String">-</Data></Cell>
    <Cell><Data ss:Type="String">-</Data></Cell>
    <Cell><Data ss:Type="String">-</Data></Cell>
    <Cell><Data ss:Type="String">-</Data></Cell>
    <Cell><Data ss:Type="String">-</Data></Cell>
    <Cell><Data ss:Type="String">-</Data></Cell>
    <Cell><Data ss:Type="String">-</Data></Cell>
    <Cell><Data ss:Type="String">-</Data></Cell>
    <Cell><Data ss:Type="String">-</Data></Cell>
    <Cell><Data ss:Type="String">-</Data></Cell>
    <Cell><Data ss:Type="String">-</Data></Cell>
    <Cell><Data ss:Type="String">-</Data></Cell>
    <Cell><Data ss:Type="String">-</Data></Cell>
    <Cell><Data ss:Type="String">-</Data></Cell>
    <Cell><Data ss:Type="String">-</Data></Cell>
    <Cell><Data ss:Type="String">-</Data></Cell>
    <Cell><Data ss:Type="String">-</Data></Cell>
    <Cell><Data ss:Type="String">-</Data></Cell>
   </Row>
   <Row ss:AutoFitHeight="0">
    <Cell><Data ss:Type="String">Daphnia_pulex</Data></Cell>
    <Cell><Data ss:Type="String">-</Data></Cell>
    <Cell><Data ss:Type="String">+</Data></Cell>
    <Cell><Data ss:Type="String">+</Data></Cell>
    <Cell><Data ss:Type="String">+</Data></Cell>
    <Cell><Data ss:Type="String">-</Data></Cell>
    <Cell><Data ss:Type="String">-</Data></Cell>
    <Cell><Data ss:Type="String">-</Data></Cell>
    <Cell><Data ss:Type="String">-</Data></Cell>
    <Cell><Data ss:Type="String">-</Data></Cell>
    <Cell><Data ss:Type="String">-</Data></Cell>
    <Cell><Data ss:Type="String">-</Data></Cell>
    <Cell><Data ss:Type="String">+</Data></Cell>
    <Cell><Data ss:Type="String">-</Data></Cell>
    <Cell><Data ss:Type="String">-</Data></Cell>
    <Cell><Data ss:Type="String">-</Data></Cell>
    <Cell><Data ss:Type="String">+</Data></Cell>
    <Cell><Data ss:Type="String">-</Data></Cell>
    <Cell><Data ss:Type="String">+</Data></Cell>
    <Cell><Data ss:Type="String">-</Data></Cell>
    <Cell><Data ss:Type="String">+</Data></Cell>
    <Cell><Data ss:Type="String">-</Data></Cell>
    <Cell><Data ss:Type="String">-</Data></Cell>
    <Cell><Data ss:Type="String">+</Data></Cell>
    <Cell><Data ss:Type="String">-</Data></Cell>
    <Cell><Data ss:Type="String">-</Data></Cell>
    <Cell><Data ss:Type="String">-</Data></Cell>
    <Cell><Data ss:Type="String">+</Data></Cell>
    <Cell><Data ss:Type="String">+</Data></Cell>
    <Cell><Data ss:Type="String">+</Data></Cell>
    <Cell><Data ss:Type="String">+</Data></Cell>
    <Cell><Data ss:Type="String">-</Data></Cell>
    <Cell><Data ss:Type="String">-</Data></Cell>
    <Cell><Data ss:Type="String">-</Data></Cell>
    <Cell><Data ss:Type="String">-</Data></Cell>
    <Cell><Data ss:Type="String">-</Data></Cell>
    <Cell><Data ss:Type="String">-</Data></Cell>
    <Cell><Data ss:Type="String">+</Data></Cell>
    <Cell><Data ss:Type="String">-</Data></Cell>
    <Cell><Data ss:Type="String">-</Data></Cell>
    <Cell><Data ss:Type="String">-</Data></Cell>
    <Cell><Data ss:Type="String">+</Data></Cell>
    <Cell><Data ss:Type="String">-</Data></Cell>
    <Cell><Data ss:Type="String">-</Data></Cell>
    <Cell><Data ss:Type="String">-</Data></Cell>
    <Cell><Data ss:Type="String">-</Data></Cell>
    <Cell><Data ss:Type="String">-</Data></Cell>
    <Cell><Data ss:Type="String">-</Data></Cell>
    <Cell><Data ss:Type="String">-</Data></Cell>
    <Cell><Data ss:Type="String">-</Data></Cell>
    <Cell><Data ss:Type="String">+</Data></Cell>
    <Cell><Data ss:Type="String">-</Data></Cell>
    <Cell><Data ss:Type="String">-</Data></Cell>
    <Cell><Data ss:Type="String">-</Data></Cell>
    <Cell><Data ss:Type="String">-</Data></Cell>
    <Cell><Data ss:Type="String">-</Data></Cell>
    <Cell><Data ss:Type="String">-</Data></Cell>
    <Cell><Data ss:Type="String">-</Data></Cell>
    <Cell><Data ss:Type="String">-</Data></Cell>
    <Cell><Data ss:Type="String">-</Data></Cell>
    <Cell><Data ss:Type="String">-</Data></Cell>
    <Cell><Data ss:Type="String">-</Data></Cell>
    <Cell><Data ss:Type="String">-</Data></Cell>
    <Cell><Data ss:Type="String">-</Data></Cell>
    <Cell><Data ss:Type="String">-</Data></Cell>
    <Cell><Data ss:Type="String">-</Data></Cell>
    <Cell><Data ss:Type="String">-</Data></Cell>
    <Cell><Data ss:Type="String">-</Data></Cell>
    <Cell><Data ss:Type="String">-</Data></Cell>
    <Cell><Data ss:Type="String">-</Data></Cell>
    <Cell><Data ss:Type="String">-</Data></Cell>
    <Cell><Data ss:Type="String">-</Data></Cell>
    <Cell><Data ss:Type="String">-</Data></Cell>
    <Cell><Data ss:Type="String">-</Data></Cell>
    <Cell><Data ss:Type="String">-</Data></Cell>
    <Cell><Data ss:Type="String">-</Data></Cell>
    <Cell><Data ss:Type="String">-</Data></Cell>
    <Cell><Data ss:Type="String">-</Data></Cell>
    <Cell><Data ss:Type="String">-</Data></Cell>
    <Cell><Data ss:Type="String">-</Data></Cell>
    <Cell><Data ss:Type="String">+</Data></Cell>
    <Cell><Data ss:Type="String">-</Data></Cell>
    <Cell><Data ss:Type="String">-</Data></Cell>
    <Cell><Data ss:Type="String">+</Data></Cell>
    <Cell><Data ss:Type="String">-</Data></Cell>
    <Cell><Data ss:Type="String">-</Data></Cell>
    <Cell><Data ss:Type="String">-</Data></Cell>
    <Cell><Data ss:Type="String">-</Data></Cell>
    <Cell><Data ss:Type="String">-</Data></Cell>
    <Cell><Data ss:Type="String">-</Data></Cell>
    <Cell><Data ss:Type="String">-</Data></Cell>
    <Cell><Data ss:Type="String">-</Data></Cell>
    <Cell><Data ss:Type="String">-</Data></Cell>
    <Cell><Data ss:Type="String">-</Data></Cell>
    <Cell><Data ss:Type="String">-</Data></Cell>
    <Cell><Data ss:Type="String">-</Data></Cell>
    <Cell><Data ss:Type="String">-</Data></Cell>
    <Cell><Data ss:Type="String">-</Data></Cell>
    <Cell><Data ss:Type="String">-</Data></Cell>
    <Cell><Data ss:Type="String">-</Data></Cell>
    <Cell><Data ss:Type="String">-</Data></Cell>
    <Cell><Data ss:Type="String">-</Data></Cell>
    <Cell><Data ss:Type="String">-</Data></Cell>
    <Cell><Data ss:Type="String">-</Data></Cell>
    <Cell><Data ss:Type="String">-</Data></Cell>
    <Cell><Data ss:Type="String">-</Data></Cell>
    <Cell><Data ss:Type="String">-</Data></Cell>
    <Cell><Data ss:Type="String">-</Data></Cell>
    <Cell><Data ss:Type="String">-</Data></Cell>
    <Cell><Data ss:Type="String">-</Data></Cell>
    <Cell><Data ss:Type="String">-</Data></Cell>
    <Cell><Data ss:Type="String">-</Data></Cell>
    <Cell><Data ss:Type="String">-</Data></Cell>
    <Cell><Data ss:Type="String">-</Data></Cell>
    <Cell><Data ss:Type="String">-</Data></Cell>
    <Cell><Data ss:Type="String">-</Data></Cell>
    <Cell><Data ss:Type="String">-</Data></Cell>
    <Cell><Data ss:Type="String">-</Data></Cell>
    <Cell><Data ss:Type="String">-</Data></Cell>
    <Cell><Data ss:Type="String">-</Data></Cell>
    <Cell><Data ss:Type="String">-</Data></Cell>
    <Cell><Data ss:Type="String">-</Data></Cell>
    <Cell><Data ss:Type="String">-</Data></Cell>
    <Cell><Data ss:Type="String">-</Data></Cell>
    <Cell><Data ss:Type="String">-</Data></Cell>
    <Cell><Data ss:Type="String">-</Data></Cell>
    <Cell><Data ss:Type="String">-</Data></Cell>
    <Cell><Data ss:Type="String">-</Data></Cell>
    <Cell><Data ss:Type="String">-</Data></Cell>
    <Cell><Data ss:Type="String">-</Data></Cell>
    <Cell><Data ss:Type="String">-</Data></Cell>
    <Cell><Data ss:Type="String">-</Data></Cell>
    <Cell><Data ss:Type="String">-</Data></Cell>
    <Cell><Data ss:Type="String">-</Data></Cell>
    <Cell><Data ss:Type="String">-</Data></Cell>
    <Cell><Data ss:Type="String">-</Data></Cell>
    <Cell><Data ss:Type="String">-</Data></Cell>
    <Cell><Data ss:Type="String">-</Data></Cell>
    <Cell><Data ss:Type="String">-</Data></Cell>
    <Cell><Data ss:Type="String">-</Data></Cell>
    <Cell><Data ss:Type="String">-</Data></Cell>
    <Cell><Data ss:Type="String">-</Data></Cell>
    <Cell><Data ss:Type="String">-</Data></Cell>
    <Cell><Data ss:Type="String">-</Data></Cell>
    <Cell><Data ss:Type="String">-</Data></Cell>
    <Cell><Data ss:Type="String">-</Data></Cell>
    <Cell><Data ss:Type="String">-</Data></Cell>
    <Cell><Data ss:Type="String">-</Data></Cell>
    <Cell><Data ss:Type="String">-</Data></Cell>
    <Cell><Data ss:Type="String">-</Data></Cell>
    <Cell><Data ss:Type="String">-</Data></Cell>
    <Cell><Data ss:Type="String">-</Data></Cell>
    <Cell><Data ss:Type="String">-</Data></Cell>
    <Cell><Data ss:Type="String">-</Data></Cell>
    <Cell><Data ss:Type="String">-</Data></Cell>
    <Cell><Data ss:Type="String">-</Data></Cell>
    <Cell><Data ss:Type="String">-</Data></Cell>
    <Cell><Data ss:Type="String">-</Data></Cell>
    <Cell><Data ss:Type="String">-</Data></Cell>
    <Cell><Data ss:Type="String">-</Data></Cell>
    <Cell><Data ss:Type="String">-</Data></Cell>
    <Cell><Data ss:Type="String">-</Data></Cell>
    <Cell><Data ss:Type="String">-</Data></Cell>
    <Cell><Data ss:Type="String">-</Data></Cell>
    <Cell><Data ss:Type="String">-</Data></Cell>
    <Cell><Data ss:Type="String">-</Data></Cell>
    <Cell><Data ss:Type="String">-</Data></Cell>
    <Cell><Data ss:Type="String">-</Data></Cell>
    <Cell><Data ss:Type="String">-</Data></Cell>
    <Cell><Data ss:Type="String">-</Data></Cell>
    <Cell><Data ss:Type="String">-</Data></Cell>
    <Cell><Data ss:Type="String">-</Data></Cell>
    <Cell><Data ss:Type="String">-</Data></Cell>
    <Cell><Data ss:Type="String">-</Data></Cell>
    <Cell><Data ss:Type="String">-</Data></Cell>
    <Cell><Data ss:Type="String">-</Data></Cell>
    <Cell><Data ss:Type="String">-</Data></Cell>
    <Cell><Data ss:Type="String">-</Data></Cell>
    <Cell><Data ss:Type="String">-</Data></Cell>
    <Cell><Data ss:Type="String">-</Data></Cell>
    <Cell><Data ss:Type="String">-</Data></Cell>
    <Cell><Data ss:Type="String">-</Data></Cell>
    <Cell><Data ss:Type="String">-</Data></Cell>
    <Cell><Data ss:Type="String">-</Data></Cell>
    <Cell><Data ss:Type="String">-</Data></Cell>
    <Cell><Data ss:Type="String">-</Data></Cell>
    <Cell><Data ss:Type="String">-</Data></Cell>
    <Cell><Data ss:Type="String">-</Data></Cell>
    <Cell><Data ss:Type="String">-</Data></Cell>
    <Cell><Data ss:Type="String">-</Data></Cell>
    <Cell><Data ss:Type="String">-</Data></Cell>
    <Cell><Data ss:Type="String">-</Data></Cell>
    <Cell><Data ss:Type="String">-</Data></Cell>
    <Cell><Data ss:Type="String">-</Data></Cell>
    <Cell><Data ss:Type="String">-</Data></Cell>
    <Cell><Data ss:Type="String">-</Data></Cell>
    <Cell><Data ss:Type="String">-</Data></Cell>
    <Cell><Data ss:Type="String">-</Data></Cell>
    <Cell><Data ss:Type="String">-</Data></Cell>
    <Cell><Data ss:Type="String">-</Data></Cell>
    <Cell><Data ss:Type="String">-</Data></Cell>
    <Cell><Data ss:Type="String">-</Data></Cell>
    <Cell><Data ss:Type="String">-</Data></Cell>
    <Cell><Data ss:Type="String">-</Data></Cell>
    <Cell><Data ss:Type="String">-</Data></Cell>
    <Cell><Data ss:Type="String">-</Data></Cell>
    <Cell><Data ss:Type="String">-</Data></Cell>
    <Cell><Data ss:Type="String">-</Data></Cell>
    <Cell><Data ss:Type="String">-</Data></Cell>
    <Cell><Data ss:Type="String">-</Data></Cell>
    <Cell><Data ss:Type="String">-</Data></Cell>
    <Cell><Data ss:Type="String">-</Data></Cell>
    <Cell><Data ss:Type="String">-</Data></Cell>
    <Cell><Data ss:Type="String">-</Data></Cell>
    <Cell><Data ss:Type="String">-</Data></Cell>
    <Cell><Data ss:Type="String">-</Data></Cell>
    <Cell><Data ss:Type="String">-</Data></Cell>
    <Cell><Data ss:Type="String">-</Data></Cell>
    <Cell><Data ss:Type="String">-</Data></Cell>
    <Cell><Data ss:Type="String">-</Data></Cell>
    <Cell><Data ss:Type="String">-</Data></Cell>
    <Cell><Data ss:Type="String">-</Data></Cell>
    <Cell><Data ss:Type="String">-</Data></Cell>
    <Cell><Data ss:Type="String">-</Data></Cell>
    <Cell><Data ss:Type="String">-</Data></Cell>
    <Cell><Data ss:Type="String">-</Data></Cell>
    <Cell><Data ss:Type="String">-</Data></Cell>
   </Row>
   <Row ss:AutoFitHeight="0">
    <Cell><Data ss:Type="String">Dictyostelium_discoideum</Data></Cell>
    <Cell><Data ss:Type="String">-</Data></Cell>
    <Cell><Data ss:Type="String">-</Data></Cell>
    <Cell><Data ss:Type="String">-</Data></Cell>
    <Cell><Data ss:Type="String">-</Data></Cell>
    <Cell><Data ss:Type="String">-</Data></Cell>
    <Cell><Data ss:Type="String">-</Data></Cell>
    <Cell><Data ss:Type="String">-</Data></Cell>
    <Cell><Data ss:Type="String">-</Data></Cell>
    <Cell><Data ss:Type="String">-</Data></Cell>
    <Cell><Data ss:Type="String">-</Data></Cell>
    <Cell><Data ss:Type="String">-</Data></Cell>
    <Cell><Data ss:Type="String">-</Data></Cell>
    <Cell><Data ss:Type="String">-</Data></Cell>
    <Cell><Data ss:Type="String">-</Data></Cell>
    <Cell><Data ss:Type="String">-</Data></Cell>
    <Cell><Data ss:Type="String">-</Data></Cell>
    <Cell><Data ss:Type="String">-</Data></Cell>
    <Cell><Data ss:Type="String">-</Data></Cell>
    <Cell><Data ss:Type="String">-</Data></Cell>
    <Cell><Data ss:Type="String">-</Data></Cell>
    <Cell><Data ss:Type="String">-</Data></Cell>
    <Cell><Data ss:Type="String">-</Data></Cell>
    <Cell><Data ss:Type="String">-</Data></Cell>
    <Cell><Data ss:Type="String">-</Data></Cell>
    <Cell><Data ss:Type="String">-</Data></Cell>
    <Cell><Data ss:Type="String">-</Data></Cell>
    <Cell><Data ss:Type="String">-</Data></Cell>
    <Cell><Data ss:Type="String">-</Data></Cell>
    <Cell><Data ss:Type="String">-</Data></Cell>
    <Cell><Data ss:Type="String">-</Data></Cell>
    <Cell><Data ss:Type="String">-</Data></Cell>
    <Cell><Data ss:Type="String">-</Data></Cell>
    <Cell><Data ss:Type="String">-</Data></Cell>
    <Cell><Data ss:Type="String">-</Data></Cell>
    <Cell><Data ss:Type="String">-</Data></Cell>
    <Cell><Data ss:Type="String">-</Data></Cell>
    <Cell><Data ss:Type="String">-</Data></Cell>
    <Cell><Data ss:Type="String">-</Data></Cell>
    <Cell><Data ss:Type="String">-</Data></Cell>
    <Cell><Data ss:Type="String">-</Data></Cell>
    <Cell><Data ss:Type="String">-</Data></Cell>
    <Cell><Data ss:Type="String">-</Data></Cell>
    <Cell><Data ss:Type="String">-</Data></Cell>
    <Cell><Data ss:Type="String">-</Data></Cell>
    <Cell><Data ss:Type="String">-</Data></Cell>
    <Cell><Data ss:Type="String">-</Data></Cell>
    <Cell><Data ss:Type="String">-</Data></Cell>
    <Cell><Data ss:Type="String">-</Data></Cell>
    <Cell><Data ss:Type="String">-</Data></Cell>
    <Cell><Data ss:Type="String">-</Data></Cell>
    <Cell><Data ss:Type="String">-</Data></Cell>
    <Cell><Data ss:Type="String">-</Data></Cell>
    <Cell><Data ss:Type="String">-</Data></Cell>
    <Cell><Data ss:Type="String">-</Data></Cell>
    <Cell><Data ss:Type="String">-</Data></Cell>
    <Cell><Data ss:Type="String">-</Data></Cell>
    <Cell><Data ss:Type="String">-</Data></Cell>
    <Cell><Data ss:Type="String">-</Data></Cell>
    <Cell><Data ss:Type="String">-</Data></Cell>
    <Cell><Data ss:Type="String">-</Data></Cell>
    <Cell><Data ss:Type="String">-</Data></Cell>
    <Cell><Data ss:Type="String">-</Data></Cell>
    <Cell><Data ss:Type="String">-</Data></Cell>
    <Cell><Data ss:Type="String">-</Data></Cell>
    <Cell><Data ss:Type="String">-</Data></Cell>
    <Cell><Data ss:Type="String">-</Data></Cell>
    <Cell><Data ss:Type="String">-</Data></Cell>
    <Cell><Data ss:Type="String">-</Data></Cell>
    <Cell><Data ss:Type="String">-</Data></Cell>
    <Cell><Data ss:Type="String">-</Data></Cell>
    <Cell><Data ss:Type="String">-</Data></Cell>
    <Cell><Data ss:Type="String">-</Data></Cell>
    <Cell><Data ss:Type="String">-</Data></Cell>
    <Cell><Data ss:Type="String">-</Data></Cell>
    <Cell><Data ss:Type="String">-</Data></Cell>
    <Cell><Data ss:Type="String">-</Data></Cell>
    <Cell><Data ss:Type="String">-</Data></Cell>
    <Cell><Data ss:Type="String">-</Data></Cell>
    <Cell><Data ss:Type="String">-</Data></Cell>
    <Cell><Data ss:Type="String">-</Data></Cell>
    <Cell><Data ss:Type="String">-</Data></Cell>
    <Cell><Data ss:Type="String">-</Data></Cell>
    <Cell><Data ss:Type="String">-</Data></Cell>
    <Cell><Data ss:Type="String">-</Data></Cell>
    <Cell><Data ss:Type="String">-</Data></Cell>
    <Cell><Data ss:Type="String">-</Data></Cell>
    <Cell><Data ss:Type="String">-</Data></Cell>
    <Cell><Data ss:Type="String">-</Data></Cell>
    <Cell><Data ss:Type="String">-</Data></Cell>
    <Cell><Data ss:Type="String">-</Data></Cell>
    <Cell><Data ss:Type="String">-</Data></Cell>
    <Cell><Data ss:Type="String">-</Data></Cell>
    <Cell><Data ss:Type="String">-</Data></Cell>
    <Cell><Data ss:Type="String">-</Data></Cell>
    <Cell><Data ss:Type="String">-</Data></Cell>
    <Cell><Data ss:Type="String">-</Data></Cell>
    <Cell><Data ss:Type="String">-</Data></Cell>
    <Cell><Data ss:Type="String">-</Data></Cell>
    <Cell><Data ss:Type="String">-</Data></Cell>
    <Cell><Data ss:Type="String">-</Data></Cell>
    <Cell><Data ss:Type="String">-</Data></Cell>
    <Cell><Data ss:Type="String">-</Data></Cell>
    <Cell><Data ss:Type="String">-</Data></Cell>
    <Cell><Data ss:Type="String">-</Data></Cell>
    <Cell><Data ss:Type="String">-</Data></Cell>
    <Cell><Data ss:Type="String">-</Data></Cell>
    <Cell><Data ss:Type="String">-</Data></Cell>
    <Cell><Data ss:Type="String">-</Data></Cell>
    <Cell><Data ss:Type="String">-</Data></Cell>
    <Cell><Data ss:Type="String">-</Data></Cell>
    <Cell><Data ss:Type="String">-</Data></Cell>
    <Cell><Data ss:Type="String">-</Data></Cell>
    <Cell><Data ss:Type="String">-</Data></Cell>
    <Cell><Data ss:Type="String">-</Data></Cell>
    <Cell><Data ss:Type="String">-</Data></Cell>
    <Cell><Data ss:Type="String">-</Data></Cell>
    <Cell><Data ss:Type="String">-</Data></Cell>
    <Cell><Data ss:Type="String">-</Data></Cell>
    <Cell><Data ss:Type="String">-</Data></Cell>
    <Cell><Data ss:Type="String">-</Data></Cell>
    <Cell><Data ss:Type="String">-</Data></Cell>
    <Cell><Data ss:Type="String">-</Data></Cell>
    <Cell><Data ss:Type="String">-</Data></Cell>
    <Cell><Data ss:Type="String">-</Data></Cell>
    <Cell><Data ss:Type="String">-</Data></Cell>
    <Cell><Data ss:Type="String">-</Data></Cell>
    <Cell><Data ss:Type="String">-</Data></Cell>
    <Cell><Data ss:Type="String">-</Data></Cell>
    <Cell><Data ss:Type="String">-</Data></Cell>
    <Cell><Data ss:Type="String">-</Data></Cell>
    <Cell><Data ss:Type="String">-</Data></Cell>
    <Cell><Data ss:Type="String">-</Data></Cell>
    <Cell><Data ss:Type="String">-</Data></Cell>
    <Cell><Data ss:Type="String">-</Data></Cell>
    <Cell><Data ss:Type="String">-</Data></Cell>
    <Cell><Data ss:Type="String">-</Data></Cell>
    <Cell><Data ss:Type="String">-</Data></Cell>
    <Cell><Data ss:Type="String">-</Data></Cell>
    <Cell><Data ss:Type="String">-</Data></Cell>
    <Cell><Data ss:Type="String">-</Data></Cell>
    <Cell><Data ss:Type="String">-</Data></Cell>
    <Cell><Data ss:Type="String">-</Data></Cell>
    <Cell><Data ss:Type="String">-</Data></Cell>
    <Cell><Data ss:Type="String">-</Data></Cell>
    <Cell><Data ss:Type="String">-</Data></Cell>
    <Cell><Data ss:Type="String">-</Data></Cell>
    <Cell><Data ss:Type="String">-</Data></Cell>
    <Cell><Data ss:Type="String">-</Data></Cell>
    <Cell><Data ss:Type="String">-</Data></Cell>
    <Cell><Data ss:Type="String">-</Data></Cell>
    <Cell><Data ss:Type="String">-</Data></Cell>
    <Cell><Data ss:Type="String">-</Data></Cell>
    <Cell><Data ss:Type="String">-</Data></Cell>
    <Cell><Data ss:Type="String">-</Data></Cell>
    <Cell><Data ss:Type="String">-</Data></Cell>
    <Cell><Data ss:Type="String">-</Data></Cell>
    <Cell><Data ss:Type="String">-</Data></Cell>
    <Cell><Data ss:Type="String">-</Data></Cell>
    <Cell><Data ss:Type="String">-</Data></Cell>
    <Cell><Data ss:Type="String">-</Data></Cell>
    <Cell><Data ss:Type="String">-</Data></Cell>
    <Cell><Data ss:Type="String">-</Data></Cell>
    <Cell><Data ss:Type="String">-</Data></Cell>
    <Cell><Data ss:Type="String">-</Data></Cell>
    <Cell><Data ss:Type="String">-</Data></Cell>
    <Cell><Data ss:Type="String">-</Data></Cell>
    <Cell><Data ss:Type="String">-</Data></Cell>
    <Cell><Data ss:Type="String">-</Data></Cell>
    <Cell><Data ss:Type="String">-</Data></Cell>
    <Cell><Data ss:Type="String">-</Data></Cell>
    <Cell><Data ss:Type="String">-</Data></Cell>
    <Cell><Data ss:Type="String">-</Data></Cell>
    <Cell><Data ss:Type="String">-</Data></Cell>
    <Cell><Data ss:Type="String">-</Data></Cell>
    <Cell><Data ss:Type="String">-</Data></Cell>
    <Cell><Data ss:Type="String">-</Data></Cell>
    <Cell><Data ss:Type="String">-</Data></Cell>
    <Cell><Data ss:Type="String">-</Data></Cell>
    <Cell><Data ss:Type="String">-</Data></Cell>
    <Cell><Data ss:Type="String">-</Data></Cell>
    <Cell><Data ss:Type="String">-</Data></Cell>
    <Cell><Data ss:Type="String">-</Data></Cell>
    <Cell><Data ss:Type="String">-</Data></Cell>
    <Cell><Data ss:Type="String">-</Data></Cell>
    <Cell><Data ss:Type="String">-</Data></Cell>
    <Cell><Data ss:Type="String">-</Data></Cell>
    <Cell><Data ss:Type="String">-</Data></Cell>
    <Cell><Data ss:Type="String">-</Data></Cell>
    <Cell><Data ss:Type="String">-</Data></Cell>
    <Cell><Data ss:Type="String">-</Data></Cell>
    <Cell><Data ss:Type="String">-</Data></Cell>
    <Cell><Data ss:Type="String">-</Data></Cell>
    <Cell><Data ss:Type="String">-</Data></Cell>
    <Cell><Data ss:Type="String">-</Data></Cell>
    <Cell><Data ss:Type="String">-</Data></Cell>
    <Cell><Data ss:Type="String">-</Data></Cell>
    <Cell><Data ss:Type="String">-</Data></Cell>
    <Cell><Data ss:Type="String">-</Data></Cell>
    <Cell><Data ss:Type="String">-</Data></Cell>
    <Cell><Data ss:Type="String">-</Data></Cell>
    <Cell><Data ss:Type="String">-</Data></Cell>
    <Cell><Data ss:Type="String">-</Data></Cell>
    <Cell><Data ss:Type="String">-</Data></Cell>
    <Cell><Data ss:Type="String">-</Data></Cell>
    <Cell><Data ss:Type="String">-</Data></Cell>
    <Cell><Data ss:Type="String">-</Data></Cell>
    <Cell><Data ss:Type="String">-</Data></Cell>
    <Cell><Data ss:Type="String">-</Data></Cell>
    <Cell><Data ss:Type="String">-</Data></Cell>
    <Cell><Data ss:Type="String">-</Data></Cell>
    <Cell><Data ss:Type="String">-</Data></Cell>
    <Cell><Data ss:Type="String">-</Data></Cell>
    <Cell><Data ss:Type="String">-</Data></Cell>
    <Cell><Data ss:Type="String">-</Data></Cell>
    <Cell><Data ss:Type="String">-</Data></Cell>
    <Cell><Data ss:Type="String">-</Data></Cell>
    <Cell><Data ss:Type="String">-</Data></Cell>
    <Cell><Data ss:Type="String">-</Data></Cell>
    <Cell><Data ss:Type="String">-</Data></Cell>
    <Cell><Data ss:Type="String">-</Data></Cell>
    <Cell><Data ss:Type="String">-</Data></Cell>
    <Cell><Data ss:Type="String">-</Data></Cell>
    <Cell><Data ss:Type="String">-</Data></Cell>
    <Cell><Data ss:Type="String">-</Data></Cell>
    <Cell><Data ss:Type="String">-</Data></Cell>
    <Cell><Data ss:Type="String">-</Data></Cell>
   </Row>
   <Row ss:AutoFitHeight="0">
    <Cell><Data ss:Type="String">Drosophila_ananassae</Data></Cell>
    <Cell><Data ss:Type="String">+</Data></Cell>
    <Cell><Data ss:Type="String">+</Data></Cell>
    <Cell><Data ss:Type="String">+</Data></Cell>
    <Cell><Data ss:Type="String">+</Data></Cell>
    <Cell><Data ss:Type="String">-</Data></Cell>
    <Cell><Data ss:Type="String">-</Data></Cell>
    <Cell><Data ss:Type="String">-</Data></Cell>
    <Cell><Data ss:Type="String">-</Data></Cell>
    <Cell><Data ss:Type="String">-</Data></Cell>
    <Cell><Data ss:Type="String">-</Data></Cell>
    <Cell><Data ss:Type="String">-</Data></Cell>
    <Cell><Data ss:Type="String">+</Data></Cell>
    <Cell><Data ss:Type="String">-</Data></Cell>
    <Cell><Data ss:Type="String">-</Data></Cell>
    <Cell><Data ss:Type="String">-</Data></Cell>
    <Cell><Data ss:Type="String">+</Data></Cell>
    <Cell><Data ss:Type="String">-</Data></Cell>
    <Cell><Data ss:Type="String">+</Data></Cell>
    <Cell><Data ss:Type="String">-</Data></Cell>
    <Cell><Data ss:Type="String">+</Data></Cell>
    <Cell><Data ss:Type="String">-</Data></Cell>
    <Cell><Data ss:Type="String">-</Data></Cell>
    <Cell><Data ss:Type="String">+</Data></Cell>
    <Cell><Data ss:Type="String">-</Data></Cell>
    <Cell><Data ss:Type="String">-</Data></Cell>
    <Cell><Data ss:Type="String">-</Data></Cell>
    <Cell><Data ss:Type="String">+</Data></Cell>
    <Cell><Data ss:Type="String">+</Data></Cell>
    <Cell><Data ss:Type="String">+</Data></Cell>
    <Cell><Data ss:Type="String">+</Data></Cell>
    <Cell><Data ss:Type="String">+</Data></Cell>
    <Cell><Data ss:Type="String">-</Data></Cell>
    <Cell><Data ss:Type="String">-</Data></Cell>
    <Cell><Data ss:Type="String">-</Data></Cell>
    <Cell><Data ss:Type="String">-</Data></Cell>
    <Cell><Data ss:Type="String">-</Data></Cell>
    <Cell><Data ss:Type="String">+</Data></Cell>
    <Cell><Data ss:Type="String">-</Data></Cell>
    <Cell><Data ss:Type="String">-</Data></Cell>
    <Cell><Data ss:Type="String">-</Data></Cell>
    <Cell><Data ss:Type="String">-</Data></Cell>
    <Cell><Data ss:Type="String">-</Data></Cell>
    <Cell><Data ss:Type="String">-</Data></Cell>
    <Cell><Data ss:Type="String">-</Data></Cell>
    <Cell><Data ss:Type="String">-</Data></Cell>
    <Cell><Data ss:Type="String">-</Data></Cell>
    <Cell><Data ss:Type="String">-</Data></Cell>
    <Cell><Data ss:Type="String">-</Data></Cell>
    <Cell><Data ss:Type="String">-</Data></Cell>
    <Cell><Data ss:Type="String">-</Data></Cell>
    <Cell><Data ss:Type="String">-</Data></Cell>
    <Cell><Data ss:Type="String">-</Data></Cell>
    <Cell><Data ss:Type="String">-</Data></Cell>
    <Cell><Data ss:Type="String">-</Data></Cell>
    <Cell><Data ss:Type="String">-</Data></Cell>
    <Cell><Data ss:Type="String">-</Data></Cell>
    <Cell><Data ss:Type="String">+</Data></Cell>
    <Cell><Data ss:Type="String">-</Data></Cell>
    <Cell><Data ss:Type="String">-</Data></Cell>
    <Cell><Data ss:Type="String">-</Data></Cell>
    <Cell><Data ss:Type="String">-</Data></Cell>
    <Cell><Data ss:Type="String">-</Data></Cell>
    <Cell><Data ss:Type="String">-</Data></Cell>
    <Cell><Data ss:Type="String">-</Data></Cell>
    <Cell><Data ss:Type="String">-</Data></Cell>
    <Cell><Data ss:Type="String">-</Data></Cell>
    <Cell><Data ss:Type="String">-</Data></Cell>
    <Cell><Data ss:Type="String">-</Data></Cell>
    <Cell><Data ss:Type="String">-</Data></Cell>
    <Cell><Data ss:Type="String">-</Data></Cell>
    <Cell><Data ss:Type="String">-</Data></Cell>
    <Cell><Data ss:Type="String">-</Data></Cell>
    <Cell><Data ss:Type="String">-</Data></Cell>
    <Cell><Data ss:Type="String">-</Data></Cell>
    <Cell><Data ss:Type="String">-</Data></Cell>
    <Cell><Data ss:Type="String">-</Data></Cell>
    <Cell><Data ss:Type="String">-</Data></Cell>
    <Cell><Data ss:Type="String">+</Data></Cell>
    <Cell><Data ss:Type="String">-</Data></Cell>
    <Cell><Data ss:Type="String">+</Data></Cell>
    <Cell><Data ss:Type="String">-</Data></Cell>
    <Cell><Data ss:Type="String">-</Data></Cell>
    <Cell><Data ss:Type="String">+</Data></Cell>
    <Cell><Data ss:Type="String">-</Data></Cell>
    <Cell><Data ss:Type="String">-</Data></Cell>
    <Cell><Data ss:Type="String">-</Data></Cell>
    <Cell><Data ss:Type="String">-</Data></Cell>
    <Cell><Data ss:Type="String">-</Data></Cell>
    <Cell><Data ss:Type="String">-</Data></Cell>
    <Cell><Data ss:Type="String">-</Data></Cell>
    <Cell><Data ss:Type="String">-</Data></Cell>
    <Cell><Data ss:Type="String">-</Data></Cell>
    <Cell><Data ss:Type="String">-</Data></Cell>
    <Cell><Data ss:Type="String">-</Data></Cell>
    <Cell><Data ss:Type="String">-</Data></Cell>
    <Cell><Data ss:Type="String">-</Data></Cell>
    <Cell><Data ss:Type="String">-</Data></Cell>
    <Cell><Data ss:Type="String">-</Data></Cell>
    <Cell><Data ss:Type="String">-</Data></Cell>
    <Cell><Data ss:Type="String">-</Data></Cell>
    <Cell><Data ss:Type="String">-</Data></Cell>
    <Cell><Data ss:Type="String">-</Data></Cell>
    <Cell><Data ss:Type="String">-</Data></Cell>
    <Cell><Data ss:Type="String">-</Data></Cell>
    <Cell><Data ss:Type="String">-</Data></Cell>
    <Cell><Data ss:Type="String">-</Data></Cell>
    <Cell><Data ss:Type="String">-</Data></Cell>
    <Cell><Data ss:Type="String">-</Data></Cell>
    <Cell><Data ss:Type="String">-</Data></Cell>
    <Cell><Data ss:Type="String">-</Data></Cell>
    <Cell><Data ss:Type="String">-</Data></Cell>
    <Cell><Data ss:Type="String">-</Data></Cell>
    <Cell><Data ss:Type="String">-</Data></Cell>
    <Cell><Data ss:Type="String">-</Data></Cell>
    <Cell><Data ss:Type="String">-</Data></Cell>
    <Cell><Data ss:Type="String">-</Data></Cell>
    <Cell><Data ss:Type="String">-</Data></Cell>
    <Cell><Data ss:Type="String">-</Data></Cell>
    <Cell><Data ss:Type="String">-</Data></Cell>
    <Cell><Data ss:Type="String">-</Data></Cell>
    <Cell><Data ss:Type="String">-</Data></Cell>
    <Cell><Data ss:Type="String">-</Data></Cell>
    <Cell><Data ss:Type="String">-</Data></Cell>
    <Cell><Data ss:Type="String">-</Data></Cell>
    <Cell><Data ss:Type="String">-</Data></Cell>
    <Cell><Data ss:Type="String">-</Data></Cell>
    <Cell><Data ss:Type="String">-</Data></Cell>
    <Cell><Data ss:Type="String">-</Data></Cell>
    <Cell><Data ss:Type="String">-</Data></Cell>
    <Cell><Data ss:Type="String">-</Data></Cell>
    <Cell><Data ss:Type="String">-</Data></Cell>
    <Cell><Data ss:Type="String">-</Data></Cell>
    <Cell><Data ss:Type="String">-</Data></Cell>
    <Cell><Data ss:Type="String">-</Data></Cell>
    <Cell><Data ss:Type="String">-</Data></Cell>
    <Cell><Data ss:Type="String">-</Data></Cell>
    <Cell><Data ss:Type="String">-</Data></Cell>
    <Cell><Data ss:Type="String">-</Data></Cell>
    <Cell><Data ss:Type="String">-</Data></Cell>
    <Cell><Data ss:Type="String">-</Data></Cell>
    <Cell><Data ss:Type="String">-</Data></Cell>
    <Cell><Data ss:Type="String">-</Data></Cell>
    <Cell><Data ss:Type="String">-</Data></Cell>
    <Cell><Data ss:Type="String">-</Data></Cell>
    <Cell><Data ss:Type="String">-</Data></Cell>
    <Cell><Data ss:Type="String">-</Data></Cell>
    <Cell><Data ss:Type="String">-</Data></Cell>
    <Cell><Data ss:Type="String">-</Data></Cell>
    <Cell><Data ss:Type="String">-</Data></Cell>
    <Cell><Data ss:Type="String">-</Data></Cell>
    <Cell><Data ss:Type="String">-</Data></Cell>
    <Cell><Data ss:Type="String">-</Data></Cell>
    <Cell><Data ss:Type="String">-</Data></Cell>
    <Cell><Data ss:Type="String">-</Data></Cell>
    <Cell><Data ss:Type="String">-</Data></Cell>
    <Cell><Data ss:Type="String">-</Data></Cell>
    <Cell><Data ss:Type="String">-</Data></Cell>
    <Cell><Data ss:Type="String">-</Data></Cell>
    <Cell><Data ss:Type="String">-</Data></Cell>
    <Cell><Data ss:Type="String">-</Data></Cell>
    <Cell><Data ss:Type="String">-</Data></Cell>
    <Cell><Data ss:Type="String">-</Data></Cell>
    <Cell><Data ss:Type="String">-</Data></Cell>
    <Cell><Data ss:Type="String">-</Data></Cell>
    <Cell><Data ss:Type="String">-</Data></Cell>
    <Cell><Data ss:Type="String">-</Data></Cell>
    <Cell><Data ss:Type="String">-</Data></Cell>
    <Cell><Data ss:Type="String">-</Data></Cell>
    <Cell><Data ss:Type="String">-</Data></Cell>
    <Cell><Data ss:Type="String">-</Data></Cell>
    <Cell><Data ss:Type="String">-</Data></Cell>
    <Cell><Data ss:Type="String">-</Data></Cell>
    <Cell><Data ss:Type="String">-</Data></Cell>
    <Cell><Data ss:Type="String">-</Data></Cell>
    <Cell><Data ss:Type="String">-</Data></Cell>
    <Cell><Data ss:Type="String">-</Data></Cell>
    <Cell><Data ss:Type="String">-</Data></Cell>
    <Cell><Data ss:Type="String">-</Data></Cell>
    <Cell><Data ss:Type="String">-</Data></Cell>
    <Cell><Data ss:Type="String">-</Data></Cell>
    <Cell><Data ss:Type="String">-</Data></Cell>
    <Cell><Data ss:Type="String">-</Data></Cell>
    <Cell><Data ss:Type="String">-</Data></Cell>
    <Cell><Data ss:Type="String">-</Data></Cell>
    <Cell><Data ss:Type="String">-</Data></Cell>
    <Cell><Data ss:Type="String">-</Data></Cell>
    <Cell><Data ss:Type="String">-</Data></Cell>
    <Cell><Data ss:Type="String">-</Data></Cell>
    <Cell><Data ss:Type="String">-</Data></Cell>
    <Cell><Data ss:Type="String">-</Data></Cell>
    <Cell><Data ss:Type="String">-</Data></Cell>
    <Cell><Data ss:Type="String">-</Data></Cell>
    <Cell><Data ss:Type="String">-</Data></Cell>
    <Cell><Data ss:Type="String">-</Data></Cell>
    <Cell><Data ss:Type="String">-</Data></Cell>
    <Cell><Data ss:Type="String">-</Data></Cell>
    <Cell><Data ss:Type="String">-</Data></Cell>
    <Cell><Data ss:Type="String">-</Data></Cell>
    <Cell><Data ss:Type="String">-</Data></Cell>
    <Cell><Data ss:Type="String">-</Data></Cell>
    <Cell><Data ss:Type="String">-</Data></Cell>
    <Cell><Data ss:Type="String">-</Data></Cell>
    <Cell><Data ss:Type="String">-</Data></Cell>
    <Cell><Data ss:Type="String">-</Data></Cell>
    <Cell><Data ss:Type="String">-</Data></Cell>
    <Cell><Data ss:Type="String">-</Data></Cell>
    <Cell><Data ss:Type="String">-</Data></Cell>
    <Cell><Data ss:Type="String">-</Data></Cell>
    <Cell><Data ss:Type="String">-</Data></Cell>
    <Cell><Data ss:Type="String">-</Data></Cell>
    <Cell><Data ss:Type="String">-</Data></Cell>
    <Cell><Data ss:Type="String">-</Data></Cell>
    <Cell><Data ss:Type="String">-</Data></Cell>
    <Cell><Data ss:Type="String">-</Data></Cell>
    <Cell><Data ss:Type="String">-</Data></Cell>
    <Cell><Data ss:Type="String">-</Data></Cell>
    <Cell><Data ss:Type="String">-</Data></Cell>
    <Cell><Data ss:Type="String">-</Data></Cell>
    <Cell><Data ss:Type="String">-</Data></Cell>
    <Cell><Data ss:Type="String">-</Data></Cell>
    <Cell><Data ss:Type="String">-</Data></Cell>
    <Cell><Data ss:Type="String">-</Data></Cell>
    <Cell><Data ss:Type="String">-</Data></Cell>
    <Cell><Data ss:Type="String">-</Data></Cell>
    <Cell><Data ss:Type="String">-</Data></Cell>
    <Cell><Data ss:Type="String">-</Data></Cell>
   </Row>
   <Row ss:AutoFitHeight="0">
    <Cell><Data ss:Type="String">Drosophila_erecta</Data></Cell>
    <Cell><Data ss:Type="String">+</Data></Cell>
    <Cell><Data ss:Type="String">+</Data></Cell>
    <Cell><Data ss:Type="String">+</Data></Cell>
    <Cell><Data ss:Type="String">+</Data></Cell>
    <Cell><Data ss:Type="String">-</Data></Cell>
    <Cell><Data ss:Type="String">-</Data></Cell>
    <Cell><Data ss:Type="String">-</Data></Cell>
    <Cell><Data ss:Type="String">-</Data></Cell>
    <Cell><Data ss:Type="String">-</Data></Cell>
    <Cell><Data ss:Type="String">-</Data></Cell>
    <Cell><Data ss:Type="String">-</Data></Cell>
    <Cell><Data ss:Type="String">+</Data></Cell>
    <Cell><Data ss:Type="String">-</Data></Cell>
    <Cell><Data ss:Type="String">-</Data></Cell>
    <Cell><Data ss:Type="String">-</Data></Cell>
    <Cell><Data ss:Type="String">+</Data></Cell>
    <Cell><Data ss:Type="String">-</Data></Cell>
    <Cell><Data ss:Type="String">+</Data></Cell>
    <Cell><Data ss:Type="String">-</Data></Cell>
    <Cell><Data ss:Type="String">+</Data></Cell>
    <Cell><Data ss:Type="String">-</Data></Cell>
    <Cell><Data ss:Type="String">-</Data></Cell>
    <Cell><Data ss:Type="String">+</Data></Cell>
    <Cell><Data ss:Type="String">-</Data></Cell>
    <Cell><Data ss:Type="String">-</Data></Cell>
    <Cell><Data ss:Type="String">-</Data></Cell>
    <Cell><Data ss:Type="String">+</Data></Cell>
    <Cell><Data ss:Type="String">+</Data></Cell>
    <Cell><Data ss:Type="String">+</Data></Cell>
    <Cell><Data ss:Type="String">+</Data></Cell>
    <Cell><Data ss:Type="String">+</Data></Cell>
    <Cell><Data ss:Type="String">-</Data></Cell>
    <Cell><Data ss:Type="String">-</Data></Cell>
    <Cell><Data ss:Type="String">-</Data></Cell>
    <Cell><Data ss:Type="String">-</Data></Cell>
    <Cell><Data ss:Type="String">-</Data></Cell>
    <Cell><Data ss:Type="String">+</Data></Cell>
    <Cell><Data ss:Type="String">-</Data></Cell>
    <Cell><Data ss:Type="String">-</Data></Cell>
    <Cell><Data ss:Type="String">-</Data></Cell>
    <Cell><Data ss:Type="String">-</Data></Cell>
    <Cell><Data ss:Type="String">-</Data></Cell>
    <Cell><Data ss:Type="String">-</Data></Cell>
    <Cell><Data ss:Type="String">-</Data></Cell>
    <Cell><Data ss:Type="String">-</Data></Cell>
    <Cell><Data ss:Type="String">-</Data></Cell>
    <Cell><Data ss:Type="String">-</Data></Cell>
    <Cell><Data ss:Type="String">-</Data></Cell>
    <Cell><Data ss:Type="String">-</Data></Cell>
    <Cell><Data ss:Type="String">-</Data></Cell>
    <Cell><Data ss:Type="String">-</Data></Cell>
    <Cell><Data ss:Type="String">-</Data></Cell>
    <Cell><Data ss:Type="String">-</Data></Cell>
    <Cell><Data ss:Type="String">-</Data></Cell>
    <Cell><Data ss:Type="String">-</Data></Cell>
    <Cell><Data ss:Type="String">-</Data></Cell>
    <Cell><Data ss:Type="String">+</Data></Cell>
    <Cell><Data ss:Type="String">-</Data></Cell>
    <Cell><Data ss:Type="String">-</Data></Cell>
    <Cell><Data ss:Type="String">-</Data></Cell>
    <Cell><Data ss:Type="String">-</Data></Cell>
    <Cell><Data ss:Type="String">-</Data></Cell>
    <Cell><Data ss:Type="String">-</Data></Cell>
    <Cell><Data ss:Type="String">-</Data></Cell>
    <Cell><Data ss:Type="String">-</Data></Cell>
    <Cell><Data ss:Type="String">-</Data></Cell>
    <Cell><Data ss:Type="String">-</Data></Cell>
    <Cell><Data ss:Type="String">-</Data></Cell>
    <Cell><Data ss:Type="String">-</Data></Cell>
    <Cell><Data ss:Type="String">-</Data></Cell>
    <Cell><Data ss:Type="String">-</Data></Cell>
    <Cell><Data ss:Type="String">-</Data></Cell>
    <Cell><Data ss:Type="String">-</Data></Cell>
    <Cell><Data ss:Type="String">-</Data></Cell>
    <Cell><Data ss:Type="String">-</Data></Cell>
    <Cell><Data ss:Type="String">-</Data></Cell>
    <Cell><Data ss:Type="String">-</Data></Cell>
    <Cell><Data ss:Type="String">+</Data></Cell>
    <Cell><Data ss:Type="String">-</Data></Cell>
    <Cell><Data ss:Type="String">+</Data></Cell>
    <Cell><Data ss:Type="String">-</Data></Cell>
    <Cell><Data ss:Type="String">-</Data></Cell>
    <Cell><Data ss:Type="String">+</Data></Cell>
    <Cell><Data ss:Type="String">-</Data></Cell>
    <Cell><Data ss:Type="String">-</Data></Cell>
    <Cell><Data ss:Type="String">-</Data></Cell>
    <Cell><Data ss:Type="String">-</Data></Cell>
    <Cell><Data ss:Type="String">-</Data></Cell>
    <Cell><Data ss:Type="String">-</Data></Cell>
    <Cell><Data ss:Type="String">-</Data></Cell>
    <Cell><Data ss:Type="String">-</Data></Cell>
    <Cell><Data ss:Type="String">-</Data></Cell>
    <Cell><Data ss:Type="String">-</Data></Cell>
    <Cell><Data ss:Type="String">-</Data></Cell>
    <Cell><Data ss:Type="String">-</Data></Cell>
    <Cell><Data ss:Type="String">-</Data></Cell>
    <Cell><Data ss:Type="String">-</Data></Cell>
    <Cell><Data ss:Type="String">-</Data></Cell>
    <Cell><Data ss:Type="String">-</Data></Cell>
    <Cell><Data ss:Type="String">-</Data></Cell>
    <Cell><Data ss:Type="String">-</Data></Cell>
    <Cell><Data ss:Type="String">-</Data></Cell>
    <Cell><Data ss:Type="String">-</Data></Cell>
    <Cell><Data ss:Type="String">-</Data></Cell>
    <Cell><Data ss:Type="String">-</Data></Cell>
    <Cell><Data ss:Type="String">-</Data></Cell>
    <Cell><Data ss:Type="String">-</Data></Cell>
    <Cell><Data ss:Type="String">-</Data></Cell>
    <Cell><Data ss:Type="String">-</Data></Cell>
    <Cell><Data ss:Type="String">-</Data></Cell>
    <Cell><Data ss:Type="String">-</Data></Cell>
    <Cell><Data ss:Type="String">-</Data></Cell>
    <Cell><Data ss:Type="String">-</Data></Cell>
    <Cell><Data ss:Type="String">-</Data></Cell>
    <Cell><Data ss:Type="String">-</Data></Cell>
    <Cell><Data ss:Type="String">-</Data></Cell>
    <Cell><Data ss:Type="String">-</Data></Cell>
    <Cell><Data ss:Type="String">-</Data></Cell>
    <Cell><Data ss:Type="String">-</Data></Cell>
    <Cell><Data ss:Type="String">-</Data></Cell>
    <Cell><Data ss:Type="String">-</Data></Cell>
    <Cell><Data ss:Type="String">-</Data></Cell>
    <Cell><Data ss:Type="String">-</Data></Cell>
    <Cell><Data ss:Type="String">-</Data></Cell>
    <Cell><Data ss:Type="String">-</Data></Cell>
    <Cell><Data ss:Type="String">-</Data></Cell>
    <Cell><Data ss:Type="String">-</Data></Cell>
    <Cell><Data ss:Type="String">-</Data></Cell>
    <Cell><Data ss:Type="String">-</Data></Cell>
    <Cell><Data ss:Type="String">-</Data></Cell>
    <Cell><Data ss:Type="String">-</Data></Cell>
    <Cell><Data ss:Type="String">-</Data></Cell>
    <Cell><Data ss:Type="String">-</Data></Cell>
    <Cell><Data ss:Type="String">-</Data></Cell>
    <Cell><Data ss:Type="String">-</Data></Cell>
    <Cell><Data ss:Type="String">-</Data></Cell>
    <Cell><Data ss:Type="String">-</Data></Cell>
    <Cell><Data ss:Type="String">-</Data></Cell>
    <Cell><Data ss:Type="String">-</Data></Cell>
    <Cell><Data ss:Type="String">-</Data></Cell>
    <Cell><Data ss:Type="String">-</Data></Cell>
    <Cell><Data ss:Type="String">-</Data></Cell>
    <Cell><Data ss:Type="String">-</Data></Cell>
    <Cell><Data ss:Type="String">-</Data></Cell>
    <Cell><Data ss:Type="String">-</Data></Cell>
    <Cell><Data ss:Type="String">-</Data></Cell>
    <Cell><Data ss:Type="String">-</Data></Cell>
    <Cell><Data ss:Type="String">-</Data></Cell>
    <Cell><Data ss:Type="String">-</Data></Cell>
    <Cell><Data ss:Type="String">-</Data></Cell>
    <Cell><Data ss:Type="String">-</Data></Cell>
    <Cell><Data ss:Type="String">-</Data></Cell>
    <Cell><Data ss:Type="String">-</Data></Cell>
    <Cell><Data ss:Type="String">-</Data></Cell>
    <Cell><Data ss:Type="String">-</Data></Cell>
    <Cell><Data ss:Type="String">-</Data></Cell>
    <Cell><Data ss:Type="String">-</Data></Cell>
    <Cell><Data ss:Type="String">-</Data></Cell>
    <Cell><Data ss:Type="String">-</Data></Cell>
    <Cell><Data ss:Type="String">-</Data></Cell>
    <Cell><Data ss:Type="String">-</Data></Cell>
    <Cell><Data ss:Type="String">-</Data></Cell>
    <Cell><Data ss:Type="String">-</Data></Cell>
    <Cell><Data ss:Type="String">-</Data></Cell>
    <Cell><Data ss:Type="String">-</Data></Cell>
    <Cell><Data ss:Type="String">-</Data></Cell>
    <Cell><Data ss:Type="String">-</Data></Cell>
    <Cell><Data ss:Type="String">-</Data></Cell>
    <Cell><Data ss:Type="String">-</Data></Cell>
    <Cell><Data ss:Type="String">-</Data></Cell>
    <Cell><Data ss:Type="String">-</Data></Cell>
    <Cell><Data ss:Type="String">-</Data></Cell>
    <Cell><Data ss:Type="String">-</Data></Cell>
    <Cell><Data ss:Type="String">-</Data></Cell>
    <Cell><Data ss:Type="String">-</Data></Cell>
    <Cell><Data ss:Type="String">-</Data></Cell>
    <Cell><Data ss:Type="String">-</Data></Cell>
    <Cell><Data ss:Type="String">-</Data></Cell>
    <Cell><Data ss:Type="String">-</Data></Cell>
    <Cell><Data ss:Type="String">-</Data></Cell>
    <Cell><Data ss:Type="String">-</Data></Cell>
    <Cell><Data ss:Type="String">-</Data></Cell>
    <Cell><Data ss:Type="String">-</Data></Cell>
    <Cell><Data ss:Type="String">-</Data></Cell>
    <Cell><Data ss:Type="String">-</Data></Cell>
    <Cell><Data ss:Type="String">-</Data></Cell>
    <Cell><Data ss:Type="String">-</Data></Cell>
    <Cell><Data ss:Type="String">-</Data></Cell>
    <Cell><Data ss:Type="String">-</Data></Cell>
    <Cell><Data ss:Type="String">-</Data></Cell>
    <Cell><Data ss:Type="String">-</Data></Cell>
    <Cell><Data ss:Type="String">-</Data></Cell>
    <Cell><Data ss:Type="String">-</Data></Cell>
    <Cell><Data ss:Type="String">-</Data></Cell>
    <Cell><Data ss:Type="String">-</Data></Cell>
    <Cell><Data ss:Type="String">-</Data></Cell>
    <Cell><Data ss:Type="String">-</Data></Cell>
    <Cell><Data ss:Type="String">-</Data></Cell>
    <Cell><Data ss:Type="String">-</Data></Cell>
    <Cell><Data ss:Type="String">-</Data></Cell>
    <Cell><Data ss:Type="String">-</Data></Cell>
    <Cell><Data ss:Type="String">-</Data></Cell>
    <Cell><Data ss:Type="String">-</Data></Cell>
    <Cell><Data ss:Type="String">-</Data></Cell>
    <Cell><Data ss:Type="String">-</Data></Cell>
    <Cell><Data ss:Type="String">-</Data></Cell>
    <Cell><Data ss:Type="String">-</Data></Cell>
    <Cell><Data ss:Type="String">-</Data></Cell>
    <Cell><Data ss:Type="String">-</Data></Cell>
    <Cell><Data ss:Type="String">-</Data></Cell>
    <Cell><Data ss:Type="String">-</Data></Cell>
    <Cell><Data ss:Type="String">-</Data></Cell>
    <Cell><Data ss:Type="String">-</Data></Cell>
    <Cell><Data ss:Type="String">-</Data></Cell>
    <Cell><Data ss:Type="String">-</Data></Cell>
    <Cell><Data ss:Type="String">-</Data></Cell>
    <Cell><Data ss:Type="String">-</Data></Cell>
    <Cell><Data ss:Type="String">-</Data></Cell>
    <Cell><Data ss:Type="String">-</Data></Cell>
    <Cell><Data ss:Type="String">-</Data></Cell>
    <Cell><Data ss:Type="String">-</Data></Cell>
    <Cell><Data ss:Type="String">-</Data></Cell>
    <Cell><Data ss:Type="String">-</Data></Cell>
    <Cell><Data ss:Type="String">-</Data></Cell>
    <Cell><Data ss:Type="String">-</Data></Cell>
    <Cell><Data ss:Type="String">-</Data></Cell>
   </Row>
   <Row ss:AutoFitHeight="0">
    <Cell><Data ss:Type="String">Drosophila_grimshawi</Data></Cell>
    <Cell><Data ss:Type="String">+</Data></Cell>
    <Cell><Data ss:Type="String">+</Data></Cell>
    <Cell><Data ss:Type="String">+</Data></Cell>
    <Cell><Data ss:Type="String">+</Data></Cell>
    <Cell><Data ss:Type="String">-</Data></Cell>
    <Cell><Data ss:Type="String">-</Data></Cell>
    <Cell><Data ss:Type="String">-</Data></Cell>
    <Cell><Data ss:Type="String">-</Data></Cell>
    <Cell><Data ss:Type="String">-</Data></Cell>
    <Cell><Data ss:Type="String">-</Data></Cell>
    <Cell><Data ss:Type="String">-</Data></Cell>
    <Cell><Data ss:Type="String">+</Data></Cell>
    <Cell><Data ss:Type="String">-</Data></Cell>
    <Cell><Data ss:Type="String">-</Data></Cell>
    <Cell><Data ss:Type="String">-</Data></Cell>
    <Cell><Data ss:Type="String">+</Data></Cell>
    <Cell><Data ss:Type="String">-</Data></Cell>
    <Cell><Data ss:Type="String">+</Data></Cell>
    <Cell><Data ss:Type="String">-</Data></Cell>
    <Cell><Data ss:Type="String">+</Data></Cell>
    <Cell><Data ss:Type="String">-</Data></Cell>
    <Cell><Data ss:Type="String">-</Data></Cell>
    <Cell><Data ss:Type="String">+</Data></Cell>
    <Cell><Data ss:Type="String">-</Data></Cell>
    <Cell><Data ss:Type="String">-</Data></Cell>
    <Cell><Data ss:Type="String">-</Data></Cell>
    <Cell><Data ss:Type="String">+</Data></Cell>
    <Cell><Data ss:Type="String">+</Data></Cell>
    <Cell><Data ss:Type="String">+</Data></Cell>
    <Cell><Data ss:Type="String">+</Data></Cell>
    <Cell><Data ss:Type="String">+</Data></Cell>
    <Cell><Data ss:Type="String">-</Data></Cell>
    <Cell><Data ss:Type="String">-</Data></Cell>
    <Cell><Data ss:Type="String">-</Data></Cell>
    <Cell><Data ss:Type="String">-</Data></Cell>
    <Cell><Data ss:Type="String">-</Data></Cell>
    <Cell><Data ss:Type="String">+</Data></Cell>
    <Cell><Data ss:Type="String">-</Data></Cell>
    <Cell><Data ss:Type="String">-</Data></Cell>
    <Cell><Data ss:Type="String">-</Data></Cell>
    <Cell><Data ss:Type="String">-</Data></Cell>
    <Cell><Data ss:Type="String">-</Data></Cell>
    <Cell><Data ss:Type="String">-</Data></Cell>
    <Cell><Data ss:Type="String">-</Data></Cell>
    <Cell><Data ss:Type="String">-</Data></Cell>
    <Cell><Data ss:Type="String">-</Data></Cell>
    <Cell><Data ss:Type="String">-</Data></Cell>
    <Cell><Data ss:Type="String">-</Data></Cell>
    <Cell><Data ss:Type="String">-</Data></Cell>
    <Cell><Data ss:Type="String">-</Data></Cell>
    <Cell><Data ss:Type="String">-</Data></Cell>
    <Cell><Data ss:Type="String">-</Data></Cell>
    <Cell><Data ss:Type="String">-</Data></Cell>
    <Cell><Data ss:Type="String">-</Data></Cell>
    <Cell><Data ss:Type="String">-</Data></Cell>
    <Cell><Data ss:Type="String">-</Data></Cell>
    <Cell><Data ss:Type="String">+</Data></Cell>
    <Cell><Data ss:Type="String">-</Data></Cell>
    <Cell><Data ss:Type="String">-</Data></Cell>
    <Cell><Data ss:Type="String">-</Data></Cell>
    <Cell><Data ss:Type="String">-</Data></Cell>
    <Cell><Data ss:Type="String">-</Data></Cell>
    <Cell><Data ss:Type="String">-</Data></Cell>
    <Cell><Data ss:Type="String">-</Data></Cell>
    <Cell><Data ss:Type="String">-</Data></Cell>
    <Cell><Data ss:Type="String">-</Data></Cell>
    <Cell><Data ss:Type="String">-</Data></Cell>
    <Cell><Data ss:Type="String">-</Data></Cell>
    <Cell><Data ss:Type="String">-</Data></Cell>
    <Cell><Data ss:Type="String">-</Data></Cell>
    <Cell><Data ss:Type="String">-</Data></Cell>
    <Cell><Data ss:Type="String">-</Data></Cell>
    <Cell><Data ss:Type="String">-</Data></Cell>
    <Cell><Data ss:Type="String">-</Data></Cell>
    <Cell><Data ss:Type="String">-</Data></Cell>
    <Cell><Data ss:Type="String">-</Data></Cell>
    <Cell><Data ss:Type="String">-</Data></Cell>
    <Cell><Data ss:Type="String">+</Data></Cell>
    <Cell><Data ss:Type="String">-</Data></Cell>
    <Cell><Data ss:Type="String">+</Data></Cell>
    <Cell><Data ss:Type="String">-</Data></Cell>
    <Cell><Data ss:Type="String">-</Data></Cell>
    <Cell><Data ss:Type="String">+</Data></Cell>
    <Cell><Data ss:Type="String">-</Data></Cell>
    <Cell><Data ss:Type="String">-</Data></Cell>
    <Cell><Data ss:Type="String">-</Data></Cell>
    <Cell><Data ss:Type="String">-</Data></Cell>
    <Cell><Data ss:Type="String">-</Data></Cell>
    <Cell><Data ss:Type="String">-</Data></Cell>
    <Cell><Data ss:Type="String">-</Data></Cell>
    <Cell><Data ss:Type="String">-</Data></Cell>
    <Cell><Data ss:Type="String">-</Data></Cell>
    <Cell><Data ss:Type="String">-</Data></Cell>
    <Cell><Data ss:Type="String">-</Data></Cell>
    <Cell><Data ss:Type="String">-</Data></Cell>
    <Cell><Data ss:Type="String">-</Data></Cell>
    <Cell><Data ss:Type="String">-</Data></Cell>
    <Cell><Data ss:Type="String">-</Data></Cell>
    <Cell><Data ss:Type="String">-</Data></Cell>
    <Cell><Data ss:Type="String">-</Data></Cell>
    <Cell><Data ss:Type="String">-</Data></Cell>
    <Cell><Data ss:Type="String">-</Data></Cell>
    <Cell><Data ss:Type="String">-</Data></Cell>
    <Cell><Data ss:Type="String">-</Data></Cell>
    <Cell><Data ss:Type="String">-</Data></Cell>
    <Cell><Data ss:Type="String">-</Data></Cell>
    <Cell><Data ss:Type="String">-</Data></Cell>
    <Cell><Data ss:Type="String">-</Data></Cell>
    <Cell><Data ss:Type="String">-</Data></Cell>
    <Cell><Data ss:Type="String">-</Data></Cell>
    <Cell><Data ss:Type="String">-</Data></Cell>
    <Cell><Data ss:Type="String">-</Data></Cell>
    <Cell><Data ss:Type="String">-</Data></Cell>
    <Cell><Data ss:Type="String">-</Data></Cell>
    <Cell><Data ss:Type="String">-</Data></Cell>
    <Cell><Data ss:Type="String">-</Data></Cell>
    <Cell><Data ss:Type="String">-</Data></Cell>
    <Cell><Data ss:Type="String">-</Data></Cell>
    <Cell><Data ss:Type="String">-</Data></Cell>
    <Cell><Data ss:Type="String">-</Data></Cell>
    <Cell><Data ss:Type="String">-</Data></Cell>
    <Cell><Data ss:Type="String">-</Data></Cell>
    <Cell><Data ss:Type="String">-</Data></Cell>
    <Cell><Data ss:Type="String">-</Data></Cell>
    <Cell><Data ss:Type="String">-</Data></Cell>
    <Cell><Data ss:Type="String">-</Data></Cell>
    <Cell><Data ss:Type="String">-</Data></Cell>
    <Cell><Data ss:Type="String">-</Data></Cell>
    <Cell><Data ss:Type="String">-</Data></Cell>
    <Cell><Data ss:Type="String">-</Data></Cell>
    <Cell><Data ss:Type="String">-</Data></Cell>
    <Cell><Data ss:Type="String">-</Data></Cell>
    <Cell><Data ss:Type="String">-</Data></Cell>
    <Cell><Data ss:Type="String">-</Data></Cell>
    <Cell><Data ss:Type="String">-</Data></Cell>
    <Cell><Data ss:Type="String">-</Data></Cell>
    <Cell><Data ss:Type="String">-</Data></Cell>
    <Cell><Data ss:Type="String">-</Data></Cell>
    <Cell><Data ss:Type="String">-</Data></Cell>
    <Cell><Data ss:Type="String">-</Data></Cell>
    <Cell><Data ss:Type="String">-</Data></Cell>
    <Cell><Data ss:Type="String">-</Data></Cell>
    <Cell><Data ss:Type="String">-</Data></Cell>
    <Cell><Data ss:Type="String">-</Data></Cell>
    <Cell><Data ss:Type="String">-</Data></Cell>
    <Cell><Data ss:Type="String">-</Data></Cell>
    <Cell><Data ss:Type="String">-</Data></Cell>
    <Cell><Data ss:Type="String">-</Data></Cell>
    <Cell><Data ss:Type="String">-</Data></Cell>
    <Cell><Data ss:Type="String">-</Data></Cell>
    <Cell><Data ss:Type="String">-</Data></Cell>
    <Cell><Data ss:Type="String">-</Data></Cell>
    <Cell><Data ss:Type="String">-</Data></Cell>
    <Cell><Data ss:Type="String">-</Data></Cell>
    <Cell><Data ss:Type="String">-</Data></Cell>
    <Cell><Data ss:Type="String">-</Data></Cell>
    <Cell><Data ss:Type="String">-</Data></Cell>
    <Cell><Data ss:Type="String">-</Data></Cell>
    <Cell><Data ss:Type="String">-</Data></Cell>
    <Cell><Data ss:Type="String">-</Data></Cell>
    <Cell><Data ss:Type="String">-</Data></Cell>
    <Cell><Data ss:Type="String">-</Data></Cell>
    <Cell><Data ss:Type="String">-</Data></Cell>
    <Cell><Data ss:Type="String">-</Data></Cell>
    <Cell><Data ss:Type="String">-</Data></Cell>
    <Cell><Data ss:Type="String">-</Data></Cell>
    <Cell><Data ss:Type="String">-</Data></Cell>
    <Cell><Data ss:Type="String">-</Data></Cell>
    <Cell><Data ss:Type="String">-</Data></Cell>
    <Cell><Data ss:Type="String">-</Data></Cell>
    <Cell><Data ss:Type="String">-</Data></Cell>
    <Cell><Data ss:Type="String">-</Data></Cell>
    <Cell><Data ss:Type="String">-</Data></Cell>
    <Cell><Data ss:Type="String">-</Data></Cell>
    <Cell><Data ss:Type="String">-</Data></Cell>
    <Cell><Data ss:Type="String">-</Data></Cell>
    <Cell><Data ss:Type="String">-</Data></Cell>
    <Cell><Data ss:Type="String">-</Data></Cell>
    <Cell><Data ss:Type="String">-</Data></Cell>
    <Cell><Data ss:Type="String">-</Data></Cell>
    <Cell><Data ss:Type="String">-</Data></Cell>
    <Cell><Data ss:Type="String">-</Data></Cell>
    <Cell><Data ss:Type="String">-</Data></Cell>
    <Cell><Data ss:Type="String">-</Data></Cell>
    <Cell><Data ss:Type="String">-</Data></Cell>
    <Cell><Data ss:Type="String">-</Data></Cell>
    <Cell><Data ss:Type="String">-</Data></Cell>
    <Cell><Data ss:Type="String">-</Data></Cell>
    <Cell><Data ss:Type="String">-</Data></Cell>
    <Cell><Data ss:Type="String">-</Data></Cell>
    <Cell><Data ss:Type="String">-</Data></Cell>
    <Cell><Data ss:Type="String">-</Data></Cell>
    <Cell><Data ss:Type="String">-</Data></Cell>
    <Cell><Data ss:Type="String">-</Data></Cell>
    <Cell><Data ss:Type="String">-</Data></Cell>
    <Cell><Data ss:Type="String">-</Data></Cell>
    <Cell><Data ss:Type="String">-</Data></Cell>
    <Cell><Data ss:Type="String">-</Data></Cell>
    <Cell><Data ss:Type="String">-</Data></Cell>
    <Cell><Data ss:Type="String">-</Data></Cell>
    <Cell><Data ss:Type="String">-</Data></Cell>
    <Cell><Data ss:Type="String">-</Data></Cell>
    <Cell><Data ss:Type="String">-</Data></Cell>
    <Cell><Data ss:Type="String">-</Data></Cell>
    <Cell><Data ss:Type="String">-</Data></Cell>
    <Cell><Data ss:Type="String">-</Data></Cell>
    <Cell><Data ss:Type="String">-</Data></Cell>
    <Cell><Data ss:Type="String">-</Data></Cell>
    <Cell><Data ss:Type="String">-</Data></Cell>
    <Cell><Data ss:Type="String">-</Data></Cell>
    <Cell><Data ss:Type="String">-</Data></Cell>
    <Cell><Data ss:Type="String">-</Data></Cell>
    <Cell><Data ss:Type="String">-</Data></Cell>
    <Cell><Data ss:Type="String">-</Data></Cell>
    <Cell><Data ss:Type="String">-</Data></Cell>
    <Cell><Data ss:Type="String">-</Data></Cell>
    <Cell><Data ss:Type="String">-</Data></Cell>
    <Cell><Data ss:Type="String">-</Data></Cell>
    <Cell><Data ss:Type="String">-</Data></Cell>
    <Cell><Data ss:Type="String">-</Data></Cell>
    <Cell><Data ss:Type="String">-</Data></Cell>
    <Cell><Data ss:Type="String">-</Data></Cell>
    <Cell><Data ss:Type="String">-</Data></Cell>
    <Cell><Data ss:Type="String">-</Data></Cell>
    <Cell><Data ss:Type="String">-</Data></Cell>
    <Cell><Data ss:Type="String">-</Data></Cell>
   </Row>
   <Row ss:AutoFitHeight="0">
    <Cell><Data ss:Type="String">Drosophila_melanogaster</Data></Cell>
    <Cell><Data ss:Type="String">+</Data></Cell>
    <Cell><Data ss:Type="String">+</Data></Cell>
    <Cell><Data ss:Type="String">+</Data></Cell>
    <Cell><Data ss:Type="String">+</Data></Cell>
    <Cell><Data ss:Type="String">-</Data></Cell>
    <Cell><Data ss:Type="String">-</Data></Cell>
    <Cell><Data ss:Type="String">-</Data></Cell>
    <Cell><Data ss:Type="String">-</Data></Cell>
    <Cell><Data ss:Type="String">-</Data></Cell>
    <Cell><Data ss:Type="String">-</Data></Cell>
    <Cell><Data ss:Type="String">-</Data></Cell>
    <Cell><Data ss:Type="String">+</Data></Cell>
    <Cell><Data ss:Type="String">-</Data></Cell>
    <Cell><Data ss:Type="String">-</Data></Cell>
    <Cell><Data ss:Type="String">-</Data></Cell>
    <Cell><Data ss:Type="String">+</Data></Cell>
    <Cell><Data ss:Type="String">-</Data></Cell>
    <Cell><Data ss:Type="String">+</Data></Cell>
    <Cell><Data ss:Type="String">-</Data></Cell>
    <Cell><Data ss:Type="String">+</Data></Cell>
    <Cell><Data ss:Type="String">-</Data></Cell>
    <Cell><Data ss:Type="String">-</Data></Cell>
    <Cell><Data ss:Type="String">+</Data></Cell>
    <Cell><Data ss:Type="String">-</Data></Cell>
    <Cell><Data ss:Type="String">-</Data></Cell>
    <Cell><Data ss:Type="String">-</Data></Cell>
    <Cell><Data ss:Type="String">+</Data></Cell>
    <Cell><Data ss:Type="String">+</Data></Cell>
    <Cell><Data ss:Type="String">+</Data></Cell>
    <Cell><Data ss:Type="String">+</Data></Cell>
    <Cell><Data ss:Type="String">+</Data></Cell>
    <Cell><Data ss:Type="String">-</Data></Cell>
    <Cell><Data ss:Type="String">-</Data></Cell>
    <Cell><Data ss:Type="String">-</Data></Cell>
    <Cell><Data ss:Type="String">-</Data></Cell>
    <Cell><Data ss:Type="String">-</Data></Cell>
    <Cell><Data ss:Type="String">+</Data></Cell>
    <Cell><Data ss:Type="String">-</Data></Cell>
    <Cell><Data ss:Type="String">-</Data></Cell>
    <Cell><Data ss:Type="String">-</Data></Cell>
    <Cell><Data ss:Type="String">+</Data></Cell>
    <Cell><Data ss:Type="String">-</Data></Cell>
    <Cell><Data ss:Type="String">-</Data></Cell>
    <Cell><Data ss:Type="String">-</Data></Cell>
    <Cell><Data ss:Type="String">-</Data></Cell>
    <Cell><Data ss:Type="String">-</Data></Cell>
    <Cell><Data ss:Type="String">-</Data></Cell>
    <Cell><Data ss:Type="String">-</Data></Cell>
    <Cell><Data ss:Type="String">-</Data></Cell>
    <Cell><Data ss:Type="String">-</Data></Cell>
    <Cell><Data ss:Type="String">-</Data></Cell>
    <Cell><Data ss:Type="String">-</Data></Cell>
    <Cell><Data ss:Type="String">-</Data></Cell>
    <Cell><Data ss:Type="String">-</Data></Cell>
    <Cell><Data ss:Type="String">-</Data></Cell>
    <Cell><Data ss:Type="String">-</Data></Cell>
    <Cell><Data ss:Type="String">+</Data></Cell>
    <Cell><Data ss:Type="String">-</Data></Cell>
    <Cell><Data ss:Type="String">-</Data></Cell>
    <Cell><Data ss:Type="String">-</Data></Cell>
    <Cell><Data ss:Type="String">-</Data></Cell>
    <Cell><Data ss:Type="String">+</Data></Cell>
    <Cell><Data ss:Type="String">-</Data></Cell>
    <Cell><Data ss:Type="String">-</Data></Cell>
    <Cell><Data ss:Type="String">+</Data></Cell>
    <Cell><Data ss:Type="String">-</Data></Cell>
    <Cell><Data ss:Type="String">-</Data></Cell>
    <Cell><Data ss:Type="String">-</Data></Cell>
    <Cell><Data ss:Type="String">-</Data></Cell>
    <Cell><Data ss:Type="String">-</Data></Cell>
    <Cell><Data ss:Type="String">-</Data></Cell>
    <Cell><Data ss:Type="String">-</Data></Cell>
    <Cell><Data ss:Type="String">-</Data></Cell>
    <Cell><Data ss:Type="String">-</Data></Cell>
    <Cell><Data ss:Type="String">-</Data></Cell>
    <Cell><Data ss:Type="String">-</Data></Cell>
    <Cell><Data ss:Type="String">-</Data></Cell>
    <Cell><Data ss:Type="String">+</Data></Cell>
    <Cell><Data ss:Type="String">-</Data></Cell>
    <Cell><Data ss:Type="String">+</Data></Cell>
    <Cell><Data ss:Type="String">-</Data></Cell>
    <Cell><Data ss:Type="String">-</Data></Cell>
    <Cell><Data ss:Type="String">+</Data></Cell>
    <Cell><Data ss:Type="String">-</Data></Cell>
    <Cell><Data ss:Type="String">-</Data></Cell>
    <Cell><Data ss:Type="String">-</Data></Cell>
    <Cell><Data ss:Type="String">-</Data></Cell>
    <Cell><Data ss:Type="String">-</Data></Cell>
    <Cell><Data ss:Type="String">-</Data></Cell>
    <Cell><Data ss:Type="String">-</Data></Cell>
    <Cell><Data ss:Type="String">-</Data></Cell>
    <Cell><Data ss:Type="String">-</Data></Cell>
    <Cell><Data ss:Type="String">-</Data></Cell>
    <Cell><Data ss:Type="String">-</Data></Cell>
    <Cell><Data ss:Type="String">-</Data></Cell>
    <Cell><Data ss:Type="String">-</Data></Cell>
    <Cell><Data ss:Type="String">-</Data></Cell>
    <Cell><Data ss:Type="String">-</Data></Cell>
    <Cell><Data ss:Type="String">-</Data></Cell>
    <Cell><Data ss:Type="String">-</Data></Cell>
    <Cell><Data ss:Type="String">-</Data></Cell>
    <Cell><Data ss:Type="String">-</Data></Cell>
    <Cell><Data ss:Type="String">-</Data></Cell>
    <Cell><Data ss:Type="String">-</Data></Cell>
    <Cell><Data ss:Type="String">-</Data></Cell>
    <Cell><Data ss:Type="String">-</Data></Cell>
    <Cell><Data ss:Type="String">-</Data></Cell>
    <Cell><Data ss:Type="String">-</Data></Cell>
    <Cell><Data ss:Type="String">-</Data></Cell>
    <Cell><Data ss:Type="String">-</Data></Cell>
    <Cell><Data ss:Type="String">-</Data></Cell>
    <Cell><Data ss:Type="String">-</Data></Cell>
    <Cell><Data ss:Type="String">-</Data></Cell>
    <Cell><Data ss:Type="String">-</Data></Cell>
    <Cell><Data ss:Type="String">+</Data></Cell>
    <Cell><Data ss:Type="String">-</Data></Cell>
    <Cell><Data ss:Type="String">-</Data></Cell>
    <Cell><Data ss:Type="String">-</Data></Cell>
    <Cell><Data ss:Type="String">-</Data></Cell>
    <Cell><Data ss:Type="String">-</Data></Cell>
    <Cell><Data ss:Type="String">-</Data></Cell>
    <Cell><Data ss:Type="String">-</Data></Cell>
    <Cell><Data ss:Type="String">-</Data></Cell>
    <Cell><Data ss:Type="String">-</Data></Cell>
    <Cell><Data ss:Type="String">-</Data></Cell>
    <Cell><Data ss:Type="String">-</Data></Cell>
    <Cell><Data ss:Type="String">-</Data></Cell>
    <Cell><Data ss:Type="String">-</Data></Cell>
    <Cell><Data ss:Type="String">-</Data></Cell>
    <Cell><Data ss:Type="String">-</Data></Cell>
    <Cell><Data ss:Type="String">-</Data></Cell>
    <Cell><Data ss:Type="String">-</Data></Cell>
    <Cell><Data ss:Type="String">-</Data></Cell>
    <Cell><Data ss:Type="String">-</Data></Cell>
    <Cell><Data ss:Type="String">-</Data></Cell>
    <Cell><Data ss:Type="String">-</Data></Cell>
    <Cell><Data ss:Type="String">-</Data></Cell>
    <Cell><Data ss:Type="String">-</Data></Cell>
    <Cell><Data ss:Type="String">-</Data></Cell>
    <Cell><Data ss:Type="String">-</Data></Cell>
    <Cell><Data ss:Type="String">-</Data></Cell>
    <Cell><Data ss:Type="String">-</Data></Cell>
    <Cell><Data ss:Type="String">-</Data></Cell>
    <Cell><Data ss:Type="String">-</Data></Cell>
    <Cell><Data ss:Type="String">-</Data></Cell>
    <Cell><Data ss:Type="String">-</Data></Cell>
    <Cell><Data ss:Type="String">-</Data></Cell>
    <Cell><Data ss:Type="String">-</Data></Cell>
    <Cell><Data ss:Type="String">-</Data></Cell>
    <Cell><Data ss:Type="String">-</Data></Cell>
    <Cell><Data ss:Type="String">-</Data></Cell>
    <Cell><Data ss:Type="String">-</Data></Cell>
    <Cell><Data ss:Type="String">-</Data></Cell>
    <Cell><Data ss:Type="String">-</Data></Cell>
    <Cell><Data ss:Type="String">-</Data></Cell>
    <Cell><Data ss:Type="String">-</Data></Cell>
    <Cell><Data ss:Type="String">-</Data></Cell>
    <Cell><Data ss:Type="String">-</Data></Cell>
    <Cell><Data ss:Type="String">-</Data></Cell>
    <Cell><Data ss:Type="String">-</Data></Cell>
    <Cell><Data ss:Type="String">-</Data></Cell>
    <Cell><Data ss:Type="String">-</Data></Cell>
    <Cell><Data ss:Type="String">-</Data></Cell>
    <Cell><Data ss:Type="String">-</Data></Cell>
    <Cell><Data ss:Type="String">-</Data></Cell>
    <Cell><Data ss:Type="String">-</Data></Cell>
    <Cell><Data ss:Type="String">-</Data></Cell>
    <Cell><Data ss:Type="String">-</Data></Cell>
    <Cell><Data ss:Type="String">-</Data></Cell>
    <Cell><Data ss:Type="String">-</Data></Cell>
    <Cell><Data ss:Type="String">-</Data></Cell>
    <Cell><Data ss:Type="String">-</Data></Cell>
    <Cell><Data ss:Type="String">-</Data></Cell>
    <Cell><Data ss:Type="String">-</Data></Cell>
    <Cell><Data ss:Type="String">-</Data></Cell>
    <Cell><Data ss:Type="String">-</Data></Cell>
    <Cell><Data ss:Type="String">-</Data></Cell>
    <Cell><Data ss:Type="String">-</Data></Cell>
    <Cell><Data ss:Type="String">-</Data></Cell>
    <Cell><Data ss:Type="String">-</Data></Cell>
    <Cell><Data ss:Type="String">-</Data></Cell>
    <Cell><Data ss:Type="String">-</Data></Cell>
    <Cell><Data ss:Type="String">-</Data></Cell>
    <Cell><Data ss:Type="String">-</Data></Cell>
    <Cell><Data ss:Type="String">-</Data></Cell>
    <Cell><Data ss:Type="String">-</Data></Cell>
    <Cell><Data ss:Type="String">-</Data></Cell>
    <Cell><Data ss:Type="String">-</Data></Cell>
    <Cell><Data ss:Type="String">-</Data></Cell>
    <Cell><Data ss:Type="String">-</Data></Cell>
    <Cell><Data ss:Type="String">-</Data></Cell>
    <Cell><Data ss:Type="String">-</Data></Cell>
    <Cell><Data ss:Type="String">-</Data></Cell>
    <Cell><Data ss:Type="String">-</Data></Cell>
    <Cell><Data ss:Type="String">-</Data></Cell>
    <Cell><Data ss:Type="String">-</Data></Cell>
    <Cell><Data ss:Type="String">-</Data></Cell>
    <Cell><Data ss:Type="String">-</Data></Cell>
    <Cell><Data ss:Type="String">-</Data></Cell>
    <Cell><Data ss:Type="String">-</Data></Cell>
    <Cell><Data ss:Type="String">-</Data></Cell>
    <Cell><Data ss:Type="String">-</Data></Cell>
    <Cell><Data ss:Type="String">-</Data></Cell>
    <Cell><Data ss:Type="String">-</Data></Cell>
    <Cell><Data ss:Type="String">-</Data></Cell>
    <Cell><Data ss:Type="String">-</Data></Cell>
    <Cell><Data ss:Type="String">-</Data></Cell>
    <Cell><Data ss:Type="String">-</Data></Cell>
    <Cell><Data ss:Type="String">-</Data></Cell>
    <Cell><Data ss:Type="String">-</Data></Cell>
    <Cell><Data ss:Type="String">-</Data></Cell>
    <Cell><Data ss:Type="String">-</Data></Cell>
    <Cell><Data ss:Type="String">-</Data></Cell>
    <Cell><Data ss:Type="String">-</Data></Cell>
    <Cell><Data ss:Type="String">-</Data></Cell>
    <Cell><Data ss:Type="String">-</Data></Cell>
    <Cell><Data ss:Type="String">-</Data></Cell>
    <Cell><Data ss:Type="String">-</Data></Cell>
    <Cell><Data ss:Type="String">-</Data></Cell>
    <Cell><Data ss:Type="String">-</Data></Cell>
    <Cell><Data ss:Type="String">-</Data></Cell>
    <Cell><Data ss:Type="String">-</Data></Cell>
    <Cell><Data ss:Type="String">-</Data></Cell>
    <Cell><Data ss:Type="String">-</Data></Cell>
    <Cell><Data ss:Type="String">-</Data></Cell>
    <Cell><Data ss:Type="String">-</Data></Cell>
   </Row>
   <Row ss:AutoFitHeight="0">
    <Cell><Data ss:Type="String">Drosophila_mojavensis</Data></Cell>
    <Cell><Data ss:Type="String">+</Data></Cell>
    <Cell><Data ss:Type="String">+</Data></Cell>
    <Cell><Data ss:Type="String">+</Data></Cell>
    <Cell><Data ss:Type="String">+</Data></Cell>
    <Cell><Data ss:Type="String">-</Data></Cell>
    <Cell><Data ss:Type="String">-</Data></Cell>
    <Cell><Data ss:Type="String">-</Data></Cell>
    <Cell><Data ss:Type="String">-</Data></Cell>
    <Cell><Data ss:Type="String">-</Data></Cell>
    <Cell><Data ss:Type="String">-</Data></Cell>
    <Cell><Data ss:Type="String">-</Data></Cell>
    <Cell><Data ss:Type="String">+</Data></Cell>
    <Cell><Data ss:Type="String">-</Data></Cell>
    <Cell><Data ss:Type="String">-</Data></Cell>
    <Cell><Data ss:Type="String">-</Data></Cell>
    <Cell><Data ss:Type="String">+</Data></Cell>
    <Cell><Data ss:Type="String">-</Data></Cell>
    <Cell><Data ss:Type="String">+</Data></Cell>
    <Cell><Data ss:Type="String">-</Data></Cell>
    <Cell><Data ss:Type="String">+</Data></Cell>
    <Cell><Data ss:Type="String">-</Data></Cell>
    <Cell><Data ss:Type="String">-</Data></Cell>
    <Cell><Data ss:Type="String">+</Data></Cell>
    <Cell><Data ss:Type="String">-</Data></Cell>
    <Cell><Data ss:Type="String">-</Data></Cell>
    <Cell><Data ss:Type="String">-</Data></Cell>
    <Cell><Data ss:Type="String">+</Data></Cell>
    <Cell><Data ss:Type="String">+</Data></Cell>
    <Cell><Data ss:Type="String">+</Data></Cell>
    <Cell><Data ss:Type="String">+</Data></Cell>
    <Cell><Data ss:Type="String">+</Data></Cell>
    <Cell><Data ss:Type="String">-</Data></Cell>
    <Cell><Data ss:Type="String">-</Data></Cell>
    <Cell><Data ss:Type="String">-</Data></Cell>
    <Cell><Data ss:Type="String">-</Data></Cell>
    <Cell><Data ss:Type="String">-</Data></Cell>
    <Cell><Data ss:Type="String">+</Data></Cell>
    <Cell><Data ss:Type="String">-</Data></Cell>
    <Cell><Data ss:Type="String">-</Data></Cell>
    <Cell><Data ss:Type="String">-</Data></Cell>
    <Cell><Data ss:Type="String">-</Data></Cell>
    <Cell><Data ss:Type="String">-</Data></Cell>
    <Cell><Data ss:Type="String">-</Data></Cell>
    <Cell><Data ss:Type="String">-</Data></Cell>
    <Cell><Data ss:Type="String">-</Data></Cell>
    <Cell><Data ss:Type="String">-</Data></Cell>
    <Cell><Data ss:Type="String">-</Data></Cell>
    <Cell><Data ss:Type="String">-</Data></Cell>
    <Cell><Data ss:Type="String">-</Data></Cell>
    <Cell><Data ss:Type="String">-</Data></Cell>
    <Cell><Data ss:Type="String">-</Data></Cell>
    <Cell><Data ss:Type="String">-</Data></Cell>
    <Cell><Data ss:Type="String">-</Data></Cell>
    <Cell><Data ss:Type="String">-</Data></Cell>
    <Cell><Data ss:Type="String">-</Data></Cell>
    <Cell><Data ss:Type="String">-</Data></Cell>
    <Cell><Data ss:Type="String">+</Data></Cell>
    <Cell><Data ss:Type="String">-</Data></Cell>
    <Cell><Data ss:Type="String">-</Data></Cell>
    <Cell><Data ss:Type="String">-</Data></Cell>
    <Cell><Data ss:Type="String">-</Data></Cell>
    <Cell><Data ss:Type="String">-</Data></Cell>
    <Cell><Data ss:Type="String">-</Data></Cell>
    <Cell><Data ss:Type="String">-</Data></Cell>
    <Cell><Data ss:Type="String">-</Data></Cell>
    <Cell><Data ss:Type="String">-</Data></Cell>
    <Cell><Data ss:Type="String">-</Data></Cell>
    <Cell><Data ss:Type="String">-</Data></Cell>
    <Cell><Data ss:Type="String">-</Data></Cell>
    <Cell><Data ss:Type="String">-</Data></Cell>
    <Cell><Data ss:Type="String">-</Data></Cell>
    <Cell><Data ss:Type="String">-</Data></Cell>
    <Cell><Data ss:Type="String">-</Data></Cell>
    <Cell><Data ss:Type="String">-</Data></Cell>
    <Cell><Data ss:Type="String">-</Data></Cell>
    <Cell><Data ss:Type="String">-</Data></Cell>
    <Cell><Data ss:Type="String">-</Data></Cell>
    <Cell><Data ss:Type="String">+</Data></Cell>
    <Cell><Data ss:Type="String">-</Data></Cell>
    <Cell><Data ss:Type="String">+</Data></Cell>
    <Cell><Data ss:Type="String">-</Data></Cell>
    <Cell><Data ss:Type="String">-</Data></Cell>
    <Cell><Data ss:Type="String">+</Data></Cell>
    <Cell><Data ss:Type="String">-</Data></Cell>
    <Cell><Data ss:Type="String">-</Data></Cell>
    <Cell><Data ss:Type="String">-</Data></Cell>
    <Cell><Data ss:Type="String">-</Data></Cell>
    <Cell><Data ss:Type="String">-</Data></Cell>
    <Cell><Data ss:Type="String">-</Data></Cell>
    <Cell><Data ss:Type="String">-</Data></Cell>
    <Cell><Data ss:Type="String">-</Data></Cell>
    <Cell><Data ss:Type="String">-</Data></Cell>
    <Cell><Data ss:Type="String">-</Data></Cell>
    <Cell><Data ss:Type="String">-</Data></Cell>
    <Cell><Data ss:Type="String">-</Data></Cell>
    <Cell><Data ss:Type="String">-</Data></Cell>
    <Cell><Data ss:Type="String">-</Data></Cell>
    <Cell><Data ss:Type="String">-</Data></Cell>
    <Cell><Data ss:Type="String">-</Data></Cell>
    <Cell><Data ss:Type="String">-</Data></Cell>
    <Cell><Data ss:Type="String">-</Data></Cell>
    <Cell><Data ss:Type="String">-</Data></Cell>
    <Cell><Data ss:Type="String">-</Data></Cell>
    <Cell><Data ss:Type="String">-</Data></Cell>
    <Cell><Data ss:Type="String">-</Data></Cell>
    <Cell><Data ss:Type="String">-</Data></Cell>
    <Cell><Data ss:Type="String">-</Data></Cell>
    <Cell><Data ss:Type="String">-</Data></Cell>
    <Cell><Data ss:Type="String">-</Data></Cell>
    <Cell><Data ss:Type="String">-</Data></Cell>
    <Cell><Data ss:Type="String">-</Data></Cell>
    <Cell><Data ss:Type="String">-</Data></Cell>
    <Cell><Data ss:Type="String">-</Data></Cell>
    <Cell><Data ss:Type="String">-</Data></Cell>
    <Cell><Data ss:Type="String">-</Data></Cell>
    <Cell><Data ss:Type="String">-</Data></Cell>
    <Cell><Data ss:Type="String">-</Data></Cell>
    <Cell><Data ss:Type="String">-</Data></Cell>
    <Cell><Data ss:Type="String">-</Data></Cell>
    <Cell><Data ss:Type="String">-</Data></Cell>
    <Cell><Data ss:Type="String">-</Data></Cell>
    <Cell><Data ss:Type="String">-</Data></Cell>
    <Cell><Data ss:Type="String">-</Data></Cell>
    <Cell><Data ss:Type="String">-</Data></Cell>
    <Cell><Data ss:Type="String">-</Data></Cell>
    <Cell><Data ss:Type="String">-</Data></Cell>
    <Cell><Data ss:Type="String">-</Data></Cell>
    <Cell><Data ss:Type="String">-</Data></Cell>
    <Cell><Data ss:Type="String">-</Data></Cell>
    <Cell><Data ss:Type="String">-</Data></Cell>
    <Cell><Data ss:Type="String">-</Data></Cell>
    <Cell><Data ss:Type="String">-</Data></Cell>
    <Cell><Data ss:Type="String">-</Data></Cell>
    <Cell><Data ss:Type="String">-</Data></Cell>
    <Cell><Data ss:Type="String">-</Data></Cell>
    <Cell><Data ss:Type="String">-</Data></Cell>
    <Cell><Data ss:Type="String">-</Data></Cell>
    <Cell><Data ss:Type="String">-</Data></Cell>
    <Cell><Data ss:Type="String">-</Data></Cell>
    <Cell><Data ss:Type="String">-</Data></Cell>
    <Cell><Data ss:Type="String">-</Data></Cell>
    <Cell><Data ss:Type="String">-</Data></Cell>
    <Cell><Data ss:Type="String">-</Data></Cell>
    <Cell><Data ss:Type="String">-</Data></Cell>
    <Cell><Data ss:Type="String">-</Data></Cell>
    <Cell><Data ss:Type="String">-</Data></Cell>
    <Cell><Data ss:Type="String">-</Data></Cell>
    <Cell><Data ss:Type="String">-</Data></Cell>
    <Cell><Data ss:Type="String">-</Data></Cell>
    <Cell><Data ss:Type="String">-</Data></Cell>
    <Cell><Data ss:Type="String">-</Data></Cell>
    <Cell><Data ss:Type="String">-</Data></Cell>
    <Cell><Data ss:Type="String">-</Data></Cell>
    <Cell><Data ss:Type="String">-</Data></Cell>
    <Cell><Data ss:Type="String">-</Data></Cell>
    <Cell><Data ss:Type="String">-</Data></Cell>
    <Cell><Data ss:Type="String">-</Data></Cell>
    <Cell><Data ss:Type="String">-</Data></Cell>
    <Cell><Data ss:Type="String">-</Data></Cell>
    <Cell><Data ss:Type="String">-</Data></Cell>
    <Cell><Data ss:Type="String">-</Data></Cell>
    <Cell><Data ss:Type="String">-</Data></Cell>
    <Cell><Data ss:Type="String">-</Data></Cell>
    <Cell><Data ss:Type="String">-</Data></Cell>
    <Cell><Data ss:Type="String">-</Data></Cell>
    <Cell><Data ss:Type="String">-</Data></Cell>
    <Cell><Data ss:Type="String">-</Data></Cell>
    <Cell><Data ss:Type="String">-</Data></Cell>
    <Cell><Data ss:Type="String">-</Data></Cell>
    <Cell><Data ss:Type="String">-</Data></Cell>
    <Cell><Data ss:Type="String">-</Data></Cell>
    <Cell><Data ss:Type="String">-</Data></Cell>
    <Cell><Data ss:Type="String">-</Data></Cell>
    <Cell><Data ss:Type="String">-</Data></Cell>
    <Cell><Data ss:Type="String">-</Data></Cell>
    <Cell><Data ss:Type="String">-</Data></Cell>
    <Cell><Data ss:Type="String">-</Data></Cell>
    <Cell><Data ss:Type="String">-</Data></Cell>
    <Cell><Data ss:Type="String">-</Data></Cell>
    <Cell><Data ss:Type="String">-</Data></Cell>
    <Cell><Data ss:Type="String">-</Data></Cell>
    <Cell><Data ss:Type="String">-</Data></Cell>
    <Cell><Data ss:Type="String">-</Data></Cell>
    <Cell><Data ss:Type="String">-</Data></Cell>
    <Cell><Data ss:Type="String">-</Data></Cell>
    <Cell><Data ss:Type="String">-</Data></Cell>
    <Cell><Data ss:Type="String">-</Data></Cell>
    <Cell><Data ss:Type="String">-</Data></Cell>
    <Cell><Data ss:Type="String">-</Data></Cell>
    <Cell><Data ss:Type="String">-</Data></Cell>
    <Cell><Data ss:Type="String">-</Data></Cell>
    <Cell><Data ss:Type="String">-</Data></Cell>
    <Cell><Data ss:Type="String">-</Data></Cell>
    <Cell><Data ss:Type="String">-</Data></Cell>
    <Cell><Data ss:Type="String">-</Data></Cell>
    <Cell><Data ss:Type="String">-</Data></Cell>
    <Cell><Data ss:Type="String">-</Data></Cell>
    <Cell><Data ss:Type="String">-</Data></Cell>
    <Cell><Data ss:Type="String">-</Data></Cell>
    <Cell><Data ss:Type="String">-</Data></Cell>
    <Cell><Data ss:Type="String">-</Data></Cell>
    <Cell><Data ss:Type="String">-</Data></Cell>
    <Cell><Data ss:Type="String">-</Data></Cell>
    <Cell><Data ss:Type="String">-</Data></Cell>
    <Cell><Data ss:Type="String">-</Data></Cell>
    <Cell><Data ss:Type="String">-</Data></Cell>
    <Cell><Data ss:Type="String">-</Data></Cell>
    <Cell><Data ss:Type="String">-</Data></Cell>
    <Cell><Data ss:Type="String">-</Data></Cell>
    <Cell><Data ss:Type="String">-</Data></Cell>
    <Cell><Data ss:Type="String">-</Data></Cell>
    <Cell><Data ss:Type="String">-</Data></Cell>
    <Cell><Data ss:Type="String">-</Data></Cell>
    <Cell><Data ss:Type="String">-</Data></Cell>
    <Cell><Data ss:Type="String">-</Data></Cell>
    <Cell><Data ss:Type="String">-</Data></Cell>
    <Cell><Data ss:Type="String">-</Data></Cell>
    <Cell><Data ss:Type="String">-</Data></Cell>
    <Cell><Data ss:Type="String">-</Data></Cell>
    <Cell><Data ss:Type="String">-</Data></Cell>
    <Cell><Data ss:Type="String">-</Data></Cell>
    <Cell><Data ss:Type="String">-</Data></Cell>
    <Cell><Data ss:Type="String">-</Data></Cell>
    <Cell><Data ss:Type="String">-</Data></Cell>
    <Cell><Data ss:Type="String">-</Data></Cell>
    <Cell><Data ss:Type="String">-</Data></Cell>
   </Row>
   <Row ss:AutoFitHeight="0">
    <Cell><Data ss:Type="String">Drosophila_persimilis</Data></Cell>
    <Cell><Data ss:Type="String">+</Data></Cell>
    <Cell><Data ss:Type="String">+</Data></Cell>
    <Cell><Data ss:Type="String">+</Data></Cell>
    <Cell><Data ss:Type="String">+</Data></Cell>
    <Cell><Data ss:Type="String">-</Data></Cell>
    <Cell><Data ss:Type="String">-</Data></Cell>
    <Cell><Data ss:Type="String">-</Data></Cell>
    <Cell><Data ss:Type="String">-</Data></Cell>
    <Cell><Data ss:Type="String">-</Data></Cell>
    <Cell><Data ss:Type="String">-</Data></Cell>
    <Cell><Data ss:Type="String">-</Data></Cell>
    <Cell><Data ss:Type="String">+</Data></Cell>
    <Cell><Data ss:Type="String">-</Data></Cell>
    <Cell><Data ss:Type="String">-</Data></Cell>
    <Cell><Data ss:Type="String">-</Data></Cell>
    <Cell><Data ss:Type="String">-</Data></Cell>
    <Cell><Data ss:Type="String">-</Data></Cell>
    <Cell><Data ss:Type="String">+</Data></Cell>
    <Cell><Data ss:Type="String">-</Data></Cell>
    <Cell><Data ss:Type="String">+</Data></Cell>
    <Cell><Data ss:Type="String">-</Data></Cell>
    <Cell><Data ss:Type="String">-</Data></Cell>
    <Cell><Data ss:Type="String">+</Data></Cell>
    <Cell><Data ss:Type="String">-</Data></Cell>
    <Cell><Data ss:Type="String">-</Data></Cell>
    <Cell><Data ss:Type="String">-</Data></Cell>
    <Cell><Data ss:Type="String">+</Data></Cell>
    <Cell><Data ss:Type="String">+</Data></Cell>
    <Cell><Data ss:Type="String">+</Data></Cell>
    <Cell><Data ss:Type="String">+</Data></Cell>
    <Cell><Data ss:Type="String">+</Data></Cell>
    <Cell><Data ss:Type="String">-</Data></Cell>
    <Cell><Data ss:Type="String">-</Data></Cell>
    <Cell><Data ss:Type="String">-</Data></Cell>
    <Cell><Data ss:Type="String">-</Data></Cell>
    <Cell><Data ss:Type="String">-</Data></Cell>
    <Cell><Data ss:Type="String">+</Data></Cell>
    <Cell><Data ss:Type="String">-</Data></Cell>
    <Cell><Data ss:Type="String">-</Data></Cell>
    <Cell><Data ss:Type="String">-</Data></Cell>
    <Cell><Data ss:Type="String">-</Data></Cell>
    <Cell><Data ss:Type="String">-</Data></Cell>
    <Cell><Data ss:Type="String">-</Data></Cell>
    <Cell><Data ss:Type="String">-</Data></Cell>
    <Cell><Data ss:Type="String">-</Data></Cell>
    <Cell><Data ss:Type="String">-</Data></Cell>
    <Cell><Data ss:Type="String">-</Data></Cell>
    <Cell><Data ss:Type="String">-</Data></Cell>
    <Cell><Data ss:Type="String">-</Data></Cell>
    <Cell><Data ss:Type="String">-</Data></Cell>
    <Cell><Data ss:Type="String">-</Data></Cell>
    <Cell><Data ss:Type="String">-</Data></Cell>
    <Cell><Data ss:Type="String">-</Data></Cell>
    <Cell><Data ss:Type="String">-</Data></Cell>
    <Cell><Data ss:Type="String">-</Data></Cell>
    <Cell><Data ss:Type="String">-</Data></Cell>
    <Cell><Data ss:Type="String">+</Data></Cell>
    <Cell><Data ss:Type="String">-</Data></Cell>
    <Cell><Data ss:Type="String">-</Data></Cell>
    <Cell><Data ss:Type="String">-</Data></Cell>
    <Cell><Data ss:Type="String">-</Data></Cell>
    <Cell><Data ss:Type="String">-</Data></Cell>
    <Cell><Data ss:Type="String">-</Data></Cell>
    <Cell><Data ss:Type="String">-</Data></Cell>
    <Cell><Data ss:Type="String">-</Data></Cell>
    <Cell><Data ss:Type="String">-</Data></Cell>
    <Cell><Data ss:Type="String">-</Data></Cell>
    <Cell><Data ss:Type="String">-</Data></Cell>
    <Cell><Data ss:Type="String">-</Data></Cell>
    <Cell><Data ss:Type="String">-</Data></Cell>
    <Cell><Data ss:Type="String">-</Data></Cell>
    <Cell><Data ss:Type="String">-</Data></Cell>
    <Cell><Data ss:Type="String">-</Data></Cell>
    <Cell><Data ss:Type="String">-</Data></Cell>
    <Cell><Data ss:Type="String">-</Data></Cell>
    <Cell><Data ss:Type="String">-</Data></Cell>
    <Cell><Data ss:Type="String">-</Data></Cell>
    <Cell><Data ss:Type="String">+</Data></Cell>
    <Cell><Data ss:Type="String">-</Data></Cell>
    <Cell><Data ss:Type="String">+</Data></Cell>
    <Cell><Data ss:Type="String">-</Data></Cell>
    <Cell><Data ss:Type="String">-</Data></Cell>
    <Cell><Data ss:Type="String">+</Data></Cell>
    <Cell><Data ss:Type="String">-</Data></Cell>
    <Cell><Data ss:Type="String">-</Data></Cell>
    <Cell><Data ss:Type="String">-</Data></Cell>
    <Cell><Data ss:Type="String">-</Data></Cell>
    <Cell><Data ss:Type="String">-</Data></Cell>
    <Cell><Data ss:Type="String">-</Data></Cell>
    <Cell><Data ss:Type="String">-</Data></Cell>
    <Cell><Data ss:Type="String">-</Data></Cell>
    <Cell><Data ss:Type="String">-</Data></Cell>
    <Cell><Data ss:Type="String">-</Data></Cell>
    <Cell><Data ss:Type="String">-</Data></Cell>
    <Cell><Data ss:Type="String">-</Data></Cell>
    <Cell><Data ss:Type="String">-</Data></Cell>
    <Cell><Data ss:Type="String">-</Data></Cell>
    <Cell><Data ss:Type="String">-</Data></Cell>
    <Cell><Data ss:Type="String">-</Data></Cell>
    <Cell><Data ss:Type="String">-</Data></Cell>
    <Cell><Data ss:Type="String">-</Data></Cell>
    <Cell><Data ss:Type="String">-</Data></Cell>
    <Cell><Data ss:Type="String">-</Data></Cell>
    <Cell><Data ss:Type="String">-</Data></Cell>
    <Cell><Data ss:Type="String">-</Data></Cell>
    <Cell><Data ss:Type="String">-</Data></Cell>
    <Cell><Data ss:Type="String">-</Data></Cell>
    <Cell><Data ss:Type="String">-</Data></Cell>
    <Cell><Data ss:Type="String">-</Data></Cell>
    <Cell><Data ss:Type="String">-</Data></Cell>
    <Cell><Data ss:Type="String">-</Data></Cell>
    <Cell><Data ss:Type="String">-</Data></Cell>
    <Cell><Data ss:Type="String">-</Data></Cell>
    <Cell><Data ss:Type="String">-</Data></Cell>
    <Cell><Data ss:Type="String">-</Data></Cell>
    <Cell><Data ss:Type="String">-</Data></Cell>
    <Cell><Data ss:Type="String">-</Data></Cell>
    <Cell><Data ss:Type="String">-</Data></Cell>
    <Cell><Data ss:Type="String">-</Data></Cell>
    <Cell><Data ss:Type="String">-</Data></Cell>
    <Cell><Data ss:Type="String">-</Data></Cell>
    <Cell><Data ss:Type="String">-</Data></Cell>
    <Cell><Data ss:Type="String">-</Data></Cell>
    <Cell><Data ss:Type="String">-</Data></Cell>
    <Cell><Data ss:Type="String">-</Data></Cell>
    <Cell><Data ss:Type="String">-</Data></Cell>
    <Cell><Data ss:Type="String">-</Data></Cell>
    <Cell><Data ss:Type="String">-</Data></Cell>
    <Cell><Data ss:Type="String">-</Data></Cell>
    <Cell><Data ss:Type="String">-</Data></Cell>
    <Cell><Data ss:Type="String">-</Data></Cell>
    <Cell><Data ss:Type="String">-</Data></Cell>
    <Cell><Data ss:Type="String">-</Data></Cell>
    <Cell><Data ss:Type="String">-</Data></Cell>
    <Cell><Data ss:Type="String">-</Data></Cell>
    <Cell><Data ss:Type="String">-</Data></Cell>
    <Cell><Data ss:Type="String">-</Data></Cell>
    <Cell><Data ss:Type="String">-</Data></Cell>
    <Cell><Data ss:Type="String">-</Data></Cell>
    <Cell><Data ss:Type="String">-</Data></Cell>
    <Cell><Data ss:Type="String">-</Data></Cell>
    <Cell><Data ss:Type="String">-</Data></Cell>
    <Cell><Data ss:Type="String">-</Data></Cell>
    <Cell><Data ss:Type="String">-</Data></Cell>
    <Cell><Data ss:Type="String">-</Data></Cell>
    <Cell><Data ss:Type="String">-</Data></Cell>
    <Cell><Data ss:Type="String">-</Data></Cell>
    <Cell><Data ss:Type="String">-</Data></Cell>
    <Cell><Data ss:Type="String">-</Data></Cell>
    <Cell><Data ss:Type="String">-</Data></Cell>
    <Cell><Data ss:Type="String">-</Data></Cell>
    <Cell><Data ss:Type="String">-</Data></Cell>
    <Cell><Data ss:Type="String">-</Data></Cell>
    <Cell><Data ss:Type="String">-</Data></Cell>
    <Cell><Data ss:Type="String">-</Data></Cell>
    <Cell><Data ss:Type="String">-</Data></Cell>
    <Cell><Data ss:Type="String">-</Data></Cell>
    <Cell><Data ss:Type="String">-</Data></Cell>
    <Cell><Data ss:Type="String">-</Data></Cell>
    <Cell><Data ss:Type="String">-</Data></Cell>
    <Cell><Data ss:Type="String">-</Data></Cell>
    <Cell><Data ss:Type="String">-</Data></Cell>
    <Cell><Data ss:Type="String">-</Data></Cell>
    <Cell><Data ss:Type="String">-</Data></Cell>
    <Cell><Data ss:Type="String">-</Data></Cell>
    <Cell><Data ss:Type="String">-</Data></Cell>
    <Cell><Data ss:Type="String">-</Data></Cell>
    <Cell><Data ss:Type="String">-</Data></Cell>
    <Cell><Data ss:Type="String">-</Data></Cell>
    <Cell><Data ss:Type="String">-</Data></Cell>
    <Cell><Data ss:Type="String">-</Data></Cell>
    <Cell><Data ss:Type="String">-</Data></Cell>
    <Cell><Data ss:Type="String">-</Data></Cell>
    <Cell><Data ss:Type="String">-</Data></Cell>
    <Cell><Data ss:Type="String">-</Data></Cell>
    <Cell><Data ss:Type="String">-</Data></Cell>
    <Cell><Data ss:Type="String">-</Data></Cell>
    <Cell><Data ss:Type="String">-</Data></Cell>
    <Cell><Data ss:Type="String">-</Data></Cell>
    <Cell><Data ss:Type="String">-</Data></Cell>
    <Cell><Data ss:Type="String">-</Data></Cell>
    <Cell><Data ss:Type="String">-</Data></Cell>
    <Cell><Data ss:Type="String">-</Data></Cell>
    <Cell><Data ss:Type="String">-</Data></Cell>
    <Cell><Data ss:Type="String">-</Data></Cell>
    <Cell><Data ss:Type="String">-</Data></Cell>
    <Cell><Data ss:Type="String">-</Data></Cell>
    <Cell><Data ss:Type="String">-</Data></Cell>
    <Cell><Data ss:Type="String">-</Data></Cell>
    <Cell><Data ss:Type="String">-</Data></Cell>
    <Cell><Data ss:Type="String">-</Data></Cell>
    <Cell><Data ss:Type="String">-</Data></Cell>
    <Cell><Data ss:Type="String">-</Data></Cell>
    <Cell><Data ss:Type="String">-</Data></Cell>
    <Cell><Data ss:Type="String">-</Data></Cell>
    <Cell><Data ss:Type="String">-</Data></Cell>
    <Cell><Data ss:Type="String">-</Data></Cell>
    <Cell><Data ss:Type="String">-</Data></Cell>
    <Cell><Data ss:Type="String">-</Data></Cell>
    <Cell><Data ss:Type="String">-</Data></Cell>
    <Cell><Data ss:Type="String">-</Data></Cell>
    <Cell><Data ss:Type="String">-</Data></Cell>
    <Cell><Data ss:Type="String">-</Data></Cell>
    <Cell><Data ss:Type="String">-</Data></Cell>
    <Cell><Data ss:Type="String">-</Data></Cell>
    <Cell><Data ss:Type="String">-</Data></Cell>
    <Cell><Data ss:Type="String">-</Data></Cell>
    <Cell><Data ss:Type="String">-</Data></Cell>
    <Cell><Data ss:Type="String">-</Data></Cell>
    <Cell><Data ss:Type="String">-</Data></Cell>
    <Cell><Data ss:Type="String">-</Data></Cell>
    <Cell><Data ss:Type="String">-</Data></Cell>
    <Cell><Data ss:Type="String">-</Data></Cell>
    <Cell><Data ss:Type="String">-</Data></Cell>
    <Cell><Data ss:Type="String">-</Data></Cell>
    <Cell><Data ss:Type="String">-</Data></Cell>
    <Cell><Data ss:Type="String">-</Data></Cell>
    <Cell><Data ss:Type="String">-</Data></Cell>
    <Cell><Data ss:Type="String">-</Data></Cell>
    <Cell><Data ss:Type="String">-</Data></Cell>
    <Cell><Data ss:Type="String">-</Data></Cell>
    <Cell><Data ss:Type="String">-</Data></Cell>
    <Cell><Data ss:Type="String">-</Data></Cell>
    <Cell><Data ss:Type="String">-</Data></Cell>
    <Cell><Data ss:Type="String">-</Data></Cell>
    <Cell><Data ss:Type="String">-</Data></Cell>
   </Row>
   <Row ss:AutoFitHeight="0">
    <Cell><Data ss:Type="String">Drosophila_pseudoobscura</Data></Cell>
    <Cell><Data ss:Type="String">+</Data></Cell>
    <Cell><Data ss:Type="String">+</Data></Cell>
    <Cell><Data ss:Type="String">+</Data></Cell>
    <Cell><Data ss:Type="String">+</Data></Cell>
    <Cell><Data ss:Type="String">-</Data></Cell>
    <Cell><Data ss:Type="String">-</Data></Cell>
    <Cell><Data ss:Type="String">-</Data></Cell>
    <Cell><Data ss:Type="String">-</Data></Cell>
    <Cell><Data ss:Type="String">-</Data></Cell>
    <Cell><Data ss:Type="String">-</Data></Cell>
    <Cell><Data ss:Type="String">-</Data></Cell>
    <Cell><Data ss:Type="String">+</Data></Cell>
    <Cell><Data ss:Type="String">-</Data></Cell>
    <Cell><Data ss:Type="String">-</Data></Cell>
    <Cell><Data ss:Type="String">-</Data></Cell>
    <Cell><Data ss:Type="String">+</Data></Cell>
    <Cell><Data ss:Type="String">-</Data></Cell>
    <Cell><Data ss:Type="String">+</Data></Cell>
    <Cell><Data ss:Type="String">-</Data></Cell>
    <Cell><Data ss:Type="String">+</Data></Cell>
    <Cell><Data ss:Type="String">-</Data></Cell>
    <Cell><Data ss:Type="String">-</Data></Cell>
    <Cell><Data ss:Type="String">+</Data></Cell>
    <Cell><Data ss:Type="String">-</Data></Cell>
    <Cell><Data ss:Type="String">-</Data></Cell>
    <Cell><Data ss:Type="String">-</Data></Cell>
    <Cell><Data ss:Type="String">+</Data></Cell>
    <Cell><Data ss:Type="String">+</Data></Cell>
    <Cell><Data ss:Type="String">+</Data></Cell>
    <Cell><Data ss:Type="String">+</Data></Cell>
    <Cell><Data ss:Type="String">+</Data></Cell>
    <Cell><Data ss:Type="String">-</Data></Cell>
    <Cell><Data ss:Type="String">-</Data></Cell>
    <Cell><Data ss:Type="String">-</Data></Cell>
    <Cell><Data ss:Type="String">-</Data></Cell>
    <Cell><Data ss:Type="String">-</Data></Cell>
    <Cell><Data ss:Type="String">+</Data></Cell>
    <Cell><Data ss:Type="String">-</Data></Cell>
    <Cell><Data ss:Type="String">-</Data></Cell>
    <Cell><Data ss:Type="String">-</Data></Cell>
    <Cell><Data ss:Type="String">+</Data></Cell>
    <Cell><Data ss:Type="String">-</Data></Cell>
    <Cell><Data ss:Type="String">-</Data></Cell>
    <Cell><Data ss:Type="String">-</Data></Cell>
    <Cell><Data ss:Type="String">-</Data></Cell>
    <Cell><Data ss:Type="String">-</Data></Cell>
    <Cell><Data ss:Type="String">-</Data></Cell>
    <Cell><Data ss:Type="String">-</Data></Cell>
    <Cell><Data ss:Type="String">-</Data></Cell>
    <Cell><Data ss:Type="String">-</Data></Cell>
    <Cell><Data ss:Type="String">-</Data></Cell>
    <Cell><Data ss:Type="String">-</Data></Cell>
    <Cell><Data ss:Type="String">-</Data></Cell>
    <Cell><Data ss:Type="String">-</Data></Cell>
    <Cell><Data ss:Type="String">-</Data></Cell>
    <Cell><Data ss:Type="String">-</Data></Cell>
    <Cell><Data ss:Type="String">+</Data></Cell>
    <Cell><Data ss:Type="String">-</Data></Cell>
    <Cell><Data ss:Type="String">-</Data></Cell>
    <Cell><Data ss:Type="String">-</Data></Cell>
    <Cell><Data ss:Type="String">-</Data></Cell>
    <Cell><Data ss:Type="String">+</Data></Cell>
    <Cell><Data ss:Type="String">-</Data></Cell>
    <Cell><Data ss:Type="String">-</Data></Cell>
    <Cell><Data ss:Type="String">+</Data></Cell>
    <Cell><Data ss:Type="String">-</Data></Cell>
    <Cell><Data ss:Type="String">-</Data></Cell>
    <Cell><Data ss:Type="String">-</Data></Cell>
    <Cell><Data ss:Type="String">-</Data></Cell>
    <Cell><Data ss:Type="String">-</Data></Cell>
    <Cell><Data ss:Type="String">-</Data></Cell>
    <Cell><Data ss:Type="String">-</Data></Cell>
    <Cell><Data ss:Type="String">-</Data></Cell>
    <Cell><Data ss:Type="String">-</Data></Cell>
    <Cell><Data ss:Type="String">-</Data></Cell>
    <Cell><Data ss:Type="String">-</Data></Cell>
    <Cell><Data ss:Type="String">-</Data></Cell>
    <Cell><Data ss:Type="String">+</Data></Cell>
    <Cell><Data ss:Type="String">-</Data></Cell>
    <Cell><Data ss:Type="String">+</Data></Cell>
    <Cell><Data ss:Type="String">-</Data></Cell>
    <Cell><Data ss:Type="String">-</Data></Cell>
    <Cell><Data ss:Type="String">+</Data></Cell>
    <Cell><Data ss:Type="String">-</Data></Cell>
    <Cell><Data ss:Type="String">-</Data></Cell>
    <Cell><Data ss:Type="String">-</Data></Cell>
    <Cell><Data ss:Type="String">-</Data></Cell>
    <Cell><Data ss:Type="String">-</Data></Cell>
    <Cell><Data ss:Type="String">-</Data></Cell>
    <Cell><Data ss:Type="String">-</Data></Cell>
    <Cell><Data ss:Type="String">-</Data></Cell>
    <Cell><Data ss:Type="String">-</Data></Cell>
    <Cell><Data ss:Type="String">-</Data></Cell>
    <Cell><Data ss:Type="String">-</Data></Cell>
    <Cell><Data ss:Type="String">-</Data></Cell>
    <Cell><Data ss:Type="String">-</Data></Cell>
    <Cell><Data ss:Type="String">-</Data></Cell>
    <Cell><Data ss:Type="String">-</Data></Cell>
    <Cell><Data ss:Type="String">-</Data></Cell>
    <Cell><Data ss:Type="String">-</Data></Cell>
    <Cell><Data ss:Type="String">-</Data></Cell>
    <Cell><Data ss:Type="String">-</Data></Cell>
    <Cell><Data ss:Type="String">-</Data></Cell>
    <Cell><Data ss:Type="String">-</Data></Cell>
    <Cell><Data ss:Type="String">-</Data></Cell>
    <Cell><Data ss:Type="String">-</Data></Cell>
    <Cell><Data ss:Type="String">-</Data></Cell>
    <Cell><Data ss:Type="String">-</Data></Cell>
    <Cell><Data ss:Type="String">-</Data></Cell>
    <Cell><Data ss:Type="String">-</Data></Cell>
    <Cell><Data ss:Type="String">-</Data></Cell>
    <Cell><Data ss:Type="String">-</Data></Cell>
    <Cell><Data ss:Type="String">-</Data></Cell>
    <Cell><Data ss:Type="String">-</Data></Cell>
    <Cell><Data ss:Type="String">+</Data></Cell>
    <Cell><Data ss:Type="String">-</Data></Cell>
    <Cell><Data ss:Type="String">-</Data></Cell>
    <Cell><Data ss:Type="String">-</Data></Cell>
    <Cell><Data ss:Type="String">-</Data></Cell>
    <Cell><Data ss:Type="String">-</Data></Cell>
    <Cell><Data ss:Type="String">-</Data></Cell>
    <Cell><Data ss:Type="String">-</Data></Cell>
    <Cell><Data ss:Type="String">-</Data></Cell>
    <Cell><Data ss:Type="String">-</Data></Cell>
    <Cell><Data ss:Type="String">-</Data></Cell>
    <Cell><Data ss:Type="String">-</Data></Cell>
    <Cell><Data ss:Type="String">-</Data></Cell>
    <Cell><Data ss:Type="String">-</Data></Cell>
    <Cell><Data ss:Type="String">-</Data></Cell>
    <Cell><Data ss:Type="String">-</Data></Cell>
    <Cell><Data ss:Type="String">-</Data></Cell>
    <Cell><Data ss:Type="String">-</Data></Cell>
    <Cell><Data ss:Type="String">-</Data></Cell>
    <Cell><Data ss:Type="String">-</Data></Cell>
    <Cell><Data ss:Type="String">-</Data></Cell>
    <Cell><Data ss:Type="String">-</Data></Cell>
    <Cell><Data ss:Type="String">-</Data></Cell>
    <Cell><Data ss:Type="String">-</Data></Cell>
    <Cell><Data ss:Type="String">-</Data></Cell>
    <Cell><Data ss:Type="String">-</Data></Cell>
    <Cell><Data ss:Type="String">-</Data></Cell>
    <Cell><Data ss:Type="String">-</Data></Cell>
    <Cell><Data ss:Type="String">-</Data></Cell>
    <Cell><Data ss:Type="String">-</Data></Cell>
    <Cell><Data ss:Type="String">-</Data></Cell>
    <Cell><Data ss:Type="String">-</Data></Cell>
    <Cell><Data ss:Type="String">-</Data></Cell>
    <Cell><Data ss:Type="String">-</Data></Cell>
    <Cell><Data ss:Type="String">-</Data></Cell>
    <Cell><Data ss:Type="String">-</Data></Cell>
    <Cell><Data ss:Type="String">-</Data></Cell>
    <Cell><Data ss:Type="String">-</Data></Cell>
    <Cell><Data ss:Type="String">-</Data></Cell>
    <Cell><Data ss:Type="String">-</Data></Cell>
    <Cell><Data ss:Type="String">-</Data></Cell>
    <Cell><Data ss:Type="String">-</Data></Cell>
    <Cell><Data ss:Type="String">-</Data></Cell>
    <Cell><Data ss:Type="String">-</Data></Cell>
    <Cell><Data ss:Type="String">-</Data></Cell>
    <Cell><Data ss:Type="String">-</Data></Cell>
    <Cell><Data ss:Type="String">-</Data></Cell>
    <Cell><Data ss:Type="String">-</Data></Cell>
    <Cell><Data ss:Type="String">-</Data></Cell>
    <Cell><Data ss:Type="String">-</Data></Cell>
    <Cell><Data ss:Type="String">-</Data></Cell>
    <Cell><Data ss:Type="String">-</Data></Cell>
    <Cell><Data ss:Type="String">-</Data></Cell>
    <Cell><Data ss:Type="String">-</Data></Cell>
    <Cell><Data ss:Type="String">-</Data></Cell>
    <Cell><Data ss:Type="String">-</Data></Cell>
    <Cell><Data ss:Type="String">-</Data></Cell>
    <Cell><Data ss:Type="String">-</Data></Cell>
    <Cell><Data ss:Type="String">-</Data></Cell>
    <Cell><Data ss:Type="String">-</Data></Cell>
    <Cell><Data ss:Type="String">-</Data></Cell>
    <Cell><Data ss:Type="String">-</Data></Cell>
    <Cell><Data ss:Type="String">-</Data></Cell>
    <Cell><Data ss:Type="String">-</Data></Cell>
    <Cell><Data ss:Type="String">-</Data></Cell>
    <Cell><Data ss:Type="String">-</Data></Cell>
    <Cell><Data ss:Type="String">-</Data></Cell>
    <Cell><Data ss:Type="String">-</Data></Cell>
    <Cell><Data ss:Type="String">-</Data></Cell>
    <Cell><Data ss:Type="String">-</Data></Cell>
    <Cell><Data ss:Type="String">-</Data></Cell>
    <Cell><Data ss:Type="String">-</Data></Cell>
    <Cell><Data ss:Type="String">-</Data></Cell>
    <Cell><Data ss:Type="String">-</Data></Cell>
    <Cell><Data ss:Type="String">-</Data></Cell>
    <Cell><Data ss:Type="String">-</Data></Cell>
    <Cell><Data ss:Type="String">-</Data></Cell>
    <Cell><Data ss:Type="String">-</Data></Cell>
    <Cell><Data ss:Type="String">-</Data></Cell>
    <Cell><Data ss:Type="String">-</Data></Cell>
    <Cell><Data ss:Type="String">-</Data></Cell>
    <Cell><Data ss:Type="String">-</Data></Cell>
    <Cell><Data ss:Type="String">-</Data></Cell>
    <Cell><Data ss:Type="String">-</Data></Cell>
    <Cell><Data ss:Type="String">-</Data></Cell>
    <Cell><Data ss:Type="String">-</Data></Cell>
    <Cell><Data ss:Type="String">-</Data></Cell>
    <Cell><Data ss:Type="String">-</Data></Cell>
    <Cell><Data ss:Type="String">-</Data></Cell>
    <Cell><Data ss:Type="String">-</Data></Cell>
    <Cell><Data ss:Type="String">-</Data></Cell>
    <Cell><Data ss:Type="String">-</Data></Cell>
    <Cell><Data ss:Type="String">-</Data></Cell>
    <Cell><Data ss:Type="String">-</Data></Cell>
    <Cell><Data ss:Type="String">-</Data></Cell>
    <Cell><Data ss:Type="String">-</Data></Cell>
    <Cell><Data ss:Type="String">-</Data></Cell>
    <Cell><Data ss:Type="String">-</Data></Cell>
    <Cell><Data ss:Type="String">-</Data></Cell>
    <Cell><Data ss:Type="String">-</Data></Cell>
    <Cell><Data ss:Type="String">-</Data></Cell>
    <Cell><Data ss:Type="String">-</Data></Cell>
    <Cell><Data ss:Type="String">-</Data></Cell>
    <Cell><Data ss:Type="String">-</Data></Cell>
    <Cell><Data ss:Type="String">-</Data></Cell>
    <Cell><Data ss:Type="String">-</Data></Cell>
    <Cell><Data ss:Type="String">-</Data></Cell>
    <Cell><Data ss:Type="String">-</Data></Cell>
    <Cell><Data ss:Type="String">-</Data></Cell>
    <Cell><Data ss:Type="String">-</Data></Cell>
    <Cell><Data ss:Type="String">-</Data></Cell>
    <Cell><Data ss:Type="String">-</Data></Cell>
   </Row>
   <Row ss:AutoFitHeight="0">
    <Cell><Data ss:Type="String">Drosophila_sechellia</Data></Cell>
    <Cell><Data ss:Type="String">+</Data></Cell>
    <Cell><Data ss:Type="String">+</Data></Cell>
    <Cell><Data ss:Type="String">+</Data></Cell>
    <Cell><Data ss:Type="String">+</Data></Cell>
    <Cell><Data ss:Type="String">-</Data></Cell>
    <Cell><Data ss:Type="String">-</Data></Cell>
    <Cell><Data ss:Type="String">-</Data></Cell>
    <Cell><Data ss:Type="String">-</Data></Cell>
    <Cell><Data ss:Type="String">-</Data></Cell>
    <Cell><Data ss:Type="String">-</Data></Cell>
    <Cell><Data ss:Type="String">-</Data></Cell>
    <Cell><Data ss:Type="String">+</Data></Cell>
    <Cell><Data ss:Type="String">-</Data></Cell>
    <Cell><Data ss:Type="String">-</Data></Cell>
    <Cell><Data ss:Type="String">-</Data></Cell>
    <Cell><Data ss:Type="String">+</Data></Cell>
    <Cell><Data ss:Type="String">-</Data></Cell>
    <Cell><Data ss:Type="String">+</Data></Cell>
    <Cell><Data ss:Type="String">-</Data></Cell>
    <Cell><Data ss:Type="String">+</Data></Cell>
    <Cell><Data ss:Type="String">-</Data></Cell>
    <Cell><Data ss:Type="String">-</Data></Cell>
    <Cell><Data ss:Type="String">+</Data></Cell>
    <Cell><Data ss:Type="String">-</Data></Cell>
    <Cell><Data ss:Type="String">-</Data></Cell>
    <Cell><Data ss:Type="String">-</Data></Cell>
    <Cell><Data ss:Type="String">+</Data></Cell>
    <Cell><Data ss:Type="String">+</Data></Cell>
    <Cell><Data ss:Type="String">+</Data></Cell>
    <Cell><Data ss:Type="String">+</Data></Cell>
    <Cell><Data ss:Type="String">+</Data></Cell>
    <Cell><Data ss:Type="String">-</Data></Cell>
    <Cell><Data ss:Type="String">-</Data></Cell>
    <Cell><Data ss:Type="String">-</Data></Cell>
    <Cell><Data ss:Type="String">-</Data></Cell>
    <Cell><Data ss:Type="String">-</Data></Cell>
    <Cell><Data ss:Type="String">+</Data></Cell>
    <Cell><Data ss:Type="String">-</Data></Cell>
    <Cell><Data ss:Type="String">-</Data></Cell>
    <Cell><Data ss:Type="String">-</Data></Cell>
    <Cell><Data ss:Type="String">-</Data></Cell>
    <Cell><Data ss:Type="String">-</Data></Cell>
    <Cell><Data ss:Type="String">-</Data></Cell>
    <Cell><Data ss:Type="String">-</Data></Cell>
    <Cell><Data ss:Type="String">-</Data></Cell>
    <Cell><Data ss:Type="String">-</Data></Cell>
    <Cell><Data ss:Type="String">-</Data></Cell>
    <Cell><Data ss:Type="String">-</Data></Cell>
    <Cell><Data ss:Type="String">-</Data></Cell>
    <Cell><Data ss:Type="String">-</Data></Cell>
    <Cell><Data ss:Type="String">-</Data></Cell>
    <Cell><Data ss:Type="String">-</Data></Cell>
    <Cell><Data ss:Type="String">-</Data></Cell>
    <Cell><Data ss:Type="String">-</Data></Cell>
    <Cell><Data ss:Type="String">-</Data></Cell>
    <Cell><Data ss:Type="String">-</Data></Cell>
    <Cell><Data ss:Type="String">+</Data></Cell>
    <Cell><Data ss:Type="String">-</Data></Cell>
    <Cell><Data ss:Type="String">-</Data></Cell>
    <Cell><Data ss:Type="String">-</Data></Cell>
    <Cell><Data ss:Type="String">-</Data></Cell>
    <Cell><Data ss:Type="String">-</Data></Cell>
    <Cell><Data ss:Type="String">-</Data></Cell>
    <Cell><Data ss:Type="String">-</Data></Cell>
    <Cell><Data ss:Type="String">-</Data></Cell>
    <Cell><Data ss:Type="String">-</Data></Cell>
    <Cell><Data ss:Type="String">-</Data></Cell>
    <Cell><Data ss:Type="String">-</Data></Cell>
    <Cell><Data ss:Type="String">-</Data></Cell>
    <Cell><Data ss:Type="String">-</Data></Cell>
    <Cell><Data ss:Type="String">-</Data></Cell>
    <Cell><Data ss:Type="String">-</Data></Cell>
    <Cell><Data ss:Type="String">-</Data></Cell>
    <Cell><Data ss:Type="String">-</Data></Cell>
    <Cell><Data ss:Type="String">-</Data></Cell>
    <Cell><Data ss:Type="String">-</Data></Cell>
    <Cell><Data ss:Type="String">-</Data></Cell>
    <Cell><Data ss:Type="String">+</Data></Cell>
    <Cell><Data ss:Type="String">-</Data></Cell>
    <Cell><Data ss:Type="String">+</Data></Cell>
    <Cell><Data ss:Type="String">-</Data></Cell>
    <Cell><Data ss:Type="String">-</Data></Cell>
    <Cell><Data ss:Type="String">+</Data></Cell>
    <Cell><Data ss:Type="String">-</Data></Cell>
    <Cell><Data ss:Type="String">-</Data></Cell>
    <Cell><Data ss:Type="String">-</Data></Cell>
    <Cell><Data ss:Type="String">-</Data></Cell>
    <Cell><Data ss:Type="String">-</Data></Cell>
    <Cell><Data ss:Type="String">-</Data></Cell>
    <Cell><Data ss:Type="String">-</Data></Cell>
    <Cell><Data ss:Type="String">-</Data></Cell>
    <Cell><Data ss:Type="String">-</Data></Cell>
    <Cell><Data ss:Type="String">-</Data></Cell>
    <Cell><Data ss:Type="String">-</Data></Cell>
    <Cell><Data ss:Type="String">-</Data></Cell>
    <Cell><Data ss:Type="String">-</Data></Cell>
    <Cell><Data ss:Type="String">-</Data></Cell>
    <Cell><Data ss:Type="String">-</Data></Cell>
    <Cell><Data ss:Type="String">-</Data></Cell>
    <Cell><Data ss:Type="String">-</Data></Cell>
    <Cell><Data ss:Type="String">-</Data></Cell>
    <Cell><Data ss:Type="String">-</Data></Cell>
    <Cell><Data ss:Type="String">-</Data></Cell>
    <Cell><Data ss:Type="String">-</Data></Cell>
    <Cell><Data ss:Type="String">-</Data></Cell>
    <Cell><Data ss:Type="String">-</Data></Cell>
    <Cell><Data ss:Type="String">-</Data></Cell>
    <Cell><Data ss:Type="String">-</Data></Cell>
    <Cell><Data ss:Type="String">-</Data></Cell>
    <Cell><Data ss:Type="String">-</Data></Cell>
    <Cell><Data ss:Type="String">-</Data></Cell>
    <Cell><Data ss:Type="String">-</Data></Cell>
    <Cell><Data ss:Type="String">-</Data></Cell>
    <Cell><Data ss:Type="String">-</Data></Cell>
    <Cell><Data ss:Type="String">-</Data></Cell>
    <Cell><Data ss:Type="String">-</Data></Cell>
    <Cell><Data ss:Type="String">-</Data></Cell>
    <Cell><Data ss:Type="String">-</Data></Cell>
    <Cell><Data ss:Type="String">-</Data></Cell>
    <Cell><Data ss:Type="String">-</Data></Cell>
    <Cell><Data ss:Type="String">-</Data></Cell>
    <Cell><Data ss:Type="String">-</Data></Cell>
    <Cell><Data ss:Type="String">-</Data></Cell>
    <Cell><Data ss:Type="String">-</Data></Cell>
    <Cell><Data ss:Type="String">-</Data></Cell>
    <Cell><Data ss:Type="String">-</Data></Cell>
    <Cell><Data ss:Type="String">-</Data></Cell>
    <Cell><Data ss:Type="String">-</Data></Cell>
    <Cell><Data ss:Type="String">-</Data></Cell>
    <Cell><Data ss:Type="String">-</Data></Cell>
    <Cell><Data ss:Type="String">-</Data></Cell>
    <Cell><Data ss:Type="String">-</Data></Cell>
    <Cell><Data ss:Type="String">-</Data></Cell>
    <Cell><Data ss:Type="String">-</Data></Cell>
    <Cell><Data ss:Type="String">-</Data></Cell>
    <Cell><Data ss:Type="String">-</Data></Cell>
    <Cell><Data ss:Type="String">-</Data></Cell>
    <Cell><Data ss:Type="String">-</Data></Cell>
    <Cell><Data ss:Type="String">-</Data></Cell>
    <Cell><Data ss:Type="String">-</Data></Cell>
    <Cell><Data ss:Type="String">-</Data></Cell>
    <Cell><Data ss:Type="String">-</Data></Cell>
    <Cell><Data ss:Type="String">-</Data></Cell>
    <Cell><Data ss:Type="String">-</Data></Cell>
    <Cell><Data ss:Type="String">-</Data></Cell>
    <Cell><Data ss:Type="String">-</Data></Cell>
    <Cell><Data ss:Type="String">-</Data></Cell>
    <Cell><Data ss:Type="String">-</Data></Cell>
    <Cell><Data ss:Type="String">-</Data></Cell>
    <Cell><Data ss:Type="String">-</Data></Cell>
    <Cell><Data ss:Type="String">-</Data></Cell>
    <Cell><Data ss:Type="String">-</Data></Cell>
    <Cell><Data ss:Type="String">-</Data></Cell>
    <Cell><Data ss:Type="String">-</Data></Cell>
    <Cell><Data ss:Type="String">-</Data></Cell>
    <Cell><Data ss:Type="String">-</Data></Cell>
    <Cell><Data ss:Type="String">-</Data></Cell>
    <Cell><Data ss:Type="String">-</Data></Cell>
    <Cell><Data ss:Type="String">-</Data></Cell>
    <Cell><Data ss:Type="String">-</Data></Cell>
    <Cell><Data ss:Type="String">-</Data></Cell>
    <Cell><Data ss:Type="String">-</Data></Cell>
    <Cell><Data ss:Type="String">-</Data></Cell>
    <Cell><Data ss:Type="String">-</Data></Cell>
    <Cell><Data ss:Type="String">-</Data></Cell>
    <Cell><Data ss:Type="String">-</Data></Cell>
    <Cell><Data ss:Type="String">-</Data></Cell>
    <Cell><Data ss:Type="String">-</Data></Cell>
    <Cell><Data ss:Type="String">-</Data></Cell>
    <Cell><Data ss:Type="String">-</Data></Cell>
    <Cell><Data ss:Type="String">-</Data></Cell>
    <Cell><Data ss:Type="String">-</Data></Cell>
    <Cell><Data ss:Type="String">-</Data></Cell>
    <Cell><Data ss:Type="String">-</Data></Cell>
    <Cell><Data ss:Type="String">-</Data></Cell>
    <Cell><Data ss:Type="String">-</Data></Cell>
    <Cell><Data ss:Type="String">-</Data></Cell>
    <Cell><Data ss:Type="String">-</Data></Cell>
    <Cell><Data ss:Type="String">-</Data></Cell>
    <Cell><Data ss:Type="String">-</Data></Cell>
    <Cell><Data ss:Type="String">-</Data></Cell>
    <Cell><Data ss:Type="String">-</Data></Cell>
    <Cell><Data ss:Type="String">-</Data></Cell>
    <Cell><Data ss:Type="String">-</Data></Cell>
    <Cell><Data ss:Type="String">-</Data></Cell>
    <Cell><Data ss:Type="String">-</Data></Cell>
    <Cell><Data ss:Type="String">-</Data></Cell>
    <Cell><Data ss:Type="String">-</Data></Cell>
    <Cell><Data ss:Type="String">-</Data></Cell>
    <Cell><Data ss:Type="String">-</Data></Cell>
    <Cell><Data ss:Type="String">-</Data></Cell>
    <Cell><Data ss:Type="String">-</Data></Cell>
    <Cell><Data ss:Type="String">-</Data></Cell>
    <Cell><Data ss:Type="String">-</Data></Cell>
    <Cell><Data ss:Type="String">-</Data></Cell>
    <Cell><Data ss:Type="String">-</Data></Cell>
    <Cell><Data ss:Type="String">-</Data></Cell>
    <Cell><Data ss:Type="String">-</Data></Cell>
    <Cell><Data ss:Type="String">-</Data></Cell>
    <Cell><Data ss:Type="String">-</Data></Cell>
    <Cell><Data ss:Type="String">-</Data></Cell>
    <Cell><Data ss:Type="String">-</Data></Cell>
    <Cell><Data ss:Type="String">-</Data></Cell>
    <Cell><Data ss:Type="String">-</Data></Cell>
    <Cell><Data ss:Type="String">-</Data></Cell>
    <Cell><Data ss:Type="String">-</Data></Cell>
    <Cell><Data ss:Type="String">-</Data></Cell>
    <Cell><Data ss:Type="String">-</Data></Cell>
    <Cell><Data ss:Type="String">-</Data></Cell>
    <Cell><Data ss:Type="String">-</Data></Cell>
    <Cell><Data ss:Type="String">-</Data></Cell>
    <Cell><Data ss:Type="String">-</Data></Cell>
    <Cell><Data ss:Type="String">-</Data></Cell>
    <Cell><Data ss:Type="String">-</Data></Cell>
    <Cell><Data ss:Type="String">-</Data></Cell>
    <Cell><Data ss:Type="String">-</Data></Cell>
    <Cell><Data ss:Type="String">-</Data></Cell>
    <Cell><Data ss:Type="String">-</Data></Cell>
    <Cell><Data ss:Type="String">-</Data></Cell>
    <Cell><Data ss:Type="String">-</Data></Cell>
    <Cell><Data ss:Type="String">-</Data></Cell>
    <Cell><Data ss:Type="String">-</Data></Cell>
    <Cell><Data ss:Type="String">-</Data></Cell>
    <Cell><Data ss:Type="String">-</Data></Cell>
    <Cell><Data ss:Type="String">-</Data></Cell>
    <Cell><Data ss:Type="String">-</Data></Cell>
   </Row>
   <Row ss:AutoFitHeight="0">
    <Cell><Data ss:Type="String">Drosophila_simulans</Data></Cell>
    <Cell><Data ss:Type="String">+</Data></Cell>
    <Cell><Data ss:Type="String">+</Data></Cell>
    <Cell><Data ss:Type="String">+</Data></Cell>
    <Cell><Data ss:Type="String">+</Data></Cell>
    <Cell><Data ss:Type="String">-</Data></Cell>
    <Cell><Data ss:Type="String">-</Data></Cell>
    <Cell><Data ss:Type="String">-</Data></Cell>
    <Cell><Data ss:Type="String">-</Data></Cell>
    <Cell><Data ss:Type="String">-</Data></Cell>
    <Cell><Data ss:Type="String">-</Data></Cell>
    <Cell><Data ss:Type="String">-</Data></Cell>
    <Cell><Data ss:Type="String">+</Data></Cell>
    <Cell><Data ss:Type="String">-</Data></Cell>
    <Cell><Data ss:Type="String">-</Data></Cell>
    <Cell><Data ss:Type="String">-</Data></Cell>
    <Cell><Data ss:Type="String">+</Data></Cell>
    <Cell><Data ss:Type="String">-</Data></Cell>
    <Cell><Data ss:Type="String">+</Data></Cell>
    <Cell><Data ss:Type="String">-</Data></Cell>
    <Cell><Data ss:Type="String">+</Data></Cell>
    <Cell><Data ss:Type="String">-</Data></Cell>
    <Cell><Data ss:Type="String">-</Data></Cell>
    <Cell><Data ss:Type="String">+</Data></Cell>
    <Cell><Data ss:Type="String">-</Data></Cell>
    <Cell><Data ss:Type="String">-</Data></Cell>
    <Cell><Data ss:Type="String">-</Data></Cell>
    <Cell><Data ss:Type="String">+</Data></Cell>
    <Cell><Data ss:Type="String">+</Data></Cell>
    <Cell><Data ss:Type="String">+</Data></Cell>
    <Cell><Data ss:Type="String">+</Data></Cell>
    <Cell><Data ss:Type="String">+</Data></Cell>
    <Cell><Data ss:Type="String">-</Data></Cell>
    <Cell><Data ss:Type="String">-</Data></Cell>
    <Cell><Data ss:Type="String">-</Data></Cell>
    <Cell><Data ss:Type="String">-</Data></Cell>
    <Cell><Data ss:Type="String">-</Data></Cell>
    <Cell><Data ss:Type="String">+</Data></Cell>
    <Cell><Data ss:Type="String">-</Data></Cell>
    <Cell><Data ss:Type="String">-</Data></Cell>
    <Cell><Data ss:Type="String">-</Data></Cell>
    <Cell><Data ss:Type="String">+</Data></Cell>
    <Cell><Data ss:Type="String">-</Data></Cell>
    <Cell><Data ss:Type="String">-</Data></Cell>
    <Cell><Data ss:Type="String">-</Data></Cell>
    <Cell><Data ss:Type="String">-</Data></Cell>
    <Cell><Data ss:Type="String">-</Data></Cell>
    <Cell><Data ss:Type="String">-</Data></Cell>
    <Cell><Data ss:Type="String">-</Data></Cell>
    <Cell><Data ss:Type="String">-</Data></Cell>
    <Cell><Data ss:Type="String">-</Data></Cell>
    <Cell><Data ss:Type="String">-</Data></Cell>
    <Cell><Data ss:Type="String">-</Data></Cell>
    <Cell><Data ss:Type="String">-</Data></Cell>
    <Cell><Data ss:Type="String">-</Data></Cell>
    <Cell><Data ss:Type="String">-</Data></Cell>
    <Cell><Data ss:Type="String">-</Data></Cell>
    <Cell><Data ss:Type="String">+</Data></Cell>
    <Cell><Data ss:Type="String">-</Data></Cell>
    <Cell><Data ss:Type="String">-</Data></Cell>
    <Cell><Data ss:Type="String">-</Data></Cell>
    <Cell><Data ss:Type="String">-</Data></Cell>
    <Cell><Data ss:Type="String">+</Data></Cell>
    <Cell><Data ss:Type="String">-</Data></Cell>
    <Cell><Data ss:Type="String">-</Data></Cell>
    <Cell><Data ss:Type="String">+</Data></Cell>
    <Cell><Data ss:Type="String">-</Data></Cell>
    <Cell><Data ss:Type="String">-</Data></Cell>
    <Cell><Data ss:Type="String">-</Data></Cell>
    <Cell><Data ss:Type="String">-</Data></Cell>
    <Cell><Data ss:Type="String">-</Data></Cell>
    <Cell><Data ss:Type="String">-</Data></Cell>
    <Cell><Data ss:Type="String">-</Data></Cell>
    <Cell><Data ss:Type="String">-</Data></Cell>
    <Cell><Data ss:Type="String">-</Data></Cell>
    <Cell><Data ss:Type="String">-</Data></Cell>
    <Cell><Data ss:Type="String">-</Data></Cell>
    <Cell><Data ss:Type="String">-</Data></Cell>
    <Cell><Data ss:Type="String">+</Data></Cell>
    <Cell><Data ss:Type="String">-</Data></Cell>
    <Cell><Data ss:Type="String">+</Data></Cell>
    <Cell><Data ss:Type="String">-</Data></Cell>
    <Cell><Data ss:Type="String">-</Data></Cell>
    <Cell><Data ss:Type="String">+</Data></Cell>
    <Cell><Data ss:Type="String">-</Data></Cell>
    <Cell><Data ss:Type="String">-</Data></Cell>
    <Cell><Data ss:Type="String">-</Data></Cell>
    <Cell><Data ss:Type="String">-</Data></Cell>
    <Cell><Data ss:Type="String">-</Data></Cell>
    <Cell><Data ss:Type="String">-</Data></Cell>
    <Cell><Data ss:Type="String">-</Data></Cell>
    <Cell><Data ss:Type="String">-</Data></Cell>
    <Cell><Data ss:Type="String">-</Data></Cell>
    <Cell><Data ss:Type="String">-</Data></Cell>
    <Cell><Data ss:Type="String">-</Data></Cell>
    <Cell><Data ss:Type="String">-</Data></Cell>
    <Cell><Data ss:Type="String">-</Data></Cell>
    <Cell><Data ss:Type="String">-</Data></Cell>
    <Cell><Data ss:Type="String">-</Data></Cell>
    <Cell><Data ss:Type="String">-</Data></Cell>
    <Cell><Data ss:Type="String">-</Data></Cell>
    <Cell><Data ss:Type="String">-</Data></Cell>
    <Cell><Data ss:Type="String">-</Data></Cell>
    <Cell><Data ss:Type="String">-</Data></Cell>
    <Cell><Data ss:Type="String">-</Data></Cell>
    <Cell><Data ss:Type="String">-</Data></Cell>
    <Cell><Data ss:Type="String">-</Data></Cell>
    <Cell><Data ss:Type="String">-</Data></Cell>
    <Cell><Data ss:Type="String">-</Data></Cell>
    <Cell><Data ss:Type="String">-</Data></Cell>
    <Cell><Data ss:Type="String">-</Data></Cell>
    <Cell><Data ss:Type="String">-</Data></Cell>
    <Cell><Data ss:Type="String">-</Data></Cell>
    <Cell><Data ss:Type="String">-</Data></Cell>
    <Cell><Data ss:Type="String">-</Data></Cell>
    <Cell><Data ss:Type="String">+</Data></Cell>
    <Cell><Data ss:Type="String">-</Data></Cell>
    <Cell><Data ss:Type="String">-</Data></Cell>
    <Cell><Data ss:Type="String">-</Data></Cell>
    <Cell><Data ss:Type="String">-</Data></Cell>
    <Cell><Data ss:Type="String">-</Data></Cell>
    <Cell><Data ss:Type="String">-</Data></Cell>
    <Cell><Data ss:Type="String">-</Data></Cell>
    <Cell><Data ss:Type="String">-</Data></Cell>
    <Cell><Data ss:Type="String">-</Data></Cell>
    <Cell><Data ss:Type="String">-</Data></Cell>
    <Cell><Data ss:Type="String">-</Data></Cell>
    <Cell><Data ss:Type="String">-</Data></Cell>
    <Cell><Data ss:Type="String">-</Data></Cell>
    <Cell><Data ss:Type="String">-</Data></Cell>
    <Cell><Data ss:Type="String">-</Data></Cell>
    <Cell><Data ss:Type="String">-</Data></Cell>
    <Cell><Data ss:Type="String">-</Data></Cell>
    <Cell><Data ss:Type="String">-</Data></Cell>
    <Cell><Data ss:Type="String">-</Data></Cell>
    <Cell><Data ss:Type="String">-</Data></Cell>
    <Cell><Data ss:Type="String">-</Data></Cell>
    <Cell><Data ss:Type="String">-</Data></Cell>
    <Cell><Data ss:Type="String">-</Data></Cell>
    <Cell><Data ss:Type="String">-</Data></Cell>
    <Cell><Data ss:Type="String">-</Data></Cell>
    <Cell><Data ss:Type="String">-</Data></Cell>
    <Cell><Data ss:Type="String">-</Data></Cell>
    <Cell><Data ss:Type="String">-</Data></Cell>
    <Cell><Data ss:Type="String">-</Data></Cell>
    <Cell><Data ss:Type="String">-</Data></Cell>
    <Cell><Data ss:Type="String">-</Data></Cell>
    <Cell><Data ss:Type="String">-</Data></Cell>
    <Cell><Data ss:Type="String">-</Data></Cell>
    <Cell><Data ss:Type="String">-</Data></Cell>
    <Cell><Data ss:Type="String">-</Data></Cell>
    <Cell><Data ss:Type="String">-</Data></Cell>
    <Cell><Data ss:Type="String">-</Data></Cell>
    <Cell><Data ss:Type="String">-</Data></Cell>
    <Cell><Data ss:Type="String">-</Data></Cell>
    <Cell><Data ss:Type="String">-</Data></Cell>
    <Cell><Data ss:Type="String">-</Data></Cell>
    <Cell><Data ss:Type="String">-</Data></Cell>
    <Cell><Data ss:Type="String">-</Data></Cell>
    <Cell><Data ss:Type="String">-</Data></Cell>
    <Cell><Data ss:Type="String">-</Data></Cell>
    <Cell><Data ss:Type="String">-</Data></Cell>
    <Cell><Data ss:Type="String">-</Data></Cell>
    <Cell><Data ss:Type="String">-</Data></Cell>
    <Cell><Data ss:Type="String">-</Data></Cell>
    <Cell><Data ss:Type="String">-</Data></Cell>
    <Cell><Data ss:Type="String">-</Data></Cell>
    <Cell><Data ss:Type="String">-</Data></Cell>
    <Cell><Data ss:Type="String">-</Data></Cell>
    <Cell><Data ss:Type="String">-</Data></Cell>
    <Cell><Data ss:Type="String">-</Data></Cell>
    <Cell><Data ss:Type="String">-</Data></Cell>
    <Cell><Data ss:Type="String">-</Data></Cell>
    <Cell><Data ss:Type="String">-</Data></Cell>
    <Cell><Data ss:Type="String">-</Data></Cell>
    <Cell><Data ss:Type="String">-</Data></Cell>
    <Cell><Data ss:Type="String">-</Data></Cell>
    <Cell><Data ss:Type="String">-</Data></Cell>
    <Cell><Data ss:Type="String">-</Data></Cell>
    <Cell><Data ss:Type="String">-</Data></Cell>
    <Cell><Data ss:Type="String">-</Data></Cell>
    <Cell><Data ss:Type="String">-</Data></Cell>
    <Cell><Data ss:Type="String">-</Data></Cell>
    <Cell><Data ss:Type="String">-</Data></Cell>
    <Cell><Data ss:Type="String">-</Data></Cell>
    <Cell><Data ss:Type="String">-</Data></Cell>
    <Cell><Data ss:Type="String">-</Data></Cell>
    <Cell><Data ss:Type="String">-</Data></Cell>
    <Cell><Data ss:Type="String">-</Data></Cell>
    <Cell><Data ss:Type="String">-</Data></Cell>
    <Cell><Data ss:Type="String">-</Data></Cell>
    <Cell><Data ss:Type="String">-</Data></Cell>
    <Cell><Data ss:Type="String">-</Data></Cell>
    <Cell><Data ss:Type="String">-</Data></Cell>
    <Cell><Data ss:Type="String">-</Data></Cell>
    <Cell><Data ss:Type="String">-</Data></Cell>
    <Cell><Data ss:Type="String">-</Data></Cell>
    <Cell><Data ss:Type="String">-</Data></Cell>
    <Cell><Data ss:Type="String">-</Data></Cell>
    <Cell><Data ss:Type="String">-</Data></Cell>
    <Cell><Data ss:Type="String">-</Data></Cell>
    <Cell><Data ss:Type="String">-</Data></Cell>
    <Cell><Data ss:Type="String">-</Data></Cell>
    <Cell><Data ss:Type="String">-</Data></Cell>
    <Cell><Data ss:Type="String">-</Data></Cell>
    <Cell><Data ss:Type="String">-</Data></Cell>
    <Cell><Data ss:Type="String">-</Data></Cell>
    <Cell><Data ss:Type="String">-</Data></Cell>
    <Cell><Data ss:Type="String">-</Data></Cell>
    <Cell><Data ss:Type="String">-</Data></Cell>
    <Cell><Data ss:Type="String">-</Data></Cell>
    <Cell><Data ss:Type="String">-</Data></Cell>
    <Cell><Data ss:Type="String">-</Data></Cell>
    <Cell><Data ss:Type="String">-</Data></Cell>
    <Cell><Data ss:Type="String">-</Data></Cell>
    <Cell><Data ss:Type="String">-</Data></Cell>
    <Cell><Data ss:Type="String">-</Data></Cell>
    <Cell><Data ss:Type="String">-</Data></Cell>
    <Cell><Data ss:Type="String">-</Data></Cell>
    <Cell><Data ss:Type="String">-</Data></Cell>
    <Cell><Data ss:Type="String">-</Data></Cell>
    <Cell><Data ss:Type="String">-</Data></Cell>
    <Cell><Data ss:Type="String">-</Data></Cell>
    <Cell><Data ss:Type="String">-</Data></Cell>
    <Cell><Data ss:Type="String">-</Data></Cell>
    <Cell><Data ss:Type="String">-</Data></Cell>
    <Cell><Data ss:Type="String">-</Data></Cell>
   </Row>
   <Row ss:AutoFitHeight="0">
    <Cell><Data ss:Type="String">Drosophila_virilis</Data></Cell>
    <Cell><Data ss:Type="String">+</Data></Cell>
    <Cell><Data ss:Type="String">+</Data></Cell>
    <Cell><Data ss:Type="String">+</Data></Cell>
    <Cell><Data ss:Type="String">+</Data></Cell>
    <Cell><Data ss:Type="String">-</Data></Cell>
    <Cell><Data ss:Type="String">-</Data></Cell>
    <Cell><Data ss:Type="String">-</Data></Cell>
    <Cell><Data ss:Type="String">-</Data></Cell>
    <Cell><Data ss:Type="String">-</Data></Cell>
    <Cell><Data ss:Type="String">-</Data></Cell>
    <Cell><Data ss:Type="String">-</Data></Cell>
    <Cell><Data ss:Type="String">+</Data></Cell>
    <Cell><Data ss:Type="String">-</Data></Cell>
    <Cell><Data ss:Type="String">-</Data></Cell>
    <Cell><Data ss:Type="String">-</Data></Cell>
    <Cell><Data ss:Type="String">+</Data></Cell>
    <Cell><Data ss:Type="String">-</Data></Cell>
    <Cell><Data ss:Type="String">+</Data></Cell>
    <Cell><Data ss:Type="String">-</Data></Cell>
    <Cell><Data ss:Type="String">+</Data></Cell>
    <Cell><Data ss:Type="String">-</Data></Cell>
    <Cell><Data ss:Type="String">-</Data></Cell>
    <Cell><Data ss:Type="String">+</Data></Cell>
    <Cell><Data ss:Type="String">-</Data></Cell>
    <Cell><Data ss:Type="String">-</Data></Cell>
    <Cell><Data ss:Type="String">-</Data></Cell>
    <Cell><Data ss:Type="String">+</Data></Cell>
    <Cell><Data ss:Type="String">+</Data></Cell>
    <Cell><Data ss:Type="String">+</Data></Cell>
    <Cell><Data ss:Type="String">+</Data></Cell>
    <Cell><Data ss:Type="String">+</Data></Cell>
    <Cell><Data ss:Type="String">-</Data></Cell>
    <Cell><Data ss:Type="String">-</Data></Cell>
    <Cell><Data ss:Type="String">-</Data></Cell>
    <Cell><Data ss:Type="String">-</Data></Cell>
    <Cell><Data ss:Type="String">-</Data></Cell>
    <Cell><Data ss:Type="String">+</Data></Cell>
    <Cell><Data ss:Type="String">-</Data></Cell>
    <Cell><Data ss:Type="String">-</Data></Cell>
    <Cell><Data ss:Type="String">-</Data></Cell>
    <Cell><Data ss:Type="String">-</Data></Cell>
    <Cell><Data ss:Type="String">-</Data></Cell>
    <Cell><Data ss:Type="String">-</Data></Cell>
    <Cell><Data ss:Type="String">-</Data></Cell>
    <Cell><Data ss:Type="String">-</Data></Cell>
    <Cell><Data ss:Type="String">-</Data></Cell>
    <Cell><Data ss:Type="String">-</Data></Cell>
    <Cell><Data ss:Type="String">-</Data></Cell>
    <Cell><Data ss:Type="String">-</Data></Cell>
    <Cell><Data ss:Type="String">-</Data></Cell>
    <Cell><Data ss:Type="String">-</Data></Cell>
    <Cell><Data ss:Type="String">-</Data></Cell>
    <Cell><Data ss:Type="String">-</Data></Cell>
    <Cell><Data ss:Type="String">-</Data></Cell>
    <Cell><Data ss:Type="String">-</Data></Cell>
    <Cell><Data ss:Type="String">-</Data></Cell>
    <Cell><Data ss:Type="String">+</Data></Cell>
    <Cell><Data ss:Type="String">-</Data></Cell>
    <Cell><Data ss:Type="String">-</Data></Cell>
    <Cell><Data ss:Type="String">-</Data></Cell>
    <Cell><Data ss:Type="String">-</Data></Cell>
    <Cell><Data ss:Type="String">-</Data></Cell>
    <Cell><Data ss:Type="String">-</Data></Cell>
    <Cell><Data ss:Type="String">-</Data></Cell>
    <Cell><Data ss:Type="String">-</Data></Cell>
    <Cell><Data ss:Type="String">-</Data></Cell>
    <Cell><Data ss:Type="String">-</Data></Cell>
    <Cell><Data ss:Type="String">-</Data></Cell>
    <Cell><Data ss:Type="String">-</Data></Cell>
    <Cell><Data ss:Type="String">-</Data></Cell>
    <Cell><Data ss:Type="String">-</Data></Cell>
    <Cell><Data ss:Type="String">-</Data></Cell>
    <Cell><Data ss:Type="String">-</Data></Cell>
    <Cell><Data ss:Type="String">-</Data></Cell>
    <Cell><Data ss:Type="String">-</Data></Cell>
    <Cell><Data ss:Type="String">-</Data></Cell>
    <Cell><Data ss:Type="String">-</Data></Cell>
    <Cell><Data ss:Type="String">+</Data></Cell>
    <Cell><Data ss:Type="String">-</Data></Cell>
    <Cell><Data ss:Type="String">+</Data></Cell>
    <Cell><Data ss:Type="String">-</Data></Cell>
    <Cell><Data ss:Type="String">-</Data></Cell>
    <Cell><Data ss:Type="String">+</Data></Cell>
    <Cell><Data ss:Type="String">-</Data></Cell>
    <Cell><Data ss:Type="String">-</Data></Cell>
    <Cell><Data ss:Type="String">-</Data></Cell>
    <Cell><Data ss:Type="String">-</Data></Cell>
    <Cell><Data ss:Type="String">-</Data></Cell>
    <Cell><Data ss:Type="String">-</Data></Cell>
    <Cell><Data ss:Type="String">-</Data></Cell>
    <Cell><Data ss:Type="String">-</Data></Cell>
    <Cell><Data ss:Type="String">-</Data></Cell>
    <Cell><Data ss:Type="String">-</Data></Cell>
    <Cell><Data ss:Type="String">-</Data></Cell>
    <Cell><Data ss:Type="String">-</Data></Cell>
    <Cell><Data ss:Type="String">-</Data></Cell>
    <Cell><Data ss:Type="String">-</Data></Cell>
    <Cell><Data ss:Type="String">-</Data></Cell>
    <Cell><Data ss:Type="String">-</Data></Cell>
    <Cell><Data ss:Type="String">-</Data></Cell>
    <Cell><Data ss:Type="String">-</Data></Cell>
    <Cell><Data ss:Type="String">-</Data></Cell>
    <Cell><Data ss:Type="String">-</Data></Cell>
    <Cell><Data ss:Type="String">-</Data></Cell>
    <Cell><Data ss:Type="String">-</Data></Cell>
    <Cell><Data ss:Type="String">-</Data></Cell>
    <Cell><Data ss:Type="String">-</Data></Cell>
    <Cell><Data ss:Type="String">-</Data></Cell>
    <Cell><Data ss:Type="String">-</Data></Cell>
    <Cell><Data ss:Type="String">-</Data></Cell>
    <Cell><Data ss:Type="String">-</Data></Cell>
    <Cell><Data ss:Type="String">-</Data></Cell>
    <Cell><Data ss:Type="String">-</Data></Cell>
    <Cell><Data ss:Type="String">-</Data></Cell>
[truncated: 643,573 more chars]
