# Supplementary material for: Identification and profiling of conserved and novel microRNAs from Chinese Qinchuan bovine longissimus thoracis
Source: BMC Genomics. 2013 Jan 18;14:42. doi: 10.1186/1471-2164-14-42 (PMC3563516; doi:10.1186/1471-2164-14-42)
Supplement: Additional file 9 — Novel miRNAs identified in this study. [file 1471-2164-14-42-S9.xls]

## Sheet: Sheet1
miR_Name	1	2			miR_Name	1	2		miR-name	1-total-reads	2-total-reads	1-expressed	2-expressed	1-std	2-std	fold-change(log2 2/1)	p-value	sig-lable
bta-let-7a	300742	1271763			novel_mir_1	7	0		novel_mir_103	13558164	15454182	0	32	0.01	2.0706	7.69391	1.88068e-09	**
bta-let-7a*	0	6			novel_mir_10	6	0		novel_mir_11	13558164	15454182	15	134	1.1063	8.6708	2.97042	4.854e-22	**
bta-let-7b	167621	498176			novel_mir_100	0	12		novel_mir_12	13558164	15454182	269	61	19.8404	3.9472	-2.32954	8.88721e-39	**
bta-let-7c	80275	504590			novel_mir_101	0	6		novel_mir_13	13558164	15454182	28	79	2.0652	5.1119	1.30758	1.44663e-05	**
bta-let-7d	8213	55935			novel_mir_102	0	9		novel_mir_15	13558164	15454182	12	36	0.8851	2.3295	1.39611	0.00230248	**
bta-let-7e	10355	193129			novel_mir_103	0	32		novel_mir_16	13558164	15454182	7	1426	0.5163	92.2728	7.48155	0	**
bta-let-7f	326934	1434682			novel_mir_104	0	10		novel_mir_17	13558164	15454182	31	4566	2.2864	295.454	7.01371	0	**
bta-let-7g	34666	132746			novel_mir_11	15	134		novel_mir_18	13558164	15454182	20	3256	1.4751	210.687	7.15815	0	**
bta-let-7i	7630	150286			novel_mir_12	269	61		novel_mir_19	13558164	15454182	16	19	1.1801	1.2294	0.0590453	0.916996
bta-miR-1	9799576	2081364			novel_mir_13	28	79		novel_mir_2	13558164	15454182	232	1445	17.1115	93.5022	2.45003	2.88642e-181	**
bta-miR-100	272	1711			novel_mir_14	7	0		novel_mir_21	13558164	15454182	124	168	9.1458	10.8708	0.249277	0.145152
bta-miR-101	11838	19658			novel_mir_15	12	36		novel_mir_23	13558164	15454182	20	0	1.4751	0.01	-7.20467	2.30679e-07	**
bta-miR-103	6091	55675			novel_mir_16	7	1426		novel_mir_24	13558164	15454182	55	0	4.0566	0.01	-8.66413	6.30434e-19	**
bta-miR-105a	0	13			novel_mir_17	31	4566		novel_mir_25	13558164	15454182	9	199	0.6638	12.8768	4.27788	7.73654e-43	**
bta-miR-105b	0	13			novel_mir_18	20	3256		novel_mir_27	13558164	15454182	32	34	2.3602	2.2001	-0.10134	0.769268
bta-miR-106	1	13			novel_mir_19	16	19		novel_mir_28	13558164	15454182	24	297	1.7702	19.2181	3.44048	8.19495e-54	**
bta-miR-106b	53	608			novel_mir_2	232	1445		novel_mir_29	13558164	15454182	106	78	7.8182	5.0472	-0.631353	0.00316038
bta-miR-107	4158	46398			novel_mir_20	5	0		novel_mir_3	13558164	15454182	126	2286	9.2933	147.921	3.99249	0	**
bta-miR-10a	398	4836			novel_mir_21	124	168		novel_mir_32	13558164	15454182	62	125	4.5729	8.0884	0.822745	0.000177135
bta-miR-10b	544	6701			novel_mir_22	5	13		novel_mir_33	13558164	15454182	228	84	16.8164	5.4354	-1.62941	4.00353e-21	**
bta-miR-1179	0	0			novel_mir_23	20	0		novel_mir_34	13558164	15454182	19	0	1.4014	0.01	-7.13072	4.93618e-07	**
bta-miR-1185	5	452			novel_mir_24	55	0		novel_mir_35	13558164	15454182	51	33360	3.7616	2158.64	9.16456	0	**
bta-miR-1193	0	0			novel_mir_25	9	199		novel_mir_36	13558164	15454182	14	0	1.0326	0.01	-6.69014	2.21463e-05	**
bta-miR-1197	0	45			novel_mir_26	7	0		novel_mir_38	13558164	15454182	0	238	0.01	15.4004	10.5888	8.42808e-66	**
bta-miR-122	1	593			novel_mir_27	32	34		novel_mir_4	13558164	15454182	57	177	4.2041	11.4532	1.44588	1.97871e-12	**
bta-miR-1224	1	15			novel_mir_28	24	297		novel_mir_41	13558164	15454182	0	28	0.01	1.8118	7.50128	2.33594e-08	**
bta-miR-1225-3p	0	0			novel_mir_29	106	78		novel_mir_47	13558164	15454182	0	36	0.01	2.3295	7.86388	1.51414e-10	**
bta-miR-1248	0	8			novel_mir_3	126	2286		novel_mir_48	13558164	15454182	0	29	0.01	1.8765	7.5519	1.2443e-08	**
bta-miR-1249	5	8			novel_mir_30	11	15		novel_mir_5	13558164	15454182	28	88	2.0652	5.6943	1.46324	6.12527e-07	**
bta-miR-124a	0	11			novel_mir_31	9	0		novel_mir_50	13558164	15454182	0	20	0.01	1.2941	7.01581	3.60377e-06	**
bta-miR-124b	0	11			novel_mir_32	62	125		novel_mir_52	13558164	15454182	0	22	0.01	1.4236	7.1534	1.02255e-06	**
bta-miR-1251	0	0			novel_mir_33	228	84		novel_mir_53	13558164	15454182	0	24	0.01	1.553	7.27891	2.90141e-07	**
bta-miR-1256	0	0			novel_mir_34	19	0		novel_mir_54	13558164	15454182	0	18	0.01	1.1647	6.86381	1.27008e-05	**
bta-miR-125a	372	3711			novel_mir_35	51	33360		novel_mir_57	13558164	15454182	0	20	0.01	1.2941	7.01581	3.60377e-06	**
bta-miR-125b	1069	5729			novel_mir_36	14	0		novel_mir_58	13558164	15454182	0	17	0.01	1.1	6.78136	2.38433e-05	**
bta-miR-126	27	60			novel_mir_37	0	9		novel_mir_59	13558164	15454182	0	20	0.01	1.2941	7.01581	3.60377e-06	**
bta-miR-126*	119	243			novel_mir_38	0	238		novel_mir_6	13558164	15454182	20	76	1.4751	4.9178	1.7372	1.62946e-07	**
bta-miR-127	153	36917			novel_mir_39	0	8		novel_mir_60	13558164	15454182	0	64	0.01	4.1413	8.69394	3.31999e-18	**
bta-miR-1271	10	113			novel_mir_4	57	177		novel_mir_64	13558164	15454182	0	18	0.01	1.1647	6.86381	1.27008e-05	**
bta-miR-128	6424	42227			novel_mir_40	0	5		novel_mir_65	13558164	15454182	0	3033	0.01	196.258	14.2605	0	**
bta-miR-1281	0	0			novel_mir_41	0	28		novel_mir_68	13558164	15454182	0	35	0.01	2.2648	7.82324	2.84252e-10	**
bta-miR-1282	0	0			novel_mir_42	0	15		novel_mir_69	13558164	15454182	0	87	0.01	5.6295	9.13686	1.69742e-24	**
bta-miR-1284	0	0			novel_mir_43	0	6		novel_mir_70	13558164	15454182	0	541928	0.01	35066.8	21.7417	0	**
bta-miR-1287	0	0			novel_mir_44	0	15		novel_mir_71	13558164	15454182	0	83	0.01	5.3707	9.06897	2.10832e-23	**
bta-miR-129	0	5			novel_mir_45	0	14		novel_mir_72	13558164	15454182	0	1060	0.01	68.5898	12.7438	1.198e-290	**
bta-miR-1291	0	2			novel_mir_46	0	5		novel_mir_73	13558164	15454182	0	959	0.01	62.0544	12.5993	5.07782e-263	**
bta-miR-129-3p	0	143			novel_mir_47	0	36		novel_mir_74	13558164	15454182	0	16	0.01	1.0353	6.69391	4.47614e-05	**
bta-miR-129-5p	0	5			novel_mir_48	0	29		novel_mir_78	13558164	15454182	0	47	0.01	3.0412	8.2485	1.48341e-13	**
bta-miR-1296	2	4			novel_mir_49	0	6		novel_mir_81	13558164	15454182	0	51	0.01	3.3001	8.36637	1.1943e-14	**
bta-miR-1298	0	14			novel_mir_5	28	88		novel_mir_9	13558164	15454182	19	53	1.4014	3.4295	1.29113	0.000458265	**
bta-miR-1301	0	0			novel_mir_50	0	20		novel_mir_95	13558164	15454182	0	18	0.01	1.1647	6.86381	1.27008e-05	**
bta-miR-1306	15	179			novel_mir_51	0	8		novel_mir_99	13558164	15454182	0	193	0.01	12.4885	10.2864	1.71746e-53	**
bta-miR-1307	299	2246			novel_mir_52	0	22
bta-miR-130a	59	3050			novel_mir_53	0	24
bta-miR-130b	5	711			novel_mir_54	0	18
bta-miR-132	1	12			novel_mir_55	0	6
bta-miR-133a	18927	9691			novel_mir_56	0	9
bta-miR-133b	4149	6095			novel_mir_57	0	20
bta-miR-134	0	19			novel_mir_58	0	17
bta-miR-1343	1	0			novel_mir_59	0	20
bta-miR-1343*	1	8			novel_mir_6	20	76
bta-miR-135a	0	15			novel_mir_60	0	64
bta-miR-135b	0	0			novel_mir_61	0	13
bta-miR-136	4	1046			novel_mir_62	0	11
bta-miR-137	0	2			novel_mir_63	0	12
bta-miR-138	1	24			novel_mir_64	0	18
bta-miR-1388-3p	5	6			novel_mir_65	0	3033
bta-miR-1388-5p	0	3			novel_mir_66	0	7
bta-miR-139	80	442			novel_mir_67	0	8
bta-miR-140	13248	45836			novel_mir_68	0	35
bta-miR-141	0	0			novel_mir_69	0	87
bta-miR-142	47	176			novel_mir_7	6	0
bta-miR-142*	2	10			novel_mir_70	0	541928
bta-miR-143	4815	10038			novel_mir_71	0	83
bta-miR-1434	2	2			novel_mir_72	0	1060
bta-miR-1434*	0	0			novel_mir_73	0	959
bta-miR-144	0	135			novel_mir_74	0	16
bta-miR-145	489	1053			novel_mir_75	0	5
bta-miR-1468	35	105			novel_mir_76	0	12
bta-miR-146a	0	1			novel_mir_77	0	5
bta-miR-146b	26	160			novel_mir_78	0	47
bta-miR-147	0	0			novel_mir_79	0	7
bta-miR-148a	155	2210			novel_mir_8	5	0
bta-miR-148b	82	1030			novel_mir_80	0	10
bta-miR-150	23	9			novel_mir_81	0	51
bta-miR-151	123	447			novel_mir_82	0	6
bta-miR-151*	168	680			novel_mir_83	0	7
bta-miR-152	1324	13048			novel_mir_84	0	7
bta-miR-153	0	0			novel_mir_85	0	7
bta-miR-154	1	88			novel_mir_86	0	7
bta-miR-155	9	167			novel_mir_87	0	13
bta-miR-1584	0	0			novel_mir_88	0	5
bta-miR-1584*	0	0			novel_mir_89	0	9
bta-miR-15a	235	246			novel_mir_9	19	53
bta-miR-15b	32	276			novel_mir_90	0	7
bta-miR-1603	0	0			novel_mir_91	0	10
bta-miR-16a	565	561			novel_mir_92	0	8
bta-miR-16b	139	440			novel_mir_93	0	12
bta-miR-1721	0	0			novel_mir_94	0	12
bta-miR-17-3p	2	149			novel_mir_95	0	18
bta-miR-17-5p	19	265			novel_mir_96	0	5
bta-miR-1777a	0	0			novel_mir_97	0	14
bta-miR-1777b	0	0			novel_mir_98	0	10
bta-miR-1814a	0	0			novel_mir_99	0	193
bta-miR-1814b	0	0
bta-miR-1814c	2	3
bta-miR-181a	2378	20258
bta-miR-181b	529	9766
bta-miR-181c	22	376
bta-miR-181d	173	2747
bta-miR-182	0	3
bta-miR-183	0	0
bta-miR-1835	0	0
bta-miR-1839	1937	16048
bta-miR-184	1	7
bta-miR-1843	0	0
bta-miR-185	1226	5050
bta-miR-186	131	690
bta-miR-187	1	2
bta-miR-188	3	131
bta-miR-18a	0	95
bta-miR-18b	0	17
bta-miR-190a	1	8
bta-miR-190b	1	26
bta-miR-191	1503	8757
bta-miR-192	1257	3636
bta-miR-193a	0	0
bta-miR-193a-3p	83	239
bta-miR-193a-5p	289	123
bta-miR-193b	1168	255
bta-miR-194	13	33
bta-miR-1940	0	15
bta-miR-195	129	22
bta-miR-196a	250	381
bta-miR-196b	30	101
bta-miR-197	8	84
bta-miR-199a-3p	7158	246919
bta-miR-199a-5p	32	2263
bta-miR-199b	127	1656
bta-miR-199c	31	812
bta-miR-19a	1	8
bta-miR-19b	10	460
bta-miR-200a	0	1
bta-miR-200b	0	0
bta-miR-200c	0	1
bta-miR-202	2	2
bta-miR-204	10	36
bta-miR-205	0	9
bta-miR-206	788710	1589195
bta-miR-208a	0	0
bta-miR-208b	11	94
bta-miR-20a	20	124
bta-miR-20b	1	38
bta-miR-21	1739	7529
bta-miR-21*	1	6
bta-miR-210	14	153
bta-miR-211	0	0
bta-miR-212	1	9
bta-miR-214	19	1792
bta-miR-215	11	138
bta-miR-216a	0	0
bta-miR-216b	3	13
bta-miR-217	2	17
bta-miR-218	1	12
bta-miR-219-3p	0	3
bta-miR-219-5p	0	9
bta-miR-221	355	1939
bta-miR-222	486	1833
bta-miR-223	7	18
bta-miR-22-3p	4563	599
bta-miR-224	4	742
bta-miR-22-5p	241	94
bta-miR-2284a	1	1
bta-miR-2284b	0	0
bta-miR-2284c	0	0
bta-miR-2284d	0	2
bta-miR-2284e	0	0
bta-miR-2284f	0	0
bta-miR-2284g	0	1
bta-miR-2284h	12	44
bta-miR-2284h*	0	0
bta-miR-2284i	0	0
bta-miR-2284j	0	0
bta-miR-2284k	2	8
bta-miR-2284l	0	0
bta-miR-2284m	2	1
bta-miR-2284n	0	0
bta-miR-2284o	0	0
bta-miR-2284p	0	1
bta-miR-2284q	0	0
bta-miR-2284r	0	0
bta-miR-2284s	0	0
bta-miR-2284t	0	1
bta-miR-2284t*	0	0
bta-miR-2284u	1	2
bta-miR-2284v	0	1
bta-miR-2284w	21	299
bta-miR-2284x	11654	46548
bta-miR-2285a	0	0
bta-miR-2285b	2	3
bta-miR-2285c	0	0
bta-miR-2285d	0	0
bta-miR-2286	0	0
bta-miR-2287	0	0
bta-miR-2288	0	0
bta-miR-2289	0	0
bta-miR-2290	0	0
bta-miR-2291	0	1
bta-miR-2292	0	0
bta-miR-2293	0	0
bta-miR-2294	0	0
bta-miR-2295	0	2
bta-miR-2296	0	0
bta-miR-2297	0	0
bta-miR-2298	0	0
bta-miR-2299-3p	3	41
bta-miR-2299-5p	0	2
bta-miR-2300a-5p	0	0
bta-miR-2300b-3p	0	24
bta-miR-2301	0	0
bta-miR-2302	0	0
bta-miR-2303	0	0
bta-miR-2304	0	0
bta-miR-2305	0	0
bta-miR-2306	0	0
bta-miR-2307	0	0
bta-miR-2308	0	11
bta-miR-2309	0	0
bta-miR-2310	2	3
bta-miR-2311	0	5
bta-miR-2312	0	0
bta-miR-2313	1	14
bta-miR-2313*	0	0
bta-miR-2314	0	0
bta-miR-2315	0	1
bta-miR-2316	0	3
bta-miR-2317	0	0
bta-miR-2318	0	0
bta-miR-2319a	0	0
bta-miR-2319b	0	0
bta-miR-2320	0	6
bta-miR-2320*	1	3
bta-miR-2321	0	0
bta-miR-2322	0	0
bta-miR-2322*	0	0
bta-miR-2323	0	3
bta-miR-2324	0	1
bta-miR-2325a	0	0
bta-miR-2325b	0	0
bta-miR-2325c	0	0
bta-miR-2326	0	0
bta-miR-2327	0	0
bta-miR-2328	0	1
bta-miR-2328*	0	0
bta-miR-2329-3p	0	0
bta-miR-2329-5p	0	0
bta-miR-2330	0	7
bta-miR-2330*	0	1
bta-miR-2331	0	14
bta-miR-2331*	0	3
bta-miR-2332	0	5
bta-miR-2333	0	0
bta-miR-2334	0	0
bta-miR-2335	0	0
bta-miR-2336	1	0
bta-miR-2337	0	0
bta-miR-2338	0	1
bta-miR-2339	1	1
bta-miR-2340	0	0
bta-miR-2341	0	0
bta-miR-2342	1	1
bta-miR-2343	1	0
bta-miR-2344	3	17
bta-miR-2345	0	0
bta-miR-2346	0	8
bta-miR-2347	0	0
bta-miR-2348	0	0
bta-miR-2349	0	1
bta-miR-2350	0	0
bta-miR-2351	0	0
bta-miR-2352	0	0
bta-miR-2353	0	0
bta-miR-2354	0	0
bta-miR-2355	0	0
bta-miR-2355*	0	0
bta-miR-2356	0	0
bta-miR-2357	0	0
bta-miR-2358	0	0
bta-miR-2359	0	0
bta-miR-2360	0	0
bta-miR-2361	0	0
bta-miR-2362	0	0
bta-miR-2363	0	0
bta-miR-2364	0	0
bta-miR-2365	0	0
bta-miR-2366	0	5
bta-miR-2367	0	0
bta-miR-2367*	0	0
bta-miR-2368	0	1
bta-miR-2368*	0	0
bta-miR-2369	0	0
bta-miR-2370	0	0
bta-miR-2370*	0	0
bta-miR-2371	0	0
bta-miR-2372	0	0
bta-miR-2373	0	0
bta-miR-2373*	0	0
bta-miR-2374	0	0
bta-miR-2375	0	0
bta-miR-2376	1	1
bta-miR-2377	0	0
bta-miR-2378	0	0
bta-miR-2379	0	0
bta-miR-2380	0	0
bta-miR-2381	0	0
bta-miR-2382	2	8
bta-miR-2382*	0	2
bta-miR-2383	0	0
bta-miR-2384	0	0
bta-miR-2385-3p	0	0
bta-miR-2385-5p	0	0
bta-miR-2386	0	0
bta-miR-2387	3	245
bta-miR-2388	2	8
bta-miR-2388*	0	0
bta-miR-2389	0	0
bta-miR-2390	0	0
bta-miR-2391	0	0
bta-miR-2392	0	0
bta-miR-2393	0	0
bta-miR-2394	0	0
bta-miR-2395	0	0
bta-miR-2396	6	5
bta-miR-2397	1	7
bta-miR-2397*	0	2
bta-miR-2398	2	19
bta-miR-2399	0	1
bta-miR-2399*	0	0
bta-miR-23a	1105	2499
bta-miR-23b-3p	707	1669
bta-miR-23b-5p	66	47
bta-miR-24	6	3
bta-miR-2400	1	6
bta-miR-2401	0	0
bta-miR-2402	0	0
bta-miR-2403	0	3
bta-miR-2404	0	2
bta-miR-2405	0	0
bta-miR-2406	0	0
bta-miR-2407	0	0
bta-miR-2408	0	1
bta-miR-2409	0	0
bta-miR-2410	0	12
bta-miR-2411	11	18
bta-miR-2411*	0	6
bta-miR-2412	0	0
bta-miR-2413	0	0
bta-miR-2414	0	0
bta-miR-2415	0	1
bta-miR-2415*	0	0
bta-miR-2416	0	5
bta-miR-2417	0	1
bta-miR-2418	0	0
bta-miR-2419	0	4
bta-miR-2419*	2	6
bta-miR-2420	0	0
bta-miR-2421	0	0
bta-miR-2422	279	333
bta-miR-2423	0	0
bta-miR-2424	0	16
bta-miR-2425	0	5
bta-miR-2425*	0	0
bta-miR-2426	0	0
bta-miR-2427	0	1
bta-miR-2428	0	0
bta-miR-2429	0	0
bta-miR-2430	0	1
bta-miR-2431	10	9
bta-miR-2431*	1	0
bta-miR-2432	0	1
bta-miR-2433	2	1
bta-miR-2434	0	0
bta-miR-2435	0	0
bta-miR-2436-3p	0	0
bta-miR-2436-5p	1	0
bta-miR-2437	0	0
bta-miR-2438	0	0
bta-miR-2439	0	1
bta-miR-2439*	0	2
bta-miR-24-3p	681	2520
bta-miR-2440	0	1
bta-miR-2441	0	2
bta-miR-2442	0	0
bta-miR-2443	3	37
bta-miR-2444	0	0
bta-miR-2445	0	0
bta-miR-2446	0	1
bta-miR-2447	0	6
bta-miR-2448	0	9
bta-miR-2448*	0	3
bta-miR-2449	0	0
bta-miR-2450a	2	20
bta-miR-2450b	0	0
bta-miR-2450c	0	1
bta-miR-2451	0	0
bta-miR-2452	0	0
bta-miR-2453	0	0
bta-miR-2454	0	3
bta-miR-2454*	0	0
bta-miR-2455	0	0
bta-miR-2456	0	0
bta-miR-2457	1	1
bta-miR-2458	0	0
bta-miR-2459	0	0
bta-miR-2460	0	1
bta-miR-2461-3p	0	0
bta-miR-2461-5p	0	0
bta-miR-2462	0	0
bta-miR-2463	0	3
bta-miR-2464-3p	0	0
bta-miR-2464-5p	0	0
bta-miR-2465	1	3
bta-miR-2466-3p	0	2
bta-miR-2466-5p	0	0
bta-miR-2467	0	0
bta-miR-2467*	1	0
bta-miR-2468	4	6
bta-miR-2469	1	0
bta-miR-2470	0	0
bta-miR-2471	0	0
bta-miR-2471*	0	0
bta-miR-2472	0	0
bta-miR-2473	0	0
bta-miR-2474	1	0
bta-miR-2475	0	1
bta-miR-2476	10	51
bta-miR-2477	2	1
bta-miR-2478	13	182
bta-miR-2479	0	0
bta-miR-2480	0	0
bta-miR-2481	0	0
bta-miR-2482	0	0
bta-miR-2483	0	5
bta-miR-2483*	0	3
bta-miR-2484	3	19
bta-miR-2485	0	0
bta-miR-2486	0	0
bta-miR-2486*	0	0
bta-miR-2487	1	4
bta-miR-2488	0	0
bta-miR-2489	0	0
bta-miR-25	1705	16870
bta-miR-26a	3336	8544
bta-miR-26b	2299	7900
bta-miR-26c	0	0
bta-miR-27a-3p	1865	3106
bta-miR-27a-5p	0	1
bta-miR-27b	2185	3652
bta-miR-28	25	100
bta-miR-2881	0	0
bta-miR-2882	0	0
bta-miR-2883	0	0
bta-miR-2885	0	0
bta-miR-2886	0	0
bta-miR-2887	49	517
bta-miR-2888	0	0
bta-miR-2889	0	0
bta-miR-2890	0	0
bta-miR-2891	0	0
bta-miR-2892	0	0
bta-miR-2893	0	0
bta-miR-2894	0	0
bta-miR-2895	0	0
bta-miR-2896	0	0
bta-miR-2897	0	0
bta-miR-2898	0	0
bta-miR-2899	0	0
bta-miR-2900	0	1
bta-miR-2901	0	0
bta-miR-2902	0	0
bta-miR-2903	0	0
bta-miR-2904	216	2052
bta-miR-2917	0	0
bta-miR-292	0	0
bta-miR-2957	0	0
bta-miR-296	108	6774
bta-miR-299	8	4465
bta-miR-29a	12184	575
bta-miR-29b	119	21
bta-miR-29c	3886	109
bta-miR-29d	7	0
bta-miR-29e	0	0
bta-miR-301a	0	67
bta-miR-301b	0	22
bta-miR-302a	0	0
bta-miR-302b	0	0
bta-miR-302c	0	1
bta-miR-302d	0	0
bta-miR-30a-5p	1536	12681
bta-miR-30b-3p	40	34
bta-miR-30b-5p	190	197
bta-miR-30c	523	636
bta-miR-30d	2811	4810
bta-miR-30e-5p	530	684
bta-miR-30f	52	467
bta-miR-31	2	7
bta-miR-32	8	23
bta-miR-320	5832	125705
bta-miR-320b	0	0
bta-miR-323	10	6040
bta-miR-324	2	90
bta-miR-326	1	3
bta-miR-328	2	13
bta-miR-329a	1	133
bta-miR-329b	0	15
bta-miR-330	5	61
bta-miR-331	66	138
bta-miR-335	8	3326
bta-miR-338	8	23
bta-miR-339	103	338
bta-miR-339b	38	133
bta-miR-33a	38	857
bta-miR-33b	1	0
bta-miR-340	0	0
bta-miR-342	1485	18065
bta-miR-3431	1	337
bta-miR-3432	329	3227
bta-miR-345-3p	167	669
bta-miR-345-5p	62	156
bta-miR-346	1	15
bta-miR-34a	2	5
bta-miR-34b	0	2
bta-miR-34c	27	214
bta-miR-3578	0	0
bta-miR-3596	0	0
bta-miR-3600	0	0
bta-miR-3601	0	0
bta-miR-3602	0	0
bta-miR-3604	0	0
bta-miR-361	25	171
bta-miR-362-3p	79	478
bta-miR-362-5p	28	534
bta-miR-363	2	218
bta-miR-365-3p	513	196
bta-miR-365-5p	244	25
bta-miR-367	0	0
bta-miR-369-3p	6	2549
bta-miR-369-5p	4	630
bta-miR-370	0	51
bta-miR-374a	57	388
bta-miR-374b	113	1013
bta-miR-375	0	12
bta-miR-376a	0	117
bta-miR-376b	3	1954
bta-miR-376c	2	484
bta-miR-376d	2	145
bta-miR-377	2	58
bta-miR-378	24882	41572
bta-miR-379	50	4794
bta-miR-380-3p	12	4071
bta-miR-380-5p	0	10
bta-miR-381	0	997
bta-miR-382	134	22707
bta-miR-383	13	356
bta-miR-409a	9	1657
bta-miR-409b	0	0
bta-miR-410	2	908
bta-miR-411	179	22786
bta-miR-412	0	19
bta-miR-421	8	98
bta-miR-423-3p	191	815
bta-miR-423-5p	25630	94633
bta-miR-424	25	1366
bta-miR-424*	12	3580
bta-miR-425-3p	4	57
bta-miR-425-5p	11	104
bta-miR-429	0	2
bta-miR-431	0	145
bta-miR-432	244	152450
bta-miR-433	16	13185
bta-miR-448	0	0
bta-miR-449a	1	20
bta-miR-449b	0	2
bta-miR-449c	0	2
bta-miR-449d	0	0
bta-miR-450	3	939
bta-miR-451	279	4073
bta-miR-452	13	5232
bta-miR-453	0	1
bta-miR-454	1	2
bta-miR-455	2	186
bta-miR-455*	29	314
bta-miR-483	0	264
bta-miR-484	13	223
bta-miR-485	52	4513
bta-miR-486	7971	7361
bta-miR-487a	0	195
bta-miR-487b	21	10420
bta-miR-488	0	1
bta-miR-489	0	0
bta-miR-490	0	29
bta-miR-491	1	1
bta-miR-493	1	1112
bta-miR-494	65	6880
bta-miR-495	48	33627
bta-miR-496	0	517
bta-miR-497	160	29
bta-miR-499	1271	58539
bta-miR-500	6	136
bta-miR-502a	285	1886
bta-miR-502b	11	125
bta-miR-504	229	480
bta-miR-505	1	20
bta-miR-532	315	6851
bta-miR-539	0	56
bta-miR-541	0	428
bta-miR-542-5p	1	1496
bta-miR-543	57	35164
bta-miR-544a	0	3
bta-miR-544b	0	0
bta-miR-545	0	1
bta-miR-545*	1	2
bta-miR-551a	0	0
bta-miR-551b	0	3
bta-miR-562	0	1
bta-miR-568	0	0
bta-miR-582	0	0
bta-miR-584	0	0
bta-miR-592	0	1
bta-miR-599	0	0
bta-miR-615	0	22
bta-miR-628	9	7
bta-miR-631	0	0
bta-miR-653	0	1
bta-miR-654	0	33
bta-miR-655	4	3639
bta-miR-656	0	29
bta-miR-658	0	0
bta-miR-660	891	13783
bta-miR-664	0	1
bta-miR-665	8	1287
bta-miR-669	0	0
bta-miR-670	0	0
bta-miR-671	0	4
bta-miR-677	0	4
bta-miR-7	8	69
bta-miR-708	7	295
bta-miR-744	16	437
bta-miR-758	0	4
bta-miR-759	0	0
bta-miR-760	0	0
bta-miR-761	0	0
bta-miR-763	0	0
bta-miR-764	0	0
bta-miR-767	15	284
bta-miR-769	4	7
bta-miR-873	0	0
bta-miR-874	9	51
bta-miR-875	0	0
bta-miR-876	0	23
bta-miR-877	7	85
bta-miR-885	90	1
bta-miR-9	2	78
bta-miR-9*	0	19
bta-miR-92	770	8112
bta-miR-92a	789	8367
bta-miR-92b	11	426
bta-miR-93	187	825
bta-miR-935	7	20
bta-miR-940	0	0
bta-miR-95	280	347
bta-miR-96	0	1
bta-miR-98	345	2929
bta-miR-99a	1161	4176
bta-miR-99a*	62	301
bta-miR-99b	279	4094

## Sheet: Sheet2
Additional file 9 Novel miRNAs identified in this study
Name	Location	Free energ (kcal/mol)	A+U(%)	MFEIs	Mature arm	Precusors miRNA	Structure	Seq(5p)	Seq(3p)	Precursor L(nt)	mature L(nt)
bta-miRn1	chr10:73555698:73555774:[+]	-42.9	0.571429	1.68831	5p	GGGTTGGCCAAAAAGTTCGTTTCGGTTTTTCCGTAAGATCTTAGAGAAAAACCCGAATGAACTTTTTGGTGAGCCCA	(((((.((((((((((((((((.((((((((..(((....)))..)))))))).)))))))))))))))).))))).	AAAAGTTCGTTTCGGTTTTTCC		77	22
bta-miRn2a+	chr10:8792887:8792965:[-]	-34.4	0.620253	1.45148	5p	TAGGCTTGGCAAAAAAGTTTGTTTGGGTTTTTCTATAACATCTTGCAGGAAAACCTGAACAAACTTTTGGCTAACCCAG	..((.(((((..(((((((((((..(((((((((.(((....))).)))))))))..))))))))))).))))).))..	AAAAAAGTTTGTTTGGGTTTTT		79	22
bta-miRn2b+	chr11:22565887:22565963:[-]	-36.5	0.662338	1.82318	5p	TTGAGTTGGCAAAAAAGTTTGTTTGGGTTTTTCTGTAATATCTTAAAAACCCAGATGAACTTTTTGGCCAACCCAAT	(((.((((((.((((((((..(((((((((((..(......)..)))))))))))..)))))))).)))))).))).	AAAAAAGTTTGTTTGGGTTTTT		77	22
bta-miRn2c+	chr15:52994011:52994085:[-]	-18.3	0.613333	0.841379	5p	GGTTGGCAAAAAAAAAGTTTGTTTGGGTTTTTCCATAACATCTTGCAGAAAAAATCCAAACCTTTTCGCCCACCC	(((.(((.....(((((...((((((((((((.(.............).))))))))))))))))).))).))).	AAAAAAGTTTGTTTGGGTTTTT		75	22
bta-miRn2d+	chr3:20109714:20109793:[+]	-27.8	0.6625	1.28704	5p	CTGGGTTGGCAAAAAAGTTTGTTTGGGTTTTTCTGTAACATCCTATGTAATAATCCAAATGAACTTTTTGACCAAACCAA	.(((.((((..((((((((..((((((((.((..(((......)))..)).))))))))..))))))))..)))).))).	AAAAAAGTTTGTTTGGGTTTTT		80	22
bta-miRn2e+	chr5:46456944:46457023:[+]	-42.1	0.6625	1.94907	5p	TTGGGTTGGCAAAAAAGTTTGTTTGGGTTTTTTCATAACATTTAATGGAAAACCCAAACAAACATTTAGGCCAACCCAAT	((((((((((..(((.((((((((((((((((.(((........))))))))))))))))))).)))..)))))))))).	AAAAAAGTTTGTTTGGGTTTTT		80	22
bta-miRn2f+	chr5:97515917:97515996:[-]	-40.4	0.65	1.80357	5p	TGGGTTGTTCAAAAAAGTTTGTTTGGGTTTTTCCGTAAGATATTACAGAGAAATCCAAACGAACTTTTTGGCCAACTCAA	(((((((..((((((.(((((((((((((((((.((((....)))).)))))))))))))))))))))))..))))))).	AAAAAAGTTTGTTTGGGTTTTT		80	22
bta-miRn2g+	chr7:95871846:95871922:[-]	-25.7	0.636364	1.19202	5p	TTGGTTGTCCAAAAAAGTTTGTTTGGGTTTTTCAAACCATCTTACAGAAAATCCAAATGAATGCTTTGGCCAACCCA	..(((((.(((((...(((..(((((((((((..............)))))))))))..)))..))))).)))))..	AAAAAAGTTTGTTTGGGTTTTT		77	22
bta-miRn3a+	chr11:62670736:62670813:[+]	-35.6	0.615385	1.52137	5p	TGGGTTGACCAAAAAGTTCGTTTGGGTTTTCTGAGCCATGTTACAGAAAAACTTGAGTGAACTTTTTGCTCAATCCAA	((((((((.(((((((((((((..((((((((((((...))).))).))))))..))))))))))))).)))))))).	AAAAAGTTCGTTTGGGTTTTCT		78	22
bta-miRn3b+	chr13:29174356:29174443:[-]	-29	0.625	0.998623	5p	TGGGTTAGCCAAAAAGTTCGTTTGGGTTTTCTGTACAATCTGATGGAAGAACCCAAACAAATATTTTGGCCAAATCAATATTGGCCAA	..((((((((((((.(((.(((((((((((((((........)))).))))))))))).))).)))))))...........)))))..	AAAAAGTTCGTTTGGGTTTTCT		88	22
bta-miRn3c+	chr27:30144150:30144227:[+]	-43.7	0.564103	1.64781	5p	TGGGGTGGCTAAAAAGTTCGTTTGGGTTTTCTCATAATGTCGTGTGGGAAAACCCAAACAAACTTTTGGCCAATCCAG	(((..(((((((((.(((.(((((((((((((((((......))))))))))))))))).))))))))))))..))).	AAAAAGTTCGTTTGGGTTTTCT		78	22
bta-miRn3d+	chr8:115291737:115291816:[-]	-45.4	0.6	1.77344	5p/3p	TGGGTTGGCTAAAAAGTTCGTTTGGGTTTTCTGTAGGATGGTTAGAAAACCCAAAGGAACATTTTGGCTAACCCAATAGT	((((((((((((((.((((.(((((((((((((.........))))))))))))).)))).)))))))))))))).....	AAAAAGTTCGTTTGGGTTTTCT	ACCCAAAGGAACATTTTGGCTA	80	22/22
bta-miRn4a+	chr11:75264442:75264527:[+]	-19.3	0.546512	0.575432	3p	AGGTAATAACCCCTGTTAAGGCCTGCAGAACTTGCTTGATCTATTGGGTTGGCCAAAAAGTTCGTTCGGGTTTTTCCTTAGTCCCA	.(((....)))...(..((((((((..((((((..(((..(.........)..))).))))))...))))))))..).........		AAAAAGTTCGTTCGGGTTTTTC	86	22
bta-miRn4b+	chr13:73103480:73103559:[-]	-40.7	0.5875	1.54167	5p	TGGGTTAGCCAAAAAGTTCGTTCGGGTTTTTCTGTAAGATGGTACAGAAAAATTGGAATGAACATTTTGGCCAACGCCAG	((((((.(((((((.((((((((.((((((((((((......)))))))))))).)))))))).))))))).))).))).	AAAAAGTTCGTTCGGGTTTTTC		80	22
bta-miRn4c+	chr2:115001276:115001366:[+]	-31.6	0.637363	1.05228	5p	TGTGTTGGCCAAAAAGTTCGTTCGGGTTTTTCTGTACATTTATTTAAAAGCCCAAACAGAAAACCTCAAATGAAATTTCTGGCCAACTCAA	((.((((((((.(((.((((((.(((.((((((((....................)))))))).))).)))))).))).)))))))).)).	AAAAAGTTCGTTCGGGTTTTTC		91	22
bta-miRn4d+	chr5:596340:596415:[+]	-37.4	0.578947	1.53783	5p	TTGGTTGGCCAAAAAGTTCGTTCGGGTTTTTCCATGCAATATTACAGAAACCCAAATGAACTTCTTGGCCAACCCA	..((((((((((.(((((((((.((((((((..............)))))))).))))))))).))))))))))..	AAAAAGTTCGTTCGGGTTTTTC		76	22
bta-miRn4e+	chrUn.004.7:806548:806626:[-]	-41.2	0.556962	1.49005	5p	TGGGTTAGCCAAAAAGTTCGTTCGGGTTTTTCCGTACCCGCATATGGAAAAGCTTGAACAAACTCTTTGGCCAATCCAA	((((((.((((((.((((.(((((((((((((((((......))))))))))))))))).)))).)))))).)))))).	AAAAAGTTCGTTCGGGTTTTTC		79	22
bta-miRn5a+	chr11:92155888:92155975:[-]	-30.3	0.636364	1.07599	5p	GGTTTCTGGCAAAAAAGTTTGTTTGGGTTTTCCATGTTAACCAAAAACCCAAATGAACTTTTCAGCCAACTCAATAATTTGGGGACTT	......((((..(((((((..((((((((((............))))))))))..)))))))..)))).(((((....))))).....	AAAAAAGTTTGTTTGGGTTTT		88	21
bta-miRn5b+	chr19:58404529:58404607:[+]	-41	0.594937	1.62184	5p	GGGTTGGCCAAAAAAAGTTTGTTTGGGTTTTCCTGTAAGCTGGTATGGAAAACCTGAAACAAACTTTTTAGCCAACCCA	((((((((...((((((((((((((((((((((.............))))))))).))))))))))))).)))))))).	AAAAAAGTTTGTTTGGGTTTT		79	21
bta-miRn5c+	chr19:28962307:28962386:[-]	-41.4	0.6375	1.78448	5p	TTGGGTTGACAAAAAAGTTTGTTTGGGTTTTCTGTAAGATATGATGGAAAAATCCGAACGAACTTTTTGGTCAGCCCAAT	((((((((((.((((((((((((((((((((((((........)))).)))))))))))))))))))).)))))))))).	AAAAAAGTTTGTTTGGGTTTT		80	21
bta-miRn5d+	chr9:82935736:82935816:[+]	-25.1	0.679012	1.19183	5p	TTGGGTTGGCAAAAAAGTTTGTTTGGGTTTTCTCATAACATCTTACAGAAAAACCTTAATTAAATTTTTGGCCAACTCAGT	((((((((((..(((((((((...(((((((.((.............)))))))))....))))))))).)))))))))).	AAAAAAGTTTGTTTGGGTTTT		81	21
bta-miRn6a+	chr12:31995971:31996055:[-]	-32	0.576471	1.04575	3p	GATTGGGTTGGCCAAAATGTCTATTTGGATTTTTCCTTTACGTCCTATGGAAAAAACCCGAACGAACTTTTGGGCCAACCCAACA	..(((((((((((.(((.((.(.(((((.(((((((............)))))))..))))).).)).))).)))))))))))..		AAACCCGAACGAACTTTTGGGC	85	22
bta-miRn6b+	chr24:34630224:34630307:[+]	-50.6	0.583333	1.72109	3p	CGTTAGGTGGGCCAAAAAATTTGTTTGGGTTTTTCTGTAAGATGGTATGGAAAAACCCGAACGAACTTTTGGGCCCACCTAATA	.((((((((((((.((((.((((((((((((((((((((......)))))))))))))))))))).)))).)))))))))))).		AAACCCGAACGAACTTTTGGGC	84	22
bta-miRn6c+	chr24:42514994:42515076:[+]	-43.5	0.554217	1.41648	3p	GTATTGGGTTGGCCCAAAAGTTCATTCGAGCTTTTCCTTAATATCCTACGGAAACCCGAACGAACTTTTGGGCCAACTCAGTA	.((((((((((((((((((((((.((((.(..(((((.((......)).))))).))))).))))))))))))))))))))))		AAACCCGAACGAACTTTTGGGC	83	22
bta-miRn6d+	chr5:124162575:124162653:[-]	-29.1	0.556962	1.05244	3p	AATTGTGTTGGTCAAAAGCTCATTGGGGTTTTTCCGTCACATACAGGAAACCCGAACGAACTTTTGGGCCAACCCAATA	.((((.((((((((((((.((.((.(((((..(((..........)))))))).)).)).))))).))))))).)))).		AAACCCGAACGAACTTTTGGGC	79	22
bta-miRn7	chr13:58300859:58300945:[+]	-42.4	0.448276	1.01533	5p	CTGAGCCTGCTGCCAAGCCCACGTTCAAAGGCTGTTTCTTCAAAGTTAATGGTGCCGCCTTTGAGCTGGGAAGGGAAGCGGGCAGTT	....(((((((.((...((((.((((((((((.((.((............)).)).))))))))))))))...)).)))))))....	TGCCAAGCCCACGTTCAAAGG		87	21
bta-miRn8	chr13:53080730:53080825:[-]	-26.4	0.53125	0.611111	5p	GATGCTGGCTTTGCAGTGATGACTTGAGTCTGTCAATCCCCTGAGTGAGTTTAATCACTGATGTCTCCATGTCTCTGAGCAAAGCCTCTGAGTAAG	..((((((((((((...((.(((..(((.(.((((.........((((......))))))))).)))...)))))...))))))))....))))..	TTGCAGTGATGACTTGAGTCTGTC		96	24
bta-miRn9+	chr14:525863:525940:[-]	-19.3	0.641026	0.8837	5p	CCTGAATGAAAAGGTAGATAGAACAGGTCTTGTTTGCAAAATGAATTCATGACCTACATATCTACCAACAGCAATGAT	............((((((((....(((((.((....(.....)....)).)))))...))))))))............	AAGGTAGATAGAACAGGTCTTGTT		78	24
bta-miRn10	chr15:28741314:28741409:[+]	-26.9	0.552083	0.651647	3p	TGGACCACCAGGGAAATCCTGATTTTGTTTCTTATTAAGGGGAGGTTCAGTATAGAGCAAACAGCACTTGACTTGGAGTCAGAAGGCTTAGGTCCA	.(((((..((((.....)))).(((((.((((..(((((.(...((((......))))...)....)))))...)))).)))))......))))).		ACTTGACTTGGAGTCAGAAGG	96	21
bta-miRn11+	chr16:18886154:18886232:[-]	-45.9	0.544304	1.61392	3p	TTGGGTTGGCCAAAAAGTTCATTAGGGTTTTTCTGTGAGATGGGATGGAAAAAACCGAGTGGACTTTTTGGCCAGCCCA	.((((((((((((((((((((((.((.(((((((((........))))))))).)).))))))))))))))))))))))		AAAAAACCGAGTGGACTTTTT	79	21
bta-miRn12+	chr17:69000124:69000199:[+]	-52.5	0.447368	1.64474	5p/3p	TGTGCCGCCATGTTCCAAAGAAGTCCGCTGCCTTCCTCTAGAGAGTGGCTTCTTTGGAACATGGCGGCACGTGGTT	.((((((((((((((((((((((.(((((..((......))..)))))))))))))))))))))))))))......	TGTTCCAAAGAAGTCCGCTGCCT	GTGGCTTCTTTGGAACATGGCG	76	23/22
bta-miRn13+	chr1:84388980:84389055:[-]	-35.6	0.565789	1.41946	5p	GGGTTGGTCAAAAAGTTCGTTCGGGTTTTTCATCAGATGGTATGGAAAATCCCAAACGAACTCTTTGGGCAACCTA	((((((.(((((.((((((((.(((((((((((........)))))))).))).)))))))).))))).)))))).	AAAAGTTCGTTCGGGTTTTTCA		76	22
bta-miRn14	chr20:7685108:7685185:[-]	-49	0.512821	1.65317	5p	GGGTTGGCCAAAAAGTTCGTTCGGGTTTTCCATATGCTGGTGTATGGAAAAACCCAAATGAACGCTTTGGCCAGCCCT	((((((((((((..(((((((.((((((((((((((....))))))).))))))).)))))))..)))))))))))).	AAAAGTTCGTTCGGGTTTTCCA		78	22
bta-miRn15+	chr21:44364227:44364300:[+]	-40.9	0.635135	2.04705	5p	ATGTGTGTACTCGGAATTGTTTGTGTACCTGTTTTCAAATTCCAAGTACACAAACAATTCCAAGTACACACATG	(((((((((((.((((((((((((((((.((...........)).)))))))))))))))).))))))))))).	TCGGAATTGTTTGTGTACCT		74	20
bta-miRn16+	chr21:66016811:66016892:[+]	-30.8	0.682927	1.44465	3p	TGATATTCAAAAGGTGGATATTCCTTCTATGTTTACAGGATTGACAGCTAAACATAGAGGAAAATCCACATTTTAAGTATCT	.((((((.((((.((((((.(((((.((((((((((.(......).).)))))))))))))).)))))).)))).)))))).		AACATAGAGGAAAATCCACATT	82	22
bta-miRn17+	chr21:66028347:66028418:[+]	-34.9	0.555556	1.51476	5p	GGGAGTGGATGGTTGATCAGAGAACATACATTTTGTCAATGATGTATGTCAACTGATCCACAGTCCCTCCCT	(((((.((((.((.((((((...(((((((((........)))))))))...)))))).)).))))))))).	GGTTGATCAGAGAACATACATT		72	22
bta-miRn18+	chr21:66037226:66037306:[+]	-33.9	0.617284	1.35006	5p/3p	GTACTTGAAGAGAGGTCTTCCATGGTGCATTCGCTTTATTCTTTGACGAATCATACATGGTTGACCTTTTTTTAGGTATCA	(((((((((((((((((..((((((((.((((((..........).)))))))).)))))..)))))))))))))))))..	AGAGGTCTTCCATGGTGCATTCG	AATCATACATGGTTGACCTTTTT	81	23/23
bta-miRn19+	chr21:66579427:66579502:[-]	-49.3	0.197368	1.06342	5p/3p	CGCCGGGCGCACCCGTCCCGTGCGTCCCCGGACGTCGCTGTCTGCCCCGGGAACGTCGGGACTGGAGCGCCCGCGC	.(((((((((.((.((((((.((((.(((((.....((.....)).))))).)))))))))).)).))))))).))	ACCCGTCCCGTGCGTCCCCGGA	CGGGAACGTCGGGACTGGA	76	22/19
bta-miRn20	chr24:23358594:23358670:[-]	-26.5	0.61039	1.14719	5p	AGGCTGGCCAGAAAAGTTCGTTTGGGTTTTTCCATAAGATCTTATTGCAAAAACCAAACAAACTTTTTGGTCAACCC	.((.((((((((((.(((.((((((.((((((.((((....)))).).))))))))))).))))))))))))).)).	GAAAAGTTCGTTTGGGTTTTT		77	21
bta-miRn21+	chr24:32549334:32549402:[-]	-18.9	0.507246	0.805627	5p	CAAAACCACCACTGGACTTGGAGTCAGAAGTTCCATGTGTGAGTCTTGGTAGGGCCAGTGGATTGCTAA	........((((((((((.(((.(((.(.........).))).))).)))....)))))))........	ACTGGACTTGGAGTCAGAAGT		69	21
bta-miRn22+	chr24:34630226:34630304:[-]	-39.2	0.582278	1.50364	5p	TAGGTGGGCCCAAAAGTTCGTTCGGGTTTTTCCATACCATCTTACAGAAAAACCCAAACAAATTTTTTGGCCCACCTAA	((((((((((.(((((((.(((.(((((((((..((......))..))))))))).))).))))))).)))))))))).	CAAAAGTTCGTTCGGGTTTTTC		79	22
bta-miRn23	chr25:27744124:27744210:[-]	-36.8	0.356322	0.755337	5p	ATCCAGAGGGAGGGATAGTCAGGCTGGCGCAGTGGCAGCTCCGCGGGCTCCTTCTCACTGCCCTTCCTGCCTCCCCCCTAGATGATC	...((.((((.((((..(.((((..((.(((((((.((((.....)))).....)))))))))..)))).)))))))))...))...	AGGGATAGTCAGGCTGGCGCAGT		87	23
bta-miRn24	chr29:51443096:51443192:[-]	-54.4	0.257732	0.778923	5p/3p	AGGCGGGACCCCCAGGACCCGGAGCAGGCTGCGCTGCAGAGGCCCTGCGGGCCTGCGATGTCTGCCAGCCTCTCTGGTGCCTGGAGCGCCCACTGCC	.((((((.((.(((((..((((((.((((((.((.(((.((((((...))))))....)))..))))))))))))))..))))).).))))...)))	CCCAGGACCCGGAGCAGGCTGC	CAGCCTCTCTGGTGCCTGGAGC	97	22/22
bta-miRn25+	chr3:3517430:3517506:[+]	-49.9	0.571429	1.96379	5p	GGGTTGGCCAGAAAGTTTGTTGGGGTTTTTCTGTCACATTTAACAGAAAAGCCCAAATGAACTTTTTGGTCAGCCCA	(((((((((((((((((..((.((((((((((((........)))))))))))).))..))))))))))))))))).	GAAAGTTTGTTGGGGTTTTTC		77	21
bta-miRn26	chr6:13185795:13185872:[+]	-36.9	0.602564	1.52605	5p	TCGTTTGGCCAAAAAGTTCGTTCGGGTTTTCCATGAAGATGGTACAGGAAAACCCAAATGAATTTTTTGGCTAATCCA	....((((((((((((((((((.(((((((((.((.........))))))))))).))))))))))))))))))....	AAAAAGTTCGTTCGGGTTTTCC		78	22
bta-miRn27+	chr6:106089728:106089806:[+]	-35.3	0.594937	1.39636	5p	TGGATTGGCCTAAAAGTTTGGTTGGGTTTTTCTGTAACATCTGATGGAAAAATCTGAACAAACTTTCCGGCCAACCCAT	(((.((((((..((((((((.(..(((((((((((........)))))))))))..).))))))))..)))))).))).	TAAAAGTTTGGTTGGGTTTTT		79	21
bta-miRn28+	chr7:43910780:43910861:[+]	-28.7	0.54878	0.945946	3p	TTCTTACGGTCCTGTTCCCGTTTTTCACATGTGTACTGATGTTTGATCATATGTTGGACAACGTGGATAGCACCCGTGAGGT	.((((((((..((((((.((((.((((((((((.((....)).....)))))).)))).)))).))))))...)))))))).		TATGTTGGACAACGTGGATAGCA	82	23
bta-miRn29+	chr8:85962033:85962114:[+]	-31.7	0.52439	0.991245	5p	TCTGGCTGCTTGGGTTCCTGGCATGCTGATTTGTGACTTAAGATTAAAATCACATTGCCAGGGATTACCACGCAACCACGAC	(((((.(((.(((((((((((((((.((((((..............)))))))).))))))))))..))).))).))).)).	TGGGTTCCTGGCATGCTGATTT		82	22
bta-miRn30+	chr8:74456972:74457052:[-]	-41.2	0.641975	1.75394	5p	TTGGGTTGGCTGAAAAGTTCGTTTGGGTTTTTCCAGAACATCTTATGGAAAAATCTAAAGGAATTTTTCAGCTGACACAAT	(((.((..((((((((((((.((((((((((((((..........)))))))))))))).))))))))))))..)).))).	TGAAAAGTTCGTTTGGGTTTTT		81	22
bta-miRn31	chrUn.004.1189:25416:25498:[-]	-43.9	0.457831	1.17537	3p	CTTCTCTCACCCAGCCAAGCCTCTCCTAACAGGAATGGAAACTGAAACCCAACTGTTAGGAGGCTTGGCTGCTGTGGGGGTTG	...(((((((.((((((((((..(((((((((...(((..........))).)))))))))))))))))))..)))))))...		AACTGTTAGGAGGCTTGGCTGCT	83	23
bta-miRn32+	chrUn.004.245:10867:10947:[+]	-24.7	0.716049	1.32582	5p	AGTCATTTTGAGAGGTAAAAAATTGATTTGACTAGTTCTTTAACACATCTAGCAAATCATTTTTTACTCTCCAAAAAGAAC	..((.(((((.((((((((((((.((((((.((((.............))))))))))))))))))).)))))))).))..	AGAGGTAAAAAATTGATTTGACT		81	23
bta-miRn33+	chrUn.004.2:1722158:1722235:[+]	-27.1	0.679487	1.38974	5p	AACATTGAAACAGGCTAGGAGAAATGATTGGATAGAAAATTTTATTCTATTCATTTATCTCCCAGCCTACAAAATGGA	..((((.....(((((.(((((..(((.(((((((((.......))))))))).)))))))).)))))....))))..	CAGGCTAGGAGAAATGATTGG		78	21
bta-miRn34	chrUn.004.3:1836930:1837009:[-]	-40.5	0.25	0.84375	3p	AGCAGATGCTCTCGCTTCGCCTTCTCCGCGGGTGCCCCGCGAGCGGGCCCTCCCCGCGGTGGGGAGGGCTGTGCCACTGC	.((((.((....(((...((((((((((((((.(((((....).))))....)))))))...))))))).))).))))))		TCCCCGCGGTGGGGAGGGCT	80	20
bta-miRn35+	chrUn.004.53:446496:446594:[-]	-50.2	0.383838	0.831263	5p	AGCCGTGCCCTAGCAGCGGGAACAGTACTGCAGTGGGCAATTGGTGATCTGGAGTATTGTTTCTGCTGCCCGGGCAAGACTGGGACTCCCGCACGGGCC	.(((.(((((..(((((((((((((((((.(((...((.....))...))).)))))))))))))))))..))))).....(((...))).....))).	TAGCAGCGGGAACAGTACTGCAG		99	23
bta-miRn36	chrUn.004.7994:1765:1845:[-]	-49.6	0.160494	0.900508	5p	GCGGCCCTCCCCCGCGGTGGGGAGGGCTGTACCGCTGCTGCGCTGCGCCCCCCCCCCGCGCGGGTGCGCGAGCGTGCCTCG	(.(((....((((((((.((((.((((.(((.(((....))).))))))).))))))))).))).((....))..))).).	CCCGCGGTGGGGAGGGCTGTACCG		81	24
bta-miRn37	chr10:63502862:63502944:[+]	-28.5	0.421687	0.715361	5p	AGGCTGGCAGTCTGAGGCAGTGGAAACAGAGTAGCTCTCTCCTCAGCCCATCTCTGTTTGCTCCCTCGGCAGATATCCGCCTG	((((.((..((((((((.(((..((((((((..(((........)))....))))))))))).))))...))))..)))))).	TCTGAGGCAGTGGAAACAGAGT		83	22
bta-miRn38a	chr10:73555698:73555774:[+]	-42.9	0.571429	1.68831	5p	GGGTTGGCCAAAAAGTTCGTTTCGGTTTTTCCGTAAGATCTTAGAGAAAAACCCGAATGAACTTTTTGGTGAGCCCA	(((((.((((((((((((((((.((((((((..(((....)))..)))))))).)))))))))))))))).))))).	AAAAGTTCGTTTCGGTTTTTC		77	21
bta-miRn38b	chr27:16514547:16514621:[-]	-34.3	0.56	1.38586	5p	GGGTTGGCCAAAAAGTTCGTTTCGGTTTTTCGTAAGATCTTTCAGAAAAGCTTGAGTGAACGTTTTGGCCACCCA	((((.((((((((.((((((((.((((((((....((....)).)))))))).)))))))).)))))))))))).	AAAAGTTCGTTTCGGTTTTTC		75	21
bta-miRn39	chr10:89096226:89096304:[+]	-46.1	0.316456	1.08064	5p	CCCCATAGAGTGGACAGGCCAAGCCGCTGTGCAGGCAGCTCCATCCCAGCCGGCTCTTGGGCTGTCCGCCTTGTGGGGG	((((((((.((((((((.(((((..((((.((.((.(......).)).)))))).))))).)))))))).)))))))).	TGGACAGGCCAAGCCGCTGTGC		79	22
bta-miRn40	chr10:8780862:8780943:[-]	-47.8	0.536585	1.53402	3p	ATTGGGTTGGCCAGAAAGTTCATTTGGGTTTTTCATTACCATGGCATGGGAGAACCGGAACGAACTTTTTGGCCAACCCAAC	.((((((((((((((((((((.(((.((((((((....(....)....)))))))).))).)))))))))))))))))))).		AGAACCGGAACGAACTTTTTGG	82	22
bta-miRn41a	chr10:9184872:9184947:[-]	-34.7	0.578947	1.42681	5p	ACCATTGGCCAAAAAGTTCGTTTGGGTTTTCATACCATCGAATGGGAAAACATGAATGAGCTTTTTGGCCAACCCA	....(((((((((((((((((((..((((((...((((...))))))))))..)))))))))))))))))))....	AAAAAGTTCGTTTGGGTTTTCA		76	22
bta-miRn41b	chr8:9635114:9635189:[-]	-41.4	0.618421	1.8784	5p	TGGCTTGGCCAAAAAGTTCGTTTGGGTTTTCATAAGATGTTATAACAAACCCAAAGTAACTTTTTGGCCAAGCCAA	((((((((((((((((((..(((((((((..((((....))))...)))))))))..)))))))))))))))))).	AAAAAGTTCGTTTGGGTTTTCA		76	22
bta-miRn42	chr11:102549649:102549732:[+]	-32.9	0.464286	0.87037	3p	AGCTCAGCCACAGATGTCCAGCCACAATTCTCGGTTGGCCGCAGACTCGTACAAGAATTGCGTTTGGACAATCAGTGGCGAAGC	.(((..(((((.(((((((((.(.((((((((((....)))............))))))).).)))))).))).)))))..)))		AAGAATTGCGTTTGGACAATCA	84	22
bta-miRn43	chr11:74675636:74675723:[-]	-30	0.431818	0.681818	3p	ATCGATGCCCGCATCCTCCACTCGGTTTTTGCCCCATGCGTTGGAAGACTTCCCCAACCGCGAGTGGCTGAACCTTGTGGGTGTTTTG	...((((....)))).(((((..(((((..(((.(.((((((((.........)))).)))).).))).)))))..))))).......		AACCGCGAGTGGCTGAACCTTGT	88	23
bta-miRn44	chr11:102619130:102619215:[-]	-34.7	0.465116	0.877149	3p	GAGCTCAGCCACAGATGTCCAGCCACAATTCTCGGTTGGCCGCAGACTCGTACAAGAATTGCGTTTGGACAATCAGTGGCGAAGCT	.((((..(((((.(((((((((.(.((((((((((....)))............))))))).).)))))).))).)))))..))))		AGAATTGCGTTTGGACAATCAG	86	22
bta-miRn45a	chr12:15508149:15508228:[+]	-26.5	0.6	1.03516	5p	TTGAGTCAGCCAAAAGTTCGTTCGGGTTTTTTGTTTACAGCTCACTAGAAAAACCCAAATGAACTCTTTGGCCAATCCTA	........((((((((((((((.(((((((((...............))))))))).)))))))).))))))........	CAAAAGTTCGTTCGGGTTTTT		80	21
bta-miRn45b	chr12:31995974:31996053:[+]	-34	0.575	1.25	5p	TGGGTTGGCCCAAAAGTTCGTTCGGGTTTTTTCCATAGGACGTAAAGGAAAAATCCAAATAGACATTTTGGCCAACCCAA	((((((((((.(((.(((..((.((((((((((.............)))))))))).))..))).))).)))))))))).	CAAAAGTTCGTTCGGGTTTTT		80	21
bta-miRn46	chr12:28562284:28562364:[+]	-41.7	0.37037	1.00944	5p/3p	CCACACTCTCCGCTGGGCAGGCCGTTGACCATGGGAGTAGGCTTGGGATACTCACGGTCTCGGCGTCCACGAAGAGTGTGG	(((((((((.((.(((((..((((..((((....(((((..(....).)))))..)))).))))))))))).)))))))))	CGCTGGGCAGGCCGTTGACCATGG	TCACGGTCTCGGCGTCCACG	81	24/20
bta-miRn47a	chr12:31379203:31379280:[+]	-32.8	0.602564	1.35649	5p	TGGGTTGACCAAGAAGTTCGTTTGGGTTTTTCCATAAGCTGTCATGGAAAAAATCCAAACAAACTTTCTGGAGCCTAA	((((((..(((..(((((.((((((((((((((((........)))).)))))))))))).)))))..))))))))).	AAGAAGTTCGTTTGGGTTTTT		78	21
bta-miRn47b	chr13:18096958:18097035:[+]	-26.7	0.615385	1.14103	5p	TGAGTTGTCCAAGAAGTTCGTTTGGGTTTTTCCTTTAAGTGGTATGGAAAACCTGAACAAACTTTTTGACCAAACCAG	((..(((..(((((((((.(((..((((((.((............))))))))..))).)))))))))..)))..)).	AAGAAGTTCGTTTGGGTTTTT		78	21
bta-miRn47c	chrX:12448351:12448428:[-]	-32.2	0.564103	1.21418	5p	GGGTTGGCCAAAGAAGTTCGTTTGGGTTTTTCCATATGATGTTTCAGAAAAATCGTAGGGAACCTTTTGGCCAACCTG	(((((((((((((..((((.((..((((((((....(((....)))))))))))..)).)))).))))))))))))).	AAGAAGTTCGTTTGGGTTTTT		78	21
bta-miRn48a	chr12:32982010:32982084:[+]	-27.4	0.533333	1.04381	5p	GGGTAGGCCAAAAAGTTCGTTCGGGTTTTCCTGTAGCTGTTCCAAAAAACCCAAATGAACCTGTTAGCCAACCCA	((((.(((.((...(((((((.(((((((..((.........)).))))))).)))))))...)).))).)))).	AAAAGTTCGTTCGGGTTTTCC		75	21
bta-miRn48b	chr20:7685108:7685185:[-]	-49	0.512821	1.65317	5p	GGGTTGGCCAAAAAGTTCGTTCGGGTTTTCCATATGCTGGTGTATGGAAAAACCCAAATGAACGCTTTGGCCAGCCCT	((((((((((((..(((((((.((((((((((((((....))))))).))))))).)))))))..)))))))))))).	AAAAGTTCGTTCGGGTTTTCC		78	21
bta-miRn48c	chr6:13185796:13185871:[+]	-36.9	0.592105	1.56621	5p	CGTTTGGCCAAAAAGTTCGTTCGGGTTTTCCATGAAGATGGTACAGGAAAACCCAAATGAATTTTTTGGCTAATCC	...((((((((((((((((((.(((((((((.((.........))))))))))).))))))))))))))))))...	AAAAGTTCGTTCGGGTTTTCC		76	21
bta-miRn49	chr12:50398105:50398203:[+]	-61.5	0.171717	0.757576	3p	CTGTGCCCGCCCGCGGCGAGCGGCGGCCGCAGCGGCTCTGCAGCGCCGGAGAGGGCGGCGAGGGCCCTCGGACCCCGCGGAGCCGCGGACGAGGAACGG	((((.((((.(((((((..((((.(((((.((.((((((((..((((......)))))).))))))))))).))))))...))))))).)).)).))))		TCGGACCCCGCGGAGCCGCGGA	99	22
bta-miRn50	chr12:12785342:12785418:[-]	-39.4	0.506494	1.34655	5p/3p	TAGGTTGGCCAAAACGTTCGTTTGGGTTTTTTGTACCGTCTCAGGAAATACCCAGACGAACCTTTTGGCCACCCCAG	..((.(((((((((.((((((((((((((((((........))))))..)))))))))))).))))))))).))...	AAAACGTTCGTTTGGGTTTTT	AAATACCCAGACGAACCTTTTG	77	21/22
bta-miRn51	chr12:18834520:18834618:[-]	-29.6	0.585859	0.729244	3p	CGGCGCACAACGAGAAGGTTGGGTTTGGATTGTTGTACTTTTTTTTTTGTTCGTTGCATTTTTAGGAACAAAAAAAAAAGCCCAACCCTTCACACCGCT	.(((...((((......))))(((.((((..((((..(((((((((((((((.(.........).)))))))))))))))..))))..)))).))))))		ACAAAAAAAAAAGCCCAACCCT	99	22
bta-miRn52a	chr12:30775839:30775935:[-]	-25.3	0.546392	0.592784	5p	GTGAGTGTTGTGAGTGTGTGTGTGTGAGTGATTGTGTGTGTGTGTGTGTTGAGATAGGAGGTAGTCGCTAGCCACCTAACATTTTGATGTTCTCACA	(((((......((((((..(((.((.((((((((..(.(((.(........).))).)...)))))))).)))))...)))))).......))))).	TGAGTGTGTGTGTGTGAGTGA		97	21
bta-miRn52b	chr2:134457699:134457775:[-]	-18	0.454545	0.556586	5p	TATGGGTGTGTGAGTGTGTGTGTGTGAGTGAGAAGGAGAGAGATCGCCAGTGCATGTGTGCTGCTAGCGGGGCTACA	..(((.(.(((.((((..((((..(..((((............))))..)..))))..))))....))).).)))..	TGAGTGTGTGTGTGTGAGTGA		77	21
bta-miRn53a	chr12:46421418:46421493:[-]	-38.1	0.592105	1.61715	5p	GGGCTGGCCAAAAAGTTCGTTTGGGTTTTTCAGTAAGATGCAACAGAAAAATCTGAATGAACTTTTTGGCCAACAC	..(.(((((((((((((((((..((((((((.((........)).))))))))..))))))))))))))))).)..	AAAAGTTCGTTTGGGTTTTTCA		76	22
bta-miRn53b	chr19:13427500:13427573:[+]	-33.2	0.635135	1.66166	5p	AGGTTGGCCAAAAAGTTCGTTTGGGTTTTTCATAACATCTTATGGAAAAACTCAAGTGAATATTTGGTCAACCC	.(((((((((((..(((((((((((((((((((((....)))).))))))))))))))))).))))))))))).	AAAAGTTCGTTTGGGTTTTTCA		74	22
bta-miRn53c	chr19:46725156:46725230:[-]	-33	0.626667	1.57143	5p	GAGTTGACCAAAAAGTTCGTTTGGGTTTTTCATACAATCTTATGGAAAACCCAAATGAAATTTTTGGCCCACCCA	(.((.(.(((((((.(((((((((((((((((((......))))))))))))))))))).))))))).).)).).	AAAAGTTCGTTTGGGTTTTTCA		75	22
bta-miRn53d	chr25:31125444:31125511:[+]	-41.4	0.602941	2.2549	5p	GGGTTGGCCAAAAAGTTCGTTTGGGTTTTTCATATGGAAAAACCTGAATGAACTTTTTGGTCAGGTCA	((.((((((((((((((((((..((((((((.....))))))))..)))))))))))))))))).)).	AAAAGTTCGTTTGGGTTTTTCA		68	22
bta-miRn54a	chr14:29053702:29053781:[-]	-32.6	0.475	0.970238	3p	GGCTCCGCTCTTGGCATTCACCGCGTGCCTTAATTGTATGACATTAAATCAAGGTCCGCTGTGAACACGGAGGGCAGAGT	.((((.((((((.(..(((((.(((..((((.(((...........))).))))..))).)))))..).)))))).))))		TCAAGGTCCGCTGTGAACACGG	80	22
bta-miRn54b	chr8:9359007:9359088:[-]	-27.6	0.5	0.82094	3p	AGCCCCATTCTTGGCATTCACCGCGTGCCTTAATTGTATGGACATTTAAATCAAGGTCCGCTGTGAACACGGAGAGAGAGGC	.(((.(.(((((.(..(((((.(((..((((.(((..((....))...))).))))..))).)))))..).))))).).)))		TCAAGGTCCGCTGTGAACACGG	82	22
bta-miRn55	chr15:28741313:28741410:[+]	-27.7	0.55102	0.642393	3p	CTGGACCACCAGGGAAATCCTGATTTTGTTTCTTATTAAGGGGAGGTTCAGTATAGAGCAAACAGCACTTGACTTGGAGTCAGAAGGCTTAGGTCCAA	.((((((..((((.....)))).(((((.((((..(((((.(...((((......))))...)....)))))...)))).)))))......)))))).		ACTTGACTTGGAGTCAGAAGGC	98	22
bta-miRn56	chr15:19575721:19575802:[-]	-27.7	0.573171	0.965157	3p	GTTTGGATGGGCAAAAAGTGCATTCAGATTTTGCCATAAGAGCGTATGGAAAACCCTGAACGAACTTTTTGGCCAACCCTAT	....((.(((.((((((((.(.(((((..(((.(((((......))))).)))..))))).).)))))))).))).))....		AAACCCTGAACGAACTTTTTGG	82	22
bta-miRn57	chr15:27643330:27643405:[-]	-38.1	0.565789	1.51914	5p	CAGTTGTCCAAAAGGTTCGTTCGGGTTTTCCTGTATGATGTTATGGGAAAACCCAAACAAATCTTTTGGCCAACCC	..((((.((((((((((.(((.(((((((((((((......))))))))))))).))).)))))))))).))))..	AAAGGTTCGTTCGGGTTTTCCT		76	22
bta-miRn58	chr16:19523417:19523493:[+]	-45.8	0.532468	1.65224	5p	TGGGCTGGCCAAAAAGTTTGTTCGGGTTTTCTGTACCATGGGATGGCAAACCCGAATGAACTTTTTGGCCAAACCAA	(((..(((((((((((((..(((((((((.((((.((...)))))).)))))))))..)))))))))))))..))).	AAAAAGTTTGTTCGGGTTTTCT		77	22
bta-miRn59a	chr17:35246730:35246806:[-]	-35.7	0.584416	1.44886	5p	CGGGCTGGCCAAAAGATTTGTTTGGGTTTTTCCATAACATGTTACAGAAAAACCAGATGAATTGTTTGGCCAACCCA	.(((.((((((((.((((..(((((.((((((..(((....)))..)))))))))))..)))).)))))))).))).	AAAAGATTTGTTTGGGTTTTT		77	21
bta-miRn59b	chr22:37601518:37601595:[+]	-46.6	0.589744	1.86699	5p	TGGGTTGGCCAAAAGATTTGTTTGGGTTTTTCTGTAAGATGACGTGGAAAACCCAAATGAACTTTTTGGCCAACCCAA	(((((((((((((((.((..(((((((((((((((......))).))))))))))))..)).))))))))))))))).	AAAAGATTTGTTTGGGTTTTT		78	21
bta-miRn60a	chr18:4450560:4450639:[+]	-33.4	0.5625	1.19286	5p	TGGGTTAGCCACAAAGTTTGTTCGGGTTTTACTGTAGTAGCTCATGGAAAAACCCAAATGAACTTTTTGGGCCAACCCAG	((((((.(((..((((((..((.(((((((.((((........)))).))))))).))..))))))...))).)))))).	ACAAAGTTTGTTCGGGTTTT		80	20
bta-miRn60b	chr1:129604339:129604416:[+]	-45.3	0.551282	1.65934	5p	TTGCTTGGCCACAAAGTTTGTTCGGGTTTTTCCGTAACATACTAAGGAAAAACCCGAACGAACTTTGGGGCAACGCAT	.((((((.((.((((((((((((((((((((((............)))))))))))))))))))))))).))).))).	ACAAAGTTTGTTCGGGTTTT		78	20
bta-miRn60c	chrUn.004.9281:1865:1944:[-]	-33.4	0.5625	1.19286	5p	TGGGTTAGCCACAAAGTTTGTTCGGGTTTTACTGTAGTAGCTCATGGAAAAACCCAAATGAACTTTTTGGGCCAACCCAG	((((((.(((..((((((..((.(((((((.((((........)))).))))))).))..))))))...))).)))))).	ACAAAGTTTGTTCGGGTTTT		80	20
bta-miRn61	chr18:25711114:25711206:[+]	-42.4	0.387097	0.799849	5p/3p	TTCCCGGGGATCCAGGATTGGGGGCAGCAGCTGAGGGTCTGTTGACACAGCGCACCAAAGCTGCTACCTTCTCTCCTCAGAGCCTGACGGGTC	..(((((((.((.((((..(((((.(((((((...(((.(((((...))))).)))..))))))).)))))..))))..)).)))..))))..	TCCAGGATTGGGGGCAGCAGCT	CTGCTACCTTCTCTCCTCAGAGC	93	22/23
bta-miRn62	chr19:18834813:18834904:[+]	-25.6	0.380435	0.488177	3p	CCCCGGCTTCCAGATATCCCCCGCGCCGCCCGCCATTTTGTCTCCAGTGTCTCGTTTGCTGTCGGCAGTGTGGAGGGAAGTGTCTTCCTTCG	....((.....(((((((((((((((.(((.((......))...(((((.......)))))..))).)))))).))))..))))).))....		CGGCAGTGTGGAGGGAAGTG	92	20
bta-miRn63	chr19:50630506:50630603:[+]	-57.6	0.183673	0.734694	5p	CTGGTGCTGGGGGGGGCCGGCGGCGGCGGCGGCGGCGGCGGCTTCCTCCGGCTACTGCTGCCCCCCCTGGGCGAGCTCAGCCGCGTCTTGGGCGCCAC	.((((((((((((((((.(((((..((((.((.(((....))).)).)).))..)))))))))))))).(((.......)))........))))))).	GGGGGGCCGGCGGCGGCGGCG		98	21
bta-miRn64	chr19:19924430:19924527:[-]	-36.4	0.438776	0.675325	5p	TGCTCACCACATGGGGTAAGGATGGAGAGGACCTTTGAGCGCAACGAGATACCTCTCCATTCTCATCCCCAGAGGCTTAGGGAGGAGGTGACCCAGCT	.(((((((...(((((..((((((((((((...((((.......))))...))))))))))))...)))))....(((....))).)))))....)).	ATGGGGTAAGGATGGAGAGGAC		98	22
bta-miRn65	chr1:65888802:65888882:[-]	-31.3	0.493827	0.942487	5p/3p	CTGTTCTCTTGAGAGATCAGAGGCGCAGAGTGCGTCAATGTCAATGAAGCCTGTGCCTTTTACCTCTTTAAGAGCGCACGG	.(((.((((((((((...((((((((((.((...(((.......))).))))))))))))...))).))))))).)))...	GAGAGATCAGAGGCGCAG	CCTGTGCCTTTTACCTCTTTAA	81	18
bta-miRn66	chr1:84769132:84769210:[-]	-39.8	0.670886	1.93768	5p	TGGGTTGACCAAAAAAGTTTGTTTGGATTTTTTGTGACATCTTACAGAAAAACTCAAATGAACTTTTTGGTCAACCCAA	(((((((((((((((.(((..(((((.((((((((((....)))))))))).).))))..)))))))))))))))))).	AAAAAAGTTTGTTTGGATTTTT		79	22
bta-miRn67	chr20:4577834:4577917:[+]	-39.5	0.404762	0.940476	5p	CCCCTACTAACCTGATCGTAGAGCGGGGTGCTGCAGGAACTGCACCCCGATTCAGCGCTGTCAGGGACACTAGTACTCAGGGGA	(((((((((.(((((((((.(((((((((((..........)))))))).))).)))..)))))).....))))....))))).	CCTGATCGTAGAGCGGGGTG		84	20
bta-miRn68a	chr20:39467779:39467854:[-]	-31.7	0.578947	1.30345	5p	TTGGTTGGCCAAAAAGTTTGTTCGGGTTTTCCCATACGATATTACAAAAACCCAAACAAACCTTTGGGCCAACCCA	..((((((((.(((.(((((((.(((((((................))))))).))))))).))).))))))))..	AAAAAGTTTGTTCGGGTTTTC		76	21
bta-miRn68b	chr21:57749989:57750065:[-]	-44.6	0.532468	1.60895	5p	TGGGTTGGCCAAAAAGTTTGTTCGGGTTTTCCACACAGCTTCCGGAAAAATCCGAACGAACTTTTTGGCTAAGCCAG	(((.((((((((((((((((((((((((((((...........)).)))))))))))))))))))))))))).))).	AAAAAGTTTGTTCGGGTTTTC		77	21
bta-miRn68c	chr23:18499980:18500053:[-]	-23.4	0.648649	1.21622	5p	CTGGTTGACCAAAAAGTTTGTTCGGGTTTTCCATAAGATGTTTAAAATCTGAATGACTTTTTTGGCCAACACAA	.((((((.((((((((.(..((((((((((..((.....))..))))))))))..).)))))))).)))).)).	AAAAAGTTTGTTCGGGTTTTC		74	21
bta-miRn68d	chr23:18634335:18634408:[-]	-23.4	0.648649	1.21622	5p	CTGGTTGACCAAAAAGTTTGTTCGGGTTTTCCATAAGATGTTTAAAATCTGAATGACTTTTTTGGCCAACACAA	.((((((.((((((((.(..((((((((((..((.....))..))))))))))..).)))))))).)))).)).	AAAAAGTTTGTTCGGGTTTTC		74	21
bta-miRn68e	chr5:114583052:114583130:[-]	-20.5	0.607595	0.837076	5p	TGAGCTGACCAAAAAGTTTGTTCGGGTTTTCACATACCATCATACAGAAAAACTCGAATTAACTTTCTGGCCAACCCAA	((.(.((.(((.((((((.((((((((((((...............).))))))))))).)))))).))).)).).)).	AAAAAGTTTGTTCGGGTTTTC		79	21
bta-miRn69	chr21:66003824:66003899:[+]	-28.6	0.552632	1.10681	5p/3p	TGTGGAGAGATGGTCGACCATAAAACGTACGTGTGCTTTATGACGTATGTCACATGGTCCACTAATTCTCAGCATC	(((.(((((.((((.((((((...((((((((..........))))))))...)))))).)))).))))).)))..	TGGTCGACCATAAAACGTACGT	TATGTCACATGGTCCACTAAT	76	22/21
bta-miRn70	chr21:66014121:66014193:[+]	-32.5	0.589041	1.48402	5p/3p	GTTCGAAAGGAGGTTGTCCGTGATGTATTTGCTTTATTTGTGGCAGATATTGCACGGTTGATCTCTTTTCTTC	....((((((((((((.(((((..(((((((((........)))))))))..))))).))))))))))))...	AGGTTGTCCGTGATGTATTTGC	AGATATTGCACGGTTGATC	73	22
bta-miRn71	chr21:66032658:66032753:[+]	-37.5	0.427083	0.710227	3p	CGAGCGGGAGTCACCCCTGCTTAGGGTAAGTGTGTCTCGGGTGAGCATGCAATGAACGTGCTCGCATGTCACTCGGCCCACTACCCAAGATTGTTC	.(((((((.......))))))).(((((...(((..((((((((.(((((.............)))))))))))))..))))))))..........		ATGTCACTCGGCCCACTACCC	96	21
bta-miRn72	chr21:66041600:66041676:[+]	-42.4	0.38961	1.17159	5p/3p	TTGGTGGGAGCTCGGAGAGTGCAGCTGTGGGTGTCAGGGTCAGGCACACGCACAGCACCTCACTGAGCTCCTTCCAA	.(((.((((((((((.(((.(..((((((((((((.......))))).).)))))).)))).)))))))))).))).	CTCGGAGAGTGCAGCTGTGGGTGT	ACGCACAGCACCTCACTGAG	77	24/20
bta-miRn73	chr21:66043253:66043328:[+]	-33.4	0.421053	0.998804	5p/3p	GCTTGAGGAGAGGTTGCCCGTGGCCCGTTCGCATTCTTCATGACGCACAATACACGGTCGGCCTCTCTTCGGTATC	(((.((((((((((((.(((((....((.(((((.....))).)).))....))))).)))))))))))))))...	AGGTTGCCCGTGGCCCGTTCG	CACAATACACGGTCGGCCTCT	76	21/21
bta-miRn74	chr21:65541218:65541301:[-]	-39.1	0.547619	1.22494	5p/3p	CTGCCGGATGAAGTACAGGATGCCCAATGAATTAAATCCATCTAAATACATTTCACTGGGCATCCTCTGCTTTATTGGGCTGCC	..(((.(((((((((.((((((((((.((((....................)))).)))))))))).))))))))).)))....	AAGTACAGGATGCCCAATGA	TCACTGGGCATCCTCTGCTTTA	84	20/22
bta-miRn75	chr21:66002430:66002503:[-]	-42.4	0.581081	1.8483	5p	TACCAAGAAGCGGTTTACCGTCCCACATACATATTCAGAATGTATGTGGGACGGTAAACCATTTCTTCAAGTAC	(((.((((((.(((((((((((((((((((((.......))))))))))))))))))))).))))))...))).	CGGTTTACCGTCCCACATACAT		74	22
bta-miRn76	chr22:60884049:60884125:[+]	-41.2	0.207792	0.877156	3p	CGTCGGGCCTTGCGCGCGGCCTTCCCGCCTCGAGGCCGGGCCCGGCCCTGTGAGGGCGGTCGGAGTTCCGGCTCGAC	.((((((((..((.(.(((((..(((..(.((.(((((....))))).)).).))).)))))).))...))))))))		GCCCTGTGAGGGCGGTCGGAGTT	77	23
bta-miRn77	chr22:15246582:15246680:[-]	-41.1	0.343434	0.638695	3p	AAGGTGCCTCAGCCCTCAGGCCGGCAGTGGAGAAGTCAGGTCGGGCAGCCCCCCGGTAGTGGCAGGGGCAGCGGACTGGCTTCTTCAATGAGAGACTCC	..((.(.(((.(((....)))...((.((((((((((((..(..((.((((((((....)))..))))).)))..)))))))))))).)).))).).))		GGCAGCGGACTGGCTTCTTCAAT	99	23
bta-miRn78a	chr23:43277027:43277104:[-]	-26.6	0.641026	1.21795	5p	CTGGGGTGGCTAAAAAGTTCGTTTGGGTTTTATATGATGATGTTATGTAAAACTCAAACAAATCTGTTGACCAACCAA	.(((..(((.(((...(((.((((((((((((((((((...)))))))))))))))))).)))...))).))).))).	TAAAAAGTTCGTTTGGGTTTT		78	21
bta-miRn78b	chr26:17158468:17158548:[-]	-35.1	0.691358	1.73333	5p	TTGGATTGGTTAAAAAGTTCGTTTGGGTTTTTATTTAATATCTTACGGAAAAATCTGAATGAACTTTTTGGCCAACCCAAT	((((.((((((((((((((((((..(((((((...(((....)))...)))))))..)))))))))))))))))).)))).	TAAAAAGTTCGTTTGGGTTTT		81	21
bta-miRn79	chr24:23358594:23358670:[-]	-26.5	0.61039	1.14719	5p	AGGCTGGCCAGAAAAGTTCGTTTGGGTTTTTCCATAAGATCTTATTGCAAAAACCAAACAAACTTTTTGGTCAACCC	.((.((((((((((.(((.((((((.((((((.((((....)))).).))))))))))).))))))))))))).)).	GAAAAGTTCGTTTGGGTTTTTC		77	22
bta-miRn80	chr24:47245045:47245126:[-]	-48.3	0.512195	1.47256	5p	ACTCTGAACTTCTGGGGTAACTTTGAGCAGGGGATGAATTGTATTTCATACCCTGCTCTAGTGTCCCCAGTGGGGCAGAGTA	((((((..((.((((((..(((..((((((((.(((((......))))).)))))))).)))..)))))).))..)))))).	TCTGGGGTAACTTTGAGCAGGG		82	22
bta-miRn81	chr25:2251834:2251912:[-]	-35	0.392405	0.922996	5p/3p	GTGCTGACGTTGGCTCTGTGAGGTCGGCTCAAGGTGGGTCTGGATGTTGAGCAGGCCTGTCAGGGCGTTGTCACCCACA	(((.(((((...((((((..(((((.((((((.((........)).)))))).)))))..))))))..)))))..))).	TGGCTCTGTGAGGTCGGCTCA	AGCAGGCCTGTCAGGGCGTT	79	21/20
bta-miRn82	chr25:4524019:4524101:[-]	-27	0.421687	0.677711	5p	GGGCCCCCAATTGAGGGAGGAAGACAAGTGCTCCTGAGGTGCCACAGTGTTGTGACCACCTGTCTTTCCCTCTGTAGGACCTC	(((((..((...((((((..((((((.(((.((....((..(....)..))..)).))).))))))))))))))..)).))).	TTGAGGGAGGAAGACAAGTGCT		83	22
bta-miRn83	chr26:31723014:31723094:[+]	-48.8	0.580247	1.77197	3p	AACAAGGACACCAGTTAGGCCACTCAGAGTAACTATCAGTAACTAACTGGTTACTCTGAGTAACCTAACTGGTATCCTTGT	.(((((((.((((((((((..((((((((((((...((((.....))))))))))))))))..)))))))))).)))))))		TTACTCTGAGTAACCTAACTG	81	21
bta-miRn84	chr26:48144166:48144237:[+]	-30.8	0.569444	1.37993	5p	GTTGATCAAAACCTTTGTTCGGGTTTTTCTGTAACATCTGACGGAAAAACCCAAGCGAAGTTTTTGGCCACC	..((..(((((.(((((((.((((((((((((........)))))))))))).))))))).)))))..))..	ACCTTTGTTCGGGTTTTTCT		72	20
bta-miRn85	chr29:31229135:31229214:[+]	-33.2	0.4625	0.965116	5p	AGAGCCCATGCCCAGGGACTGGGAGTAAGGTAGGTCCAGCTTTTGTGACCTGCTCTCTCTGTCTCTTGTAGAATGGCTGT	..((((..(((..((((((.(((((...(((((((((((...))).))))))))))))).)))))).)))....))))..	CCCAGGGACTGGGAGTAAGGTAG		80	23
bta-miRn86	chr29:42722078:42722157:[-]	-22	0.5375	0.743243	5p	TCATTTAAGATGGGGGATAGCAGTGGATTGTGATGCTACAGACCCATGCATCTTCACTCCTCTCTCCTTTTCTCAGGGTT	...(((.(((.((((((.((.((((((....(((((...........))))))))))).)).))))))..))).)))...	TGGGGGATAGCAGTGGATTGTG		80	22
bta-miRn87	chr29:45889388:45889463:[-]	-35.5	0.315789	0.898279	5p	GGGCACAGGGTTCGGGAGTTGCTGTGGCAGAGGCTCCCTGACCCCTGCCCACTACCTCCCAGCCCCAGGATGCTCC	((((((.(((((.(((((.((.((.(((((.(((.....).)).))))))).)).))))))))))...).))))).	TTCGGGAGTTGCTGTGGCAGA		76	21
bta-miRn88	chr29:47292635:47292705:[-]	-34.8	0.295775	0.980282	5p	AGGGCGGGGGTAGGGTGGTAGAGAAGACAGAGGCGGGCCCTGGTGCTGACCTCTGCCCCCCCCACCCTCCA	.(((.(((((..(((.(((((((.((.(((.((....)))))...))...))))))))))))).)).))).	TAGGGTGGTAGAGAAGACAGA		71	21
bta-miRn89	chr2:133587497:133587587:[-]	-34.1	0.406593	0.693936	5p	GGGCATCGACTGTGGGAAGGAGCTGTGCTGGTAGAAAGGGGCTCTCCAGTCACTGGTCTCTTCTCTGCAGGTCCCCAGCGATGTGTTGCCA	((((((((.(((..(((((..((((((((((.(((.......))))))).))).)))..)))).)..)))........))))))....)).	TGTGGGAAGGAGCTGTGCTGG		91	21
bta-miRn90	chr4:79592468:79592536:[-]	-32.3	0.289855	0.955339	5p	GTGGAGCTGAGCCGGAGACAGGTAGGCTTGCGCGGCGGCTGGGTCTCGCCGGATTTGGGAGGCTCCGCG	((((((((...(((((..(.((((((((((.((....))))))))).))))..)))))..)))))))).	GCCGGAGACAGGTAGGCTTG		69	20
bta-miRn91	chr4:117931054:117931150:[-]	-47.9	0.340206	0.771585	5p	GCCGGGGAGCTGGGGAAAGCAGGAGTGAGGGTCTGCACCCCAGTAAGCCTCGTTCTGCTTTCCCCACAGGCACCCCTCATGCCCTGATCGTGCGGCG	...((((.((((((((((((((((.(((((.(.(((......)))).))))))))))))))))))...))).))))....((((.......).))).	TGGGGAAAGCAGGAGTGAGGGT		97	22
bta-miRn92	chr5:102914228:102914307:[+]	-39.3	0.6	1.53516	5p/3p	TGGTTTGGGTGACAAGTTCGTCTGGGTTTTTCCTTAACGTCTTATGGAAAAACCTGAATGAACTTGTTGACCAATCCAAT	(((.((((..(((((((((((..((((((((((.(((....))).))))))))))..)))))))))))..)))).)))..	GACAAGTTCGTCTGGGTTTTT	AAAAACCTGAATGAACTTGTTGA	80	21/23
bta-miRn93a	chr5:10865666:10865753:[-]	-41	0.363636	0.831981	3p	CGTGAGATGGTCACGAAAGGTGAGCTGCCGCGCAGAGCCTGGGGCAGAAGGGCTCCTCTGTCTGTGGTGGCAGCTTCCCCCTCTTCCT	(((((.....)))))...((..((((((((((((((....(((((......)))))....))))).)))))))))..)).........		TCTGTCTGTGGTGGCAGCTTCC	88	22
bta-miRn93b	chr5:110671568:110671655:[-]	-41	0.363636	0.831981	3p	CGTGAGATGGTCACGAAAGGTGAGCTGCCGCGCAGAGCCTGGGGCAGAAGGGCTCCTCTGTCTGTGGTGGCAGCTTCCCCCTCTTCCT	(((((.....)))))...((..((((((((((((((....(((((......)))))....))))).)))))))))..)).........		TCTGTCTGTGGTGGCAGCTTCC	88	22
bta-miRn94	chr5:32211404:32211481:[-]	-34.8	0.615385	1.48718	5p	TGAGTTGGCCAAAATGTTCGTTGGGGTTTTTGCATAAGATGTTATAGAAAAACCCGAATGAACTTTTTGGCGAACCAA	((.(((.(((((((.(((((((.((((((((..((((....))))..)))))))).))))))).))))))).))))).	AAAATGTTCGTTGGGGTTTTT		78	21
bta-miRn95a	chr7:61529111:61529186:[-]	-24.2	0.592105	1.02716	5p/3p	GCTGAAAGAATCCTAGGGGATTGACATAGTCTGTGTAATTTACCTTCGGAATGTGTCATTCCTCTGTAGATTTCCA	.......(((((.(((((((.(((((((.((((.(((...)))...)))).))))))).)))))))..)))))...	TCCTAGGGGATTGACATAGTCT	GAATGTGTCATTCCTCTG	76	22/18
bta-miRn95b	chrUn.004.2232:11225:11300:[+]	-24.2	0.592105	1.02716	5p/3p	GCTGAAAGAATCCTAGGGGATTGACATAGTCTGTGTAATTTACCTTCGGAATGTGTCATTCCTCTGTAGATTTCCA	.......(((((.(((((((.(((((((.((((.(((...)))...)))).))))))).)))))))..)))))...	TCCTAGGGGATTGACATAGTCT	GAATGTGTCATTCCTCTG	76	22/18
bta-miRn96	chr7:90738325:90738406:[-]	-35.4	0.634146	1.43902	3p	ACTGGACAAAGTTAAAATGCTATTCTGTCATTGTGATAGTTCATATGGGCACTGACAGGAGAGCATTTTAATTTTGTCAAGC	.((.(((((((((((((((((.((((((((.(((.(((.....))).).)).)))))))).))))))))))))))))).)).		ACTGACAGGAGAGCATTTTAAT	82	22
bta-miRn97	chr9:66553694:66553782:[-]	-37	0.674157	1.43355	5p	ATATTGGTTGGCTAAAAAGTTCGTTTGGGTTTCTCCATTACATCTTATGGAAAATTATTCTGAACAAACTTTTTGGCCAACCTAATATG	(((((((((((((((((((((.(((..((.((.(((((........))))).))....))..))).)))))))))))))))).))))).	GCTAAAAAGTTCGTTTGGGTTT		89	22
bta-miRn98	chrUn.004.1088:16625:16705:[+]	-47.1	0.209877	0.908565	3p	GGCCCCGCCCGAGCCGTGTGTGGAGGGCGGGGAGCGAGCGAGGGCGGCGCACGCTCCCCGGCCCTCCCGGTAGGCATTTGG	(((...)))...(((...((.(((((((((((((((.(((.......))).)))))))).)))))))))...)))......		CACGCTCCCCGGCCCTCCCGGT	81	22
bta-miRn99	chrUn.004.13:512953:513034:[+]	-34.5	0.743902	2.00348	3p	TAACCTCCCAAATATATATATATATATGTACGTATGTGTATATGAATGTATACGTAGATATATATGTATTTTTGGTGGGTTT	.((((..(((((...((((((((((((.((((((((..(......)..)))))))).)))))))))))).)))))..)))).		TACGTAGATATATATGTATTTT	82	22
bta-miRn100	chrUn.004.22:316973:317049:[-]	-30.9	0.597403	1.29451	5p	GTGTTGACCAAAAGGTTCGTTCGGGTTTTTCTGTGCAGCCTACAGAAAAAAACCAAATGAAAGTTTTGGCCAATACA	((((((.((((((..((((((.((.((((((((((.....))))))))))..)).))))))..)))))).)))))).	AAAGGTTCGTTCGGGTTTTTC		77	21
bta-miRn101	chrUn.004.2552:17426:17510:[-]	-27.8	0.529412	0.817647	3p	ATTGAGACATAGCCAGTTGGGGAAGAATGCTGTTACCTTAGAGAGAAGCTGGATTGTTCTCCAACCTGGCTCTTTATGTTGCCGG	.....(((((((((((((((((((.(((.(.(((.((.....).).))).).))).)))))))).))))))....))))).....		ATTGTTCTCCAACCTGGCTCTTT	85	23
bta-miRn102	chrUn.004.2583:15981:16062:[-]	-47.7	0.268293	0.969512	5p/3p	GCGCCCAGGCTCTGGCTCCGTGTCTTCACTCCCGTGTGTGTCCACCGAGGGAGGGAGGGACGGGGGCTGTGCTGGGGCGGCC	.(((((.(((.(.(.((((((.(((((.(((((..(((....)))...)))))))))).)))))).).).))).)))))...	TCTGGCTCCGTGTCTTCACTCCC	GAGGGAGGGACGGGGGCTGTGC	82	23/22
bta-miRn103	chrUn.004.3:1836928:1837010:[-]	-41.3	0.240964	0.789826	3p	CAGCAGATGCTCTCGCTTCGCCTTCTCCGCGGGTGCCCCGCGAGCGGGCCCTCCCCGCGGTGGGGAGGGCTGTGCCACTGCCG	..((((.((....(((...((((((((((((((.(((((....).))))....)))))))...))))))).))).))))))..		TCCCCGCGGTGGGGAGGGCTGT	83	22
bta-miRn104	chrX:49838266:49838339:[+]	-29.6	0.472973	1.02564	5p	GGCTGTGGCCTGTGGACAAGAGCTGGTAAGGTCTTAGAACCTTAGAACCTCTCCTCTTCTTGTCCTAGGAGCTG	((((....((((.(((((((((..((..((((..(((....)))..))))..))..))))))))))))))))).	TGTGGACAAGAGCTGGTAAGGT		74	22
+: Novel miRNAs identified both in fetal bovine and adult bovine library

## Sheet: Sheet3
2-m0007	chr11:62670736:62670813:+	-35.6	2-m0007-5p	-	512	512	-	TGGGTTGACCAAAAAGTTCGTTTGGGTTTTCTGAGCCATGTTACAGAAAAACTTGAGTGAACTTTTTGCTCAATCCAA	((((((((.(((((((((((((..((((((((((((...))).))).))))))..))))))))))))).)))))))).	AAAAAGTTCGTTTGGGTTTTCT	-
2-m0026	chr13:29174356:29174443:-	-29	2-m0026-5p	-	512	512	-	TGGGTTAGCCAAAAAGTTCGTTTGGGTTTTCTGTACAATCTGATGGAAGAACCCAAACAAATATTTTGGCCAAATCAATATTGGCCAA	..((((((((((((.(((.(((((((((((((((........)))).))))))))))).))).)))))))...........)))))..	AAAAAGTTCGTTTGGGTTTTCT	-
2-m0085	chr27:30144150:30144227:+	-43.7	2-m0085-5p	-	631	631	-	TGGGGTGGCTAAAAAGTTCGTTTGGGTTTTCTCATAATGTCGTGTGGGAAAACCCAAACAAACTTTTGGCCAATCCAG	(((..(((((((((.(((.(((((((((((((((((......))))))))))))))))).))))))))))))..))).	AAAAAGTTCGTTTGGGTTTTCT	-
2-m0117	chr8:115291741:115291816:-	-45.4	2-m0117-5p	-	631	631	-	TGGGTTGGCTAAAAAGTTCGTTTGGGTTTTCTGTAGGATGGTTAGAAAACCCAAAGGAACATTTTGGCTAACCCAA	((((((((((((((.((((.(((((((((((((.........))))))))))))).)))).)))))))))))))).	AAAAAGTTCGTTTGGGTTTTCT	-
1-m0003	chr11:62670736:62670813:+	-35.6	1-m0003-5p	-	29	29	-	TGGGTTGACCAAAAAGTTCGTTTGGGTTTTCTGAGCCATGTTACAGAAAAACTTGAGTGAACTTTTTGCTCAATCCAA	((((((((.(((((((((((((..((((((((((((...))).))).))))))..))))))))))))).)))))))).	AAAAAGTTCGTTTGGGTTTTCT	-
1-m0009	chr13:29174356:29174443:-	-29	1-m0009-5p	-	29	29	-	TGGGTTAGCCAAAAAGTTCGTTTGGGTTTTCTGTACAATCTGATGGAAGAACCCAAACAAATATTTTGGCCAAATCAATATTGGCCAA	..((((((((((((.(((.(((((((((((((((........)))).))))))))))).))).)))))))...........)))))..	AAAAAGTTCGTTTGGGTTTTCT	-
1-m0032	chr27:30144150:30144227:+	-43.7	1-m0032-5p	-	34	34	-	TGGGGTGGCTAAAAAGTTCGTTTGGGTTTTCTCATAATGTCGTGTGGGAAAACCCAAACAAACTTTTGGCCAATCCAG	(((..(((((((((.(((.(((((((((((((((((......))))))))))))))))).))))))))))))..))).	AAAAAGTTCGTTTGGGTTTTCT	-
