# Supplementary material for: Identification and profiling of conserved and novel microRNAs from Chinese Qinchuan bovine longissimus thoracis
Source: BMC Genomics. 2013 Jan 18;14:42. doi: 10.1186/1471-2164-14-42 (PMC3563516; doi:10.1186/1471-2164-14-42)
Supplement: Additional file 11 — Stem-loop RT-PCR Primer. [file 1471-2164-14-42-S11.xls]

## Sheet: Sheet1
Additional file 11 Stem-loop RT-PCR Primer
miRNA ID	RT Primer	Forward Primer	Reverse Primer
bta-miR-29a	gtcgtatccagtgcagggtccgaggtattcgcactggatacgacTAACCGA	ggCTAGCACCATCTGAA	gtgcagggtccgaggt
bta-miR-2284x	gtcgtatccagtgcagggtccgaggtattcgcactggatacgacGAAAAACC	ggTGAAAAGTTCGTTCGG	gtgcagggtccgaggt
bta-miR-543	gtcgtatccagtgcagggtccgaggtattcgcactggatacgacAAAGAAGT	gcAAACATTCGCGGTGC	gtgcagggtccgaggt
bta-miR-495	gtcgtatccagtgcagggtccgaggtattcgcactggatacgacAAAGAAGT	gcgcgcgcAAACAAACAT	gtgcagggtccgaggt
bta-miR-487b	gtcgtatccagtgcagggtccgaggtattcgcactggatacgacAAGTGGAT	gccgcAATCATACAGGGA	gtgcagggtccgaggt
bta-miR-206	gtcgtatccagtgcagggtccgaggtattcgcactggatacgacACCACACA	gcgcgcTGGAATGTAAGGAAG	gtgcagggtccgaggt
bta-let-7i	gtcgtatccagtgcagggtccgaggtattcgcactggatacgacAACAGCAC	gcgcgTGAGGTAGTAGTT	gtgcagggtccgaggt
bta-miR-1	gtcgtatccagtgcagggtccgaggtattcgcactggatacgacAATACATA	gcgcgcTGGAATGTAAAGAAG	gtgcagggtccgaggt
bta-miR-133	gtcgtatccagtgcagggtccgaggtattcgcactggatacgacACAGCTGG	gcgcgcTTTGGTCCCCTTCAA	gtgcagggtccgaggt
bta-miR-320	gtcgtatccagtgcagggtccgaggtattcgcactggatacgacTTCGCCCT	gcgcgcAAAAGCTGGGTTGAG	gtgcagggtccgaggt
bta-miR-432	gtcgtatccagtgcagggtccgaggtattcgcactggatacgacCCACCCAA	gcgcgcTCTTGGAGTAGGTCA	gtgcagggtccgaggt
bta-miR-152	gtcgtatccagtgcagggtccgaggtattcgcactggatacgacCCCAAGTT	ggTCAGTGCATGACAGAAC	gtgcagggtccgaggt
bta-miRn2	gtcgtatccagtgcagggtccgaggtattcgcactggatacgacAAAAACCC	gcgcgcAAAAAGTTTGTTT	gtgcagggtccgaggt
bta-miRn3	gtcgtatccagtgcagggtccgaggtattcgcactggatacgacAGAAAACC	gcgcgAAAAGTTCGTTTG	gtgcagggtccgaggt
bta-miRn12	gtcgtatccagtgcagggtccgaggtattcgcactggatacgacCGCCATGT	gcgcGTGGCTTCTTTGG	gtgcagggtccgaggt
bta-miRn16	gtcgtatccagtgcagggtccgaggtattcgcactggatacgacAAATGTGGA	gcgcgAACATAGAGGAAAA	gtgcagggtccgaggt
bta-miRn17	gtcgtatccagtgcagggtccgaggtattcgcactggatacgacAATGTATG	gcgcGGTTGATCAGAGA	gtgcagggtccgaggt
bta-miRn18	gtcgtatccagtgcagggtccgaggtattcgcactggatacgacCGAATGCA	gcAGAGGTCTTCCATGG	gtgcagggtccgaggt
bta-miRn33	gtcgtatccagtgcagggtccgaggtattcgcactggatacgacCCAATCAT	gcgcCAGGCTAGGAGA	gtgcagggtccgaggt
bta-miRn35	gtcgtatccagtgcagggtccgaggtattcgcactggatacgacACTGCAGT	gTAGCAGCGGGAACAGTA	gtgcagggtccgaggt
bta-miRn38	gtcgtatccagtgcagggtccgaggtattcgcactggatacgacGAAAAACC	gcgcgAAAAGTTCGTTTC	gtgcagggtccgaggt
bta-miRn65	gtcgtatccagtgcagggtccgaggtattcgcactggatacgacTCTGCGCC	gcgcgcGAGAGATCAGA	gtgcagggtccgaggt
bta-miRn70	gtcgtatccagtgcagggtccgaggtattcgcactggatacgacAAGAGATC	ggcAGATATTGCACGGTT	gtgcagggtccgaggt
bta-miRn72	gtcgtatccagtgcagggtccgaggtattcgcactggatacgacAGCTCAGT	gcgACGCACAGCACCT	gtgcagggtccgaggt
bta-miRn73	gtcgtatccagtgcagggtccgaggtattcgcactggatacgacAGAGGCCG	CACAATACACGGTCGGCC	gtgcagggtccgaggt
RPS18-F	GTGGTGTTGAGGAAAGCAGACA
RPS18-R	TGATCACACGTT CCACCTCATC
